# Supplementary material for: Cerebrospinal fluid proteomics identifies calcyphosine and follistatin-like 1 as exploratory candidate proteins of interest in hydrocephalus
Source: Front Neurol. 2026 May 29;17:1826512. doi: 10.3389/fneur.2026.1826512 (PMC13260795; doi:10.3389/fneur.2026.1826512)
Supplement: Supplementary Data Sheet 1 — Raw Olink NPX data. [file Data_sheet_1.csv]

SampleID	SampleType	WellID	PlateID	DataAnalysisRefID	OlinkID	UniProt	Assay	AssayType	Panel	Block	Count	ExtNPX	NPX	Normalization	PCNormalizedNPX	AssayQC	SampleQC	SoftwareVersion	SoftwareName	PanelDataArchiveVersion	PreProcessingVersion	PreProcessingSoftware	InstrumentType
WK-2025052801545	SAMPLE	A1	Plate_Layout_LC0555_run - (1)	R10001	OID50003	EXT1	Extension control	ext_ctrl	Reveal	1	14882	0	0	Plate control	0	NA	PASS	1.1.3	NPX Map	1.1.3	5.1.0	ngs2counts	Illumina NovaSeq X Plus
WK-2025052801552	SAMPLE	A2	Plate_Layout_LC0555_run - (1)	R10001	OID50003	EXT1	Extension control	ext_ctrl	Reveal	1	17478	0	0	Plate control	0	NA	PASS	1.1.3	NPX Map	1.1.3	5.1.0	ngs2counts	Illumina NovaSeq X Plus
SC1	SAMPLE_CONTROL	A12	Plate_Layout_LC0555_run - (1)	R10001	OID50003	EXT1	Extension control	ext_ctrl	Reveal	1	21636	0	0	Plate control	0	NA	PASS	1.1.3	NPX Map	1.1.3	5.1.0	ngs2counts	Illumina NovaSeq X Plus
WK-2025052801550	SAMPLE	B1	Plate_Layout_LC0555_run - (1)	R10001	OID50003	EXT1	Extension control	ext_ctrl	Reveal	1	16462	0	0	Plate control	0	NA	PASS	1.1.3	NPX Map	1.1.3	5.1.0	ngs2counts	Illumina NovaSeq X Plus
WK-2025052801549	SAMPLE	B2	Plate_Layout_LC0555_run - (1)	R10001	OID50003	EXT1	Extension control	ext_ctrl	Reveal	1	17687	0	0	Plate control	0	NA	PASS	1.1.3	NPX Map	1.1.3	5.1.0	ngs2counts	Illumina NovaSeq X Plus
SC2	SAMPLE_CONTROL	B12	Plate_Layout_LC0555_run - (1)	R10001	OID50003	EXT1	Extension control	ext_ctrl	Reveal	1	19843	0	0	Plate control	0	NA	PASS	1.1.3	NPX Map	1.1.3	5.1.0	ngs2counts	Illumina NovaSeq X Plus
WK-2025052801546	SAMPLE	C1	Plate_Layout_LC0555_run - (1)	R10001	OID50003	EXT1	Extension control	ext_ctrl	Reveal	1	21275	0	0	Plate control	0	NA	PASS	1.1.3	NPX Map	1.1.3	5.1.0	ngs2counts	Illumina NovaSeq X Plus
WK-2025052801555	SAMPLE	C2	Plate_Layout_LC0555_run - (1)	R10001	OID50003	EXT1	Extension control	ext_ctrl	Reveal	1	14194	0	0	Plate control	0	NA	PASS	1.1.3	NPX Map	1.1.3	5.1.0	ngs2counts	Illumina NovaSeq X Plus
SC3	SAMPLE_CONTROL	C12	Plate_Layout_LC0555_run - (1)	R10001	OID50003	EXT1	Extension control	ext_ctrl	Reveal	1	19800	0	0	Plate control	0	NA	PASS	1.1.3	NPX Map	1.1.3	5.1.0	ngs2counts	Illumina NovaSeq X Plus
WK-2025052801553	SAMPLE	D1	Plate_Layout_LC0555_run - (1)	R10001	OID50003	EXT1	Extension control	ext_ctrl	Reveal	1	16251	0	0	Plate control	0	NA	PASS	1.1.3	NPX Map	1.1.3	5.1.0	ngs2counts	Illumina NovaSeq X Plus
PC1	PLATE_CONTROL	D12	Plate_Layout_LC0555_run - (1)	R10001	OID50003	EXT1	Extension control	ext_ctrl	Reveal	1	19463	0	0	Plate control	0	NA	PASS	1.1.3	NPX Map	1.1.3	5.1.0	ngs2counts	Illumina NovaSeq X Plus
WK-2025052801547	SAMPLE	E1	Plate_Layout_LC0555_run - (1)	R10001	OID50003	EXT1	Extension control	ext_ctrl	Reveal	1	20148	0	0	Plate control	0	NA	PASS	1.1.3	NPX Map	1.1.3	5.1.0	ngs2counts	Illumina NovaSeq X Plus
PC2	PLATE_CONTROL	E12	Plate_Layout_LC0555_run - (1)	R10001	OID50003	EXT1	Extension control	ext_ctrl	Reveal	1	17732	0	0	Plate control	0	NA	PASS	1.1.3	NPX Map	1.1.3	5.1.0	ngs2counts	Illumina NovaSeq X Plus
WK-2025052801551	SAMPLE	F1	Plate_Layout_LC0555_run - (1)	R10001	OID50003	EXT1	Extension control	ext_ctrl	Reveal	1	20685	0	0	Plate control	0	NA	PASS	1.1.3	NPX Map	1.1.3	5.1.0	ngs2counts	Illumina NovaSeq X Plus
PC3	PLATE_CONTROL	F12	Plate_Layout_LC0555_run - (1)	R10001	OID50003	EXT1	Extension control	ext_ctrl	Reveal	1	19108	0	0	Plate control	0	NA	PASS	1.1.3	NPX Map	1.1.3	5.1.0	ngs2counts	Illumina NovaSeq X Plus
WK-2025052801548	SAMPLE	G1	Plate_Layout_LC0555_run - (1)	R10001	OID50003	EXT1	Extension control	ext_ctrl	Reveal	1	22656	0	0	Plate control	0	NA	PASS	1.1.3	NPX Map	1.1.3	5.1.0	ngs2counts	Illumina NovaSeq X Plus
NC1	NEGATIVE_CONTROL	G11	Plate_Layout_LC0555_run - (1)	R10001	OID50003	EXT1	Extension control	ext_ctrl	Reveal	1	28140	0	0	Plate control	0	NA	PASS	1.1.3	NPX Map	1.1.3	5.1.0	ngs2counts	Illumina NovaSeq X Plus
PC4	PLATE_CONTROL	G12	Plate_Layout_LC0555_run - (1)	R10001	OID50003	EXT1	Extension control	ext_ctrl	Reveal	1	17973	0	0	Plate control	0	NA	PASS	1.1.3	NPX Map	1.1.3	5.1.0	ngs2counts	Illumina NovaSeq X Plus
WK-2025052801554	SAMPLE	H1	Plate_Layout_LC0555_run - (1)	R10001	OID50003	EXT1	Extension control	ext_ctrl	Reveal	1	14607	0	0	Plate control	0	NA	PASS	1.1.3	NPX Map	1.1.3	5.1.0	ngs2counts	Illumina NovaSeq X Plus
NC2	NEGATIVE_CONTROL	H11	Plate_Layout_LC0555_run - (1)	R10001	OID50003	EXT1	Extension control	ext_ctrl	Reveal	1	28725	0	0	Plate control	0	NA	PASS	1.1.3	NPX Map	1.1.3	5.1.0	ngs2counts	Illumina NovaSeq X Plus
PC5	PLATE_CONTROL	H12	Plate_Layout_LC0555_run - (1)	R10001	OID50003	EXT1	Extension control	ext_ctrl	Reveal	1	18294	0	0	Plate control	0	NA	PASS	1.1.3	NPX Map	1.1.3	5.1.0	ngs2counts	Illumina NovaSeq X Plus
WK-2025052801545	SAMPLE	A1	Plate_Layout_LC0555_run - (1)	R10001	OID50002	INC1	Incubation control	inc_ctrl	Reveal	1	24620	0.7263	-0.148	Plate control	-0.148	NA	PASS	1.1.3	NPX Map	1.1.3	5.1.0	ngs2counts	Illumina NovaSeq X Plus
WK-2025052801552	SAMPLE	A2	Plate_Layout_LC0555_run - (1)	R10001	OID50002	INC1	Incubation control	inc_ctrl	Reveal	1	29490	0.7547	-0.1195	Plate control	-0.1195	NA	PASS	1.1.3	NPX Map	1.1.3	5.1.0	ngs2counts	Illumina NovaSeq X Plus
SC1	SAMPLE_CONTROL	A12	Plate_Layout_LC0555_run - (1)	R10001	OID50002	INC1	Incubation control	inc_ctrl	Reveal	1	42223	0.9646	0.0904	Plate control	0.0904	NA	PASS	1.1.3	NPX Map	1.1.3	5.1.0	ngs2counts	Illumina NovaSeq X Plus
WK-2025052801550	SAMPLE	B1	Plate_Layout_LC0555_run - (1)	R10001	OID50002	INC1	Incubation control	inc_ctrl	Reveal	1	27287	0.7291	-0.1451	Plate control	-0.1451	NA	PASS	1.1.3	NPX Map	1.1.3	5.1.0	ngs2counts	Illumina NovaSeq X Plus
WK-2025052801549	SAMPLE	B2	Plate_Layout_LC0555_run - (1)	R10001	OID50002	INC1	Incubation control	inc_ctrl	Reveal	1	30171	0.7705	-0.1037	Plate control	-0.1037	NA	PASS	1.1.3	NPX Map	1.1.3	5.1.0	ngs2counts	Illumina NovaSeq X Plus
SC2	SAMPLE_CONTROL	B12	Plate_Layout_LC0555_run - (1)	R10001	OID50002	INC1	Incubation control	inc_ctrl	Reveal	1	37603	0.9222	0.048	Plate control	0.048	NA	PASS	1.1.3	NPX Map	1.1.3	5.1.0	ngs2counts	Illumina NovaSeq X Plus
WK-2025052801546	SAMPLE	C1	Plate_Layout_LC0555_run - (1)	R10001	OID50002	INC1	Incubation control	inc_ctrl	Reveal	1	35126	0.7234	-0.1508	Plate control	-0.1508	NA	PASS	1.1.3	NPX Map	1.1.3	5.1.0	ngs2counts	Illumina NovaSeq X Plus
WK-2025052801555	SAMPLE	C2	Plate_Layout_LC0555_run - (1)	R10001	OID50002	INC1	Incubation control	inc_ctrl	Reveal	1	23851	0.7488	-0.1254	Plate control	-0.1254	NA	PASS	1.1.3	NPX Map	1.1.3	5.1.0	ngs2counts	Illumina NovaSeq X Plus
SC3	SAMPLE_CONTROL	C12	Plate_Layout_LC0555_run - (1)	R10001	OID50002	INC1	Incubation control	inc_ctrl	Reveal	1	35790	0.8541	-0.0202	Plate control	-0.0202	NA	PASS	1.1.3	NPX Map	1.1.3	5.1.0	ngs2counts	Illumina NovaSeq X Plus
WK-2025052801553	SAMPLE	D1	Plate_Layout_LC0555_run - (1)	R10001	OID50002	INC1	Incubation control	inc_ctrl	Reveal	1	26609	0.7114	-0.1628	Plate control	-0.1628	NA	PASS	1.1.3	NPX Map	1.1.3	5.1.0	ngs2counts	Illumina NovaSeq X Plus
PC1	PLATE_CONTROL	D12	Plate_Layout_LC0555_run - (1)	R10001	OID50002	INC1	Incubation control	inc_ctrl	Reveal	1	36047	0.8891	0.0149	Plate control	0.0149	NA	PASS	1.1.3	NPX Map	1.1.3	5.1.0	ngs2counts	Illumina NovaSeq X Plus
WK-2025052801547	SAMPLE	E1	Plate_Layout_LC0555_run - (1)	R10001	OID50002	INC1	Incubation control	inc_ctrl	Reveal	1	32371	0.6841	-0.1902	Plate control	-0.1902	NA	PASS	1.1.3	NPX Map	1.1.3	5.1.0	ngs2counts	Illumina NovaSeq X Plus
PC2	PLATE_CONTROL	E12	Plate_Layout_LC0555_run - (1)	R10001	OID50002	INC1	Incubation control	inc_ctrl	Reveal	1	32503	0.8742	0	Plate control	0	NA	PASS	1.1.3	NPX Map	1.1.3	5.1.0	ngs2counts	Illumina NovaSeq X Plus
WK-2025052801551	SAMPLE	F1	Plate_Layout_LC0555_run - (1)	R10001	OID50002	INC1	Incubation control	inc_ctrl	Reveal	1	32979	0.673	-0.2013	Plate control	-0.2013	NA	PASS	1.1.3	NPX Map	1.1.3	5.1.0	ngs2counts	Illumina NovaSeq X Plus
PC3	PLATE_CONTROL	F12	Plate_Layout_LC0555_run - (1)	R10001	OID50002	INC1	Incubation control	inc_ctrl	Reveal	1	36225	0.9228	0.0486	Plate control	0.0486	NA	PASS	1.1.3	NPX Map	1.1.3	5.1.0	ngs2counts	Illumina NovaSeq X Plus
WK-2025052801548	SAMPLE	G1	Plate_Layout_LC0555_run - (1)	R10001	OID50002	INC1	Incubation control	inc_ctrl	Reveal	1	37725	0.7356	-0.1386	Plate control	-0.1386	NA	PASS	1.1.3	NPX Map	1.1.3	5.1.0	ngs2counts	Illumina NovaSeq X Plus
NC1	NEGATIVE_CONTROL	G11	Plate_Layout_LC0555_run - (1)	R10001	OID50002	INC1	Incubation control	inc_ctrl	Reveal	1	45256	0.6855	-0.1887	Plate control	-0.1887	NA	PASS	1.1.3	NPX Map	1.1.3	5.1.0	ngs2counts	Illumina NovaSeq X Plus
PC4	PLATE_CONTROL	G12	Plate_Layout_LC0555_run - (1)	R10001	OID50002	INC1	Incubation control	inc_ctrl	Reveal	1	30918	0.7826	-0.0916	Plate control	-0.0916	NA	PASS	1.1.3	NPX Map	1.1.3	5.1.0	ngs2counts	Illumina NovaSeq X Plus
WK-2025052801554	SAMPLE	H1	Plate_Layout_LC0555_run - (1)	R10001	OID50002	INC1	Incubation control	inc_ctrl	Reveal	1	22526	0.6249	-0.2493	Plate control	-0.2493	NA	PASS	1.1.3	NPX Map	1.1.3	5.1.0	ngs2counts	Illumina NovaSeq X Plus
NC2	NEGATIVE_CONTROL	H11	Plate_Layout_LC0555_run - (1)	R10001	OID50002	INC1	Incubation control	inc_ctrl	Reveal	1	49865	0.7957	-0.0785	Plate control	-0.0785	NA	PASS	1.1.3	NPX Map	1.1.3	5.1.0	ngs2counts	Illumina NovaSeq X Plus
PC5	PLATE_CONTROL	H12	Plate_Layout_LC0555_run - (1)	R10001	OID50002	INC1	Incubation control	inc_ctrl	Reveal	1	32632	0.8349	-0.0393	Plate control	-0.0393	NA	PASS	1.1.3	NPX Map	1.1.3	5.1.0	ngs2counts	Illumina NovaSeq X Plus
WK-2025052801545	SAMPLE	A1	Plate_Layout_LC0555_run - (1)	R10001	OID50001	AMP1	Amplification control	amp_ctrl	Reveal	1	9636	-0.6271	0.0049	Plate control	0.0049	NA	PASS	1.1.3	NPX Map	1.1.3	5.1.0	ngs2counts	Illumina NovaSeq X Plus
WK-2025052801552	SAMPLE	A2	Plate_Layout_LC0555_run - (1)	R10001	OID50001	AMP1	Amplification control	amp_ctrl	Reveal	1	12329	-0.5035	0.1285	Plate control	0.1285	NA	PASS	1.1.3	NPX Map	1.1.3	5.1.0	ngs2counts	Illumina NovaSeq X Plus
SC1	SAMPLE_CONTROL	A12	Plate_Layout_LC0555_run - (1)	R10001	OID50001	AMP1	Amplification control	amp_ctrl	Reveal	1	12274	-0.8178	-0.1858	Plate control	-0.1858	NA	PASS	1.1.3	NPX Map	1.1.3	5.1.0	ngs2counts	Illumina NovaSeq X Plus
WK-2025052801550	SAMPLE	B1	Plate_Layout_LC0555_run - (1)	R10001	OID50001	AMP1	Amplification control	amp_ctrl	Reveal	1	10933	-0.5905	0.0416	Plate control	0.0416	NA	PASS	1.1.3	NPX Map	1.1.3	5.1.0	ngs2counts	Illumina NovaSeq X Plus
WK-2025052801549	SAMPLE	B2	Plate_Layout_LC0555_run - (1)	R10001	OID50001	AMP1	Amplification control	amp_ctrl	Reveal	1	11953	-0.5653	0.0667	Plate control	0.0667	NA	PASS	1.1.3	NPX Map	1.1.3	5.1.0	ngs2counts	Illumina NovaSeq X Plus
SC2	SAMPLE_CONTROL	B12	Plate_Layout_LC0555_run - (1)	R10001	OID50001	AMP1	Amplification control	amp_ctrl	Reveal	1	13187	-0.5895	0.0425	Plate control	0.0425	NA	PASS	1.1.3	NPX Map	1.1.3	5.1.0	ngs2counts	Illumina NovaSeq X Plus
WK-2025052801546	SAMPLE	C1	Plate_Layout_LC0555_run - (1)	R10001	OID50001	AMP1	Amplification control	amp_ctrl	Reveal	1	14199	-0.5834	0.0486	Plate control	0.0486	NA	PASS	1.1.3	NPX Map	1.1.3	5.1.0	ngs2counts	Illumina NovaSeq X Plus
WK-2025052801555	SAMPLE	C2	Plate_Layout_LC0555_run - (1)	R10001	OID50001	AMP1	Amplification control	amp_ctrl	Reveal	1	9893	-0.5208	0.1112	Plate control	0.1112	NA	PASS	1.1.3	NPX Map	1.1.3	5.1.0	ngs2counts	Illumina NovaSeq X Plus
SC3	SAMPLE_CONTROL	C12	Plate_Layout_LC0555_run - (1)	R10001	OID50001	AMP1	Amplification control	amp_ctrl	Reveal	1	12942	-0.6134	0.0186	Plate control	0.0186	NA	PASS	1.1.3	NPX Map	1.1.3	5.1.0	ngs2counts	Illumina NovaSeq X Plus
WK-2025052801553	SAMPLE	D1	Plate_Layout_LC0555_run - (1)	R10001	OID50001	AMP1	Amplification control	amp_ctrl	Reveal	1	11748	-0.4681	0.1639	Plate control	0.1639	NA	PASS	1.1.3	NPX Map	1.1.3	5.1.0	ngs2counts	Illumina NovaSeq X Plus
PC1	PLATE_CONTROL	D12	Plate_Layout_LC0555_run - (1)	R10001	OID50001	AMP1	Amplification control	amp_ctrl	Reveal	1	12633	-0.6235	0.0085	Plate control	0.0085	NA	PASS	1.1.3	NPX Map	1.1.3	5.1.0	ngs2counts	Illumina NovaSeq X Plus
WK-2025052801547	SAMPLE	E1	Plate_Layout_LC0555_run - (1)	R10001	OID50001	AMP1	Amplification control	amp_ctrl	Reveal	1	13886	-0.537	0.095	Plate control	0.095	NA	PASS	1.1.3	NPX Map	1.1.3	5.1.0	ngs2counts	Illumina NovaSeq X Plus
PC2	PLATE_CONTROL	E12	Plate_Layout_LC0555_run - (1)	R10001	OID50001	AMP1	Amplification control	amp_ctrl	Reveal	1	10660	-0.7341	-0.1021	Plate control	-0.1021	NA	PASS	1.1.3	NPX Map	1.1.3	5.1.0	ngs2counts	Illumina NovaSeq X Plus
WK-2025052801551	SAMPLE	F1	Plate_Layout_LC0555_run - (1)	R10001	OID50001	AMP1	Amplification control	amp_ctrl	Reveal	1	13920	-0.5714	0.0606	Plate control	0.0606	NA	PASS	1.1.3	NPX Map	1.1.3	5.1.0	ngs2counts	Illumina NovaSeq X Plus
PC3	PLATE_CONTROL	F12	Plate_Layout_LC0555_run - (1)	R10001	OID50001	AMP1	Amplification control	amp_ctrl	Reveal	1	12330	-0.632	0	Plate control	0	NA	PASS	1.1.3	NPX Map	1.1.3	5.1.0	ngs2counts	Illumina NovaSeq X Plus
WK-2025052801548	SAMPLE	G1	Plate_Layout_LC0555_run - (1)	R10001	OID50001	AMP1	Amplification control	amp_ctrl	Reveal	1	15311	-0.5653	0.0667	Plate control	0.0667	NA	PASS	1.1.3	NPX Map	1.1.3	5.1.0	ngs2counts	Illumina NovaSeq X Plus
NC1	NEGATIVE_CONTROL	G11	Plate_Layout_LC0555_run - (1)	R10001	OID50001	AMP1	Amplification control	amp_ctrl	Reveal	1	17739	-0.6657	-0.0337	Plate control	-0.0337	NA	PASS	1.1.3	NPX Map	1.1.3	5.1.0	ngs2counts	Illumina NovaSeq X Plus
PC4	PLATE_CONTROL	G12	Plate_Layout_LC0555_run - (1)	R10001	OID50001	AMP1	Amplification control	amp_ctrl	Reveal	1	11785	-0.6089	0.0231	Plate control	0.0231	NA	PASS	1.1.3	NPX Map	1.1.3	5.1.0	ngs2counts	Illumina NovaSeq X Plus
WK-2025052801554	SAMPLE	H1	Plate_Layout_LC0555_run - (1)	R10001	OID50001	AMP1	Amplification control	amp_ctrl	Reveal	1	10175	-0.5216	0.1104	Plate control	0.1104	NA	PASS	1.1.3	NPX Map	1.1.3	5.1.0	ngs2counts	Illumina NovaSeq X Plus
NC2	NEGATIVE_CONTROL	H11	Plate_Layout_LC0555_run - (1)	R10001	OID50001	AMP1	Amplification control	amp_ctrl	Reveal	1	19949	-0.526	0.106	Plate control	0.106	NA	PASS	1.1.3	NPX Map	1.1.3	5.1.0	ngs2counts	Illumina NovaSeq X Plus
PC5	PLATE_CONTROL	H12	Plate_Layout_LC0555_run - (1)	R10001	OID50001	AMP1	Amplification control	amp_ctrl	Reveal	1	10284	-0.831	-0.199	Plate control	-0.199	NA	PASS	1.1.3	NPX Map	1.1.3	5.1.0	ngs2counts	Illumina NovaSeq X Plus
WK-2025052801545	SAMPLE	A1	Plate_Layout_LC0555_run - (1)	R10001	OID50348	Q7Z7G0	ABI3BP	assay	Reveal	1	11434	-0.3802	-1.2429	Plate control	-1.2429	PASS	PASS	1.1.3	NPX Map	1.1.3	5.1.0	ngs2counts	Illumina NovaSeq X Plus
WK-2025052801552	SAMPLE	A2	Plate_Layout_LC0555_run - (1)	R10001	OID50348	Q7Z7G0	ABI3BP	assay	Reveal	1	2214	-2.9808	-3.8435	Plate control	-3.8435	PASS	PASS	1.1.3	NPX Map	1.1.3	5.1.0	ngs2counts	Illumina NovaSeq X Plus
SC1	SAMPLE_CONTROL	A12	Plate_Layout_LC0555_run - (1)	R10001	OID50348	Q7Z7G0	ABI3BP	assay	Reveal	1	37969	0.8114	-0.0513	Plate control	-0.0513	PASS	PASS	1.1.3	NPX Map	1.1.3	5.1.0	ngs2counts	Illumina NovaSeq X Plus
WK-2025052801550	SAMPLE	B1	Plate_Layout_LC0555_run - (1)	R10001	OID50348	Q7Z7G0	ABI3BP	assay	Reveal	1	4763	-1.7892	-2.6519	Plate control	-2.6519	PASS	PASS	1.1.3	NPX Map	1.1.3	5.1.0	ngs2counts	Illumina NovaSeq X Plus
WK-2025052801549	SAMPLE	B2	Plate_Layout_LC0555_run - (1)	R10001	OID50348	Q7Z7G0	ABI3BP	assay	Reveal	1	1832	-3.2712	-4.1339	Plate control	-4.1339	PASS	PASS	1.1.3	NPX Map	1.1.3	5.1.0	ngs2counts	Illumina NovaSeq X Plus
SC2	SAMPLE_CONTROL	B12	Plate_Layout_LC0555_run - (1)	R10001	OID50348	Q7Z7G0	ABI3BP	assay	Reveal	1	37682	0.9252	0.0626	Plate control	0.0626	PASS	PASS	1.1.3	NPX Map	1.1.3	5.1.0	ngs2counts	Illumina NovaSeq X Plus
WK-2025052801546	SAMPLE	C1	Plate_Layout_LC0555_run - (1)	R10001	OID50348	Q7Z7G0	ABI3BP	assay	Reveal	1	1271	-4.0651	-4.9278	Plate control	-4.9278	PASS	PASS	1.1.3	NPX Map	1.1.3	5.1.0	ngs2counts	Illumina NovaSeq X Plus
WK-2025052801555	SAMPLE	C2	Plate_Layout_LC0555_run - (1)	R10001	OID50348	Q7Z7G0	ABI3BP	assay	Reveal	1	2335	-2.6038	-3.4665	Plate control	-3.4665	PASS	PASS	1.1.3	NPX Map	1.1.3	5.1.0	ngs2counts	Illumina NovaSeq X Plus
SC3	SAMPLE_CONTROL	C12	Plate_Layout_LC0555_run - (1)	R10001	OID50348	Q7Z7G0	ABI3BP	assay	Reveal	1	37331	0.9149	0.0522	Plate control	0.0522	PASS	PASS	1.1.3	NPX Map	1.1.3	5.1.0	ngs2counts	Illumina NovaSeq X Plus
WK-2025052801553	SAMPLE	D1	Plate_Layout_LC0555_run - (1)	R10001	OID50348	Q7Z7G0	ABI3BP	assay	Reveal	1	1906	-3.0919	-3.9546	Plate control	-3.9546	PASS	PASS	1.1.3	NPX Map	1.1.3	5.1.0	ngs2counts	Illumina NovaSeq X Plus
PC1	PLATE_CONTROL	D12	Plate_Layout_LC0555_run - (1)	R10001	OID50348	Q7Z7G0	ABI3BP	assay	Reveal	1	35392	0.8627	0	Plate control	0	PASS	PASS	1.1.3	NPX Map	1.1.3	5.1.0	ngs2counts	Illumina NovaSeq X Plus
WK-2025052801547	SAMPLE	E1	Plate_Layout_LC0555_run - (1)	R10001	OID50348	Q7Z7G0	ABI3BP	assay	Reveal	1	2207	-3.1905	-4.0532	Plate control	-4.0532	PASS	PASS	1.1.3	NPX Map	1.1.3	5.1.0	ngs2counts	Illumina NovaSeq X Plus
PC2	PLATE_CONTROL	E12	Plate_Layout_LC0555_run - (1)	R10001	OID50348	Q7Z7G0	ABI3BP	assay	Reveal	1	31412	0.825	-0.0377	Plate control	-0.0377	PASS	PASS	1.1.3	NPX Map	1.1.3	5.1.0	ngs2counts	Illumina NovaSeq X Plus
WK-2025052801551	SAMPLE	F1	Plate_Layout_LC0555_run - (1)	R10001	OID50348	Q7Z7G0	ABI3BP	assay	Reveal	1	4993	-2.0506	-2.9133	Plate control	-2.9133	PASS	PASS	1.1.3	NPX Map	1.1.3	5.1.0	ngs2counts	Illumina NovaSeq X Plus
PC3	PLATE_CONTROL	F12	Plate_Layout_LC0555_run - (1)	R10001	OID50348	Q7Z7G0	ABI3BP	assay	Reveal	1	36445	0.9315	0.0689	Plate control	0.0689	PASS	PASS	1.1.3	NPX Map	1.1.3	5.1.0	ngs2counts	Illumina NovaSeq X Plus
WK-2025052801548	SAMPLE	G1	Plate_Layout_LC0555_run - (1)	R10001	OID50348	Q7Z7G0	ABI3BP	assay	Reveal	1	2451	-3.2085	-4.0711	Plate control	-4.0711	PASS	PASS	1.1.3	NPX Map	1.1.3	5.1.0	ngs2counts	Illumina NovaSeq X Plus
NC1	NEGATIVE_CONTROL	G11	Plate_Layout_LC0555_run - (1)	R10001	OID50348	Q7Z7G0	ABI3BP	assay	Reveal	1	941	-4.9023	-5.765	Plate control	-5.765	PASS	PASS	1.1.3	NPX Map	1.1.3	5.1.0	ngs2counts	Illumina NovaSeq X Plus
PC4	PLATE_CONTROL	G12	Plate_Layout_LC0555_run - (1)	R10001	OID50348	Q7Z7G0	ABI3BP	assay	Reveal	1	32982	0.8758	0.0132	Plate control	0.0132	PASS	PASS	1.1.3	NPX Map	1.1.3	5.1.0	ngs2counts	Illumina NovaSeq X Plus
WK-2025052801554	SAMPLE	H1	Plate_Layout_LC0555_run - (1)	R10001	OID50348	Q7Z7G0	ABI3BP	assay	Reveal	1	2126	-2.7804	-3.6431	Plate control	-3.6431	PASS	PASS	1.1.3	NPX Map	1.1.3	5.1.0	ngs2counts	Illumina NovaSeq X Plus
NC2	NEGATIVE_CONTROL	H11	Plate_Layout_LC0555_run - (1)	R10001	OID50348	Q7Z7G0	ABI3BP	assay	Reveal	1	987	-4.8631	-5.7258	Plate control	-5.7258	PASS	PASS	1.1.3	NPX Map	1.1.3	5.1.0	ngs2counts	Illumina NovaSeq X Plus
PC5	PLATE_CONTROL	H12	Plate_Layout_LC0555_run - (1)	R10001	OID50348	Q7Z7G0	ABI3BP	assay	Reveal	1	32680	0.837	-0.0257	Plate control	-0.0257	PASS	PASS	1.1.3	NPX Map	1.1.3	5.1.0	ngs2counts	Illumina NovaSeq X Plus
WK-2025052801545	SAMPLE	A1	Plate_Layout_LC0555_run - (1)	R10001	OID50349	P00519	ABL1	assay	Reveal	1	1330	-3.4841	-1.1392	Plate control	-1.1392	PASS	PASS	1.1.3	NPX Map	1.1.3	5.1.0	ngs2counts	Illumina NovaSeq X Plus
WK-2025052801552	SAMPLE	A2	Plate_Layout_LC0555_run - (1)	R10001	OID50349	P00519	ABL1	assay	Reveal	1	637	-4.7781	-2.4332	Plate control	-2.4332	PASS	PASS	1.1.3	NPX Map	1.1.3	5.1.0	ngs2counts	Illumina NovaSeq X Plus
SC1	SAMPLE_CONTROL	A12	Plate_Layout_LC0555_run - (1)	R10001	OID50349	P00519	ABL1	assay	Reveal	1	1887	-3.5193	-1.1744	Plate control	-1.1744	PASS	PASS	1.1.3	NPX Map	1.1.3	5.1.0	ngs2counts	Illumina NovaSeq X Plus
WK-2025052801550	SAMPLE	B1	Plate_Layout_LC0555_run - (1)	R10001	OID50349	P00519	ABL1	assay	Reveal	1	656	-4.6493	-2.3044	Plate control	-2.3044	PASS	PASS	1.1.3	NPX Map	1.1.3	5.1.0	ngs2counts	Illumina NovaSeq X Plus
WK-2025052801549	SAMPLE	B2	Plate_Layout_LC0555_run - (1)	R10001	OID50349	P00519	ABL1	assay	Reveal	1	471	-5.2308	-2.8859	Plate control	-2.8859	PASS	PASS	1.1.3	NPX Map	1.1.3	5.1.0	ngs2counts	Illumina NovaSeq X Plus
SC2	SAMPLE_CONTROL	B12	Plate_Layout_LC0555_run - (1)	R10001	OID50349	P00519	ABL1	assay	Reveal	1	1909	-3.3777	-1.0328	Plate control	-1.0328	PASS	PASS	1.1.3	NPX Map	1.1.3	5.1.0	ngs2counts	Illumina NovaSeq X Plus
WK-2025052801546	SAMPLE	C1	Plate_Layout_LC0555_run - (1)	R10001	OID50349	P00519	ABL1	assay	Reveal	1	351	-5.9215	-3.5766	Plate control	-3.5766	PASS	PASS	1.1.3	NPX Map	1.1.3	5.1.0	ngs2counts	Illumina NovaSeq X Plus
WK-2025052801555	SAMPLE	C2	Plate_Layout_LC0555_run - (1)	R10001	OID50349	P00519	ABL1	assay	Reveal	1	779	-4.1875	-1.8426	Plate control	-1.8426	PASS	PASS	1.1.3	NPX Map	1.1.3	5.1.0	ngs2counts	Illumina NovaSeq X Plus
SC3	SAMPLE_CONTROL	C12	Plate_Layout_LC0555_run - (1)	R10001	OID50349	P00519	ABL1	assay	Reveal	1	1907	-3.3761	-1.0312	Plate control	-1.0312	PASS	PASS	1.1.3	NPX Map	1.1.3	5.1.0	ngs2counts	Illumina NovaSeq X Plus
WK-2025052801553	SAMPLE	D1	Plate_Layout_LC0555_run - (1)	R10001	OID50349	P00519	ABL1	assay	Reveal	1	411	-5.3052	-2.9603	Plate control	-2.9603	PASS	PASS	1.1.3	NPX Map	1.1.3	5.1.0	ngs2counts	Illumina NovaSeq X Plus
PC1	PLATE_CONTROL	D12	Plate_Layout_LC0555_run - (1)	R10001	OID50349	P00519	ABL1	assay	Reveal	1	4176	-2.2205	0.1244	Plate control	0.1244	PASS	PASS	1.1.3	NPX Map	1.1.3	5.1.0	ngs2counts	Illumina NovaSeq X Plus
WK-2025052801547	SAMPLE	E1	Plate_Layout_LC0555_run - (1)	R10001	OID50349	P00519	ABL1	assay	Reveal	1	319	-5.9809	-3.636	Plate control	-3.636	PASS	PASS	1.1.3	NPX Map	1.1.3	5.1.0	ngs2counts	Illumina NovaSeq X Plus
PC2	PLATE_CONTROL	E12	Plate_Layout_LC0555_run - (1)	R10001	OID50349	P00519	ABL1	assay	Reveal	1	3411	-2.3781	-0.0332	Plate control	-0.0332	PASS	PASS	1.1.3	NPX Map	1.1.3	5.1.0	ngs2counts	Illumina NovaSeq X Plus
WK-2025052801551	SAMPLE	F1	Plate_Layout_LC0555_run - (1)	R10001	OID50349	P00519	ABL1	assay	Reveal	1	451	-5.5193	-3.1744	Plate control	-3.1744	PASS	PASS	1.1.3	NPX Map	1.1.3	5.1.0	ngs2counts	Illumina NovaSeq X Plus
PC3	PLATE_CONTROL	F12	Plate_Layout_LC0555_run - (1)	R10001	OID50349	P00519	ABL1	assay	Reveal	1	3754	-2.3477	-0.0028	Plate control	-0.0028	PASS	PASS	1.1.3	NPX Map	1.1.3	5.1.0	ngs2counts	Illumina NovaSeq X Plus
WK-2025052801548	SAMPLE	G1	Plate_Layout_LC0555_run - (1)	R10001	OID50349	P00519	ABL1	assay	Reveal	1	423	-5.7431	-3.3982	Plate control	-3.3982	PASS	PASS	1.1.3	NPX Map	1.1.3	5.1.0	ngs2counts	Illumina NovaSeq X Plus
NC1	NEGATIVE_CONTROL	G11	Plate_Layout_LC0555_run - (1)	R10001	OID50349	P00519	ABL1	assay	Reveal	1	136	-7.6929	-5.348	Plate control	-5.348	PASS	PASS	1.1.3	NPX Map	1.1.3	5.1.0	ngs2counts	Illumina NovaSeq X Plus
PC4	PLATE_CONTROL	G12	Plate_Layout_LC0555_run - (1)	R10001	OID50349	P00519	ABL1	assay	Reveal	1	3713	-2.2752	0.0697	Plate control	0.0697	PASS	PASS	1.1.3	NPX Map	1.1.3	5.1.0	ngs2counts	Illumina NovaSeq X Plus
WK-2025052801554	SAMPLE	H1	Plate_Layout_LC0555_run - (1)	R10001	OID50349	P00519	ABL1	assay	Reveal	1	2848	-2.3586	-0.0137	Plate control	-0.0137	PASS	PASS	1.1.3	NPX Map	1.1.3	5.1.0	ngs2counts	Illumina NovaSeq X Plus
NC2	NEGATIVE_CONTROL	H11	Plate_Layout_LC0555_run - (1)	R10001	OID50349	P00519	ABL1	assay	Reveal	1	169	-7.4091	-5.0642	Plate control	-5.0642	PASS	PASS	1.1.3	NPX Map	1.1.3	5.1.0	ngs2counts	Illumina NovaSeq X Plus
PC5	PLATE_CONTROL	H12	Plate_Layout_LC0555_run - (1)	R10001	OID50349	P00519	ABL1	assay	Reveal	1	3601	-2.3449	0	Plate control	0	PASS	PASS	1.1.3	NPX Map	1.1.3	5.1.0	ngs2counts	Illumina NovaSeq X Plus
WK-2025052801545	SAMPLE	A1	Plate_Layout_LC0555_run - (1)	R10001	OID50086	P09110	ACAA1	assay	Reveal	1	127	-6.8726	-5.1945	Plate control	-5.1945	PASS	PASS	1.1.3	NPX Map	1.1.3	5.1.0	ngs2counts	Illumina NovaSeq X Plus
WK-2025052801552	SAMPLE	A2	Plate_Layout_LC0555_run - (1)	R10001	OID50086	P09110	ACAA1	assay	Reveal	1	154	-6.8265	-5.1483	Plate control	-5.1483	PASS	PASS	1.1.3	NPX Map	1.1.3	5.1.0	ngs2counts	Illumina NovaSeq X Plus
SC1	SAMPLE_CONTROL	A12	Plate_Layout_LC0555_run - (1)	R10001	OID50086	P09110	ACAA1	assay	Reveal	1	1880	-3.5246	-1.8465	Plate control	-1.8465	PASS	PASS	1.1.3	NPX Map	1.1.3	5.1.0	ngs2counts	Illumina NovaSeq X Plus
WK-2025052801550	SAMPLE	B1	Plate_Layout_LC0555_run - (1)	R10001	OID50086	P09110	ACAA1	assay	Reveal	1	130	-6.9845	-5.3063	Plate control	-5.3063	PASS	PASS	1.1.3	NPX Map	1.1.3	5.1.0	ngs2counts	Illumina NovaSeq X Plus
WK-2025052801549	SAMPLE	B2	Plate_Layout_LC0555_run - (1)	R10001	OID50086	P09110	ACAA1	assay	Reveal	1	110	-7.329	-5.6509	Plate control	-5.6509	PASS	PASS	1.1.3	NPX Map	1.1.3	5.1.0	ngs2counts	Illumina NovaSeq X Plus
SC2	SAMPLE_CONTROL	B12	Plate_Layout_LC0555_run - (1)	R10001	OID50086	P09110	ACAA1	assay	Reveal	1	1725	-3.524	-1.8458	Plate control	-1.8458	PASS	PASS	1.1.3	NPX Map	1.1.3	5.1.0	ngs2counts	Illumina NovaSeq X Plus
WK-2025052801546	SAMPLE	C1	Plate_Layout_LC0555_run - (1)	R10001	OID50086	P09110	ACAA1	assay	Reveal	1	224	-6.5695	-4.8914	Plate control	-4.8914	PASS	PASS	1.1.3	NPX Map	1.1.3	5.1.0	ngs2counts	Illumina NovaSeq X Plus
WK-2025052801555	SAMPLE	C2	Plate_Layout_LC0555_run - (1)	R10001	OID50086	P09110	ACAA1	assay	Reveal	1	124	-6.8388	-5.1607	Plate control	-5.1607	PASS	PASS	1.1.3	NPX Map	1.1.3	5.1.0	ngs2counts	Illumina NovaSeq X Plus
SC3	SAMPLE_CONTROL	C12	Plate_Layout_LC0555_run - (1)	R10001	OID50086	P09110	ACAA1	assay	Reveal	1	1594	-3.6348	-1.9566	Plate control	-1.9566	PASS	PASS	1.1.3	NPX Map	1.1.3	5.1.0	ngs2counts	Illumina NovaSeq X Plus
WK-2025052801553	SAMPLE	D1	Plate_Layout_LC0555_run - (1)	R10001	OID50086	P09110	ACAA1	assay	Reveal	1	148	-6.7788	-5.1007	Plate control	-5.1007	PASS	PASS	1.1.3	NPX Map	1.1.3	5.1.0	ngs2counts	Illumina NovaSeq X Plus
PC1	PLATE_CONTROL	D12	Plate_Layout_LC0555_run - (1)	R10001	OID50086	P09110	ACAA1	assay	Reveal	1	6298	-1.6278	0.0504	Plate control	0.0504	PASS	PASS	1.1.3	NPX Map	1.1.3	5.1.0	ngs2counts	Illumina NovaSeq X Plus
WK-2025052801547	SAMPLE	E1	Plate_Layout_LC0555_run - (1)	R10001	OID50086	P09110	ACAA1	assay	Reveal	1	171	-6.8805	-5.2024	Plate control	-5.2024	PASS	PASS	1.1.3	NPX Map	1.1.3	5.1.0	ngs2counts	Illumina NovaSeq X Plus
PC2	PLATE_CONTROL	E12	Plate_Layout_LC0555_run - (1)	R10001	OID50086	P09110	ACAA1	assay	Reveal	1	5541	-1.6781	0	Plate control	0	PASS	PASS	1.1.3	NPX Map	1.1.3	5.1.0	ngs2counts	Illumina NovaSeq X Plus
WK-2025052801551	SAMPLE	F1	Plate_Layout_LC0555_run - (1)	R10001	OID50086	P09110	ACAA1	assay	Reveal	1	163	-6.9876	-5.3094	Plate control	-5.3094	PASS	PASS	1.1.3	NPX Map	1.1.3	5.1.0	ngs2counts	Illumina NovaSeq X Plus
PC3	PLATE_CONTROL	F12	Plate_Layout_LC0555_run - (1)	R10001	OID50086	P09110	ACAA1	assay	Reveal	1	6246	-1.6132	0.065	Plate control	0.065	PASS	PASS	1.1.3	NPX Map	1.1.3	5.1.0	ngs2counts	Illumina NovaSeq X Plus
WK-2025052801548	SAMPLE	G1	Plate_Layout_LC0555_run - (1)	R10001	OID50086	P09110	ACAA1	assay	Reveal	1	137	-7.3696	-5.6914	Plate control	-5.6914	PASS	PASS	1.1.3	NPX Map	1.1.3	5.1.0	ngs2counts	Illumina NovaSeq X Plus
NC1	NEGATIVE_CONTROL	G11	Plate_Layout_LC0555_run - (1)	R10001	OID50086	P09110	ACAA1	assay	Reveal	1	168	-7.388	-5.7099	Plate control	-5.7099	PASS	PASS	1.1.3	NPX Map	1.1.3	5.1.0	ngs2counts	Illumina NovaSeq X Plus
PC4	PLATE_CONTROL	G12	Plate_Layout_LC0555_run - (1)	R10001	OID50086	P09110	ACAA1	assay	Reveal	1	5608	-1.6803	-0.0021	Plate control	-0.0021	PASS	PASS	1.1.3	NPX Map	1.1.3	5.1.0	ngs2counts	Illumina NovaSeq X Plus
WK-2025052801554	SAMPLE	H1	Plate_Layout_LC0555_run - (1)	R10001	OID50086	P09110	ACAA1	assay	Reveal	1	146	-6.6445	-4.9664	Plate control	-4.9664	PASS	PASS	1.1.3	NPX Map	1.1.3	5.1.0	ngs2counts	Illumina NovaSeq X Plus
NC2	NEGATIVE_CONTROL	H11	Plate_Layout_LC0555_run - (1)	R10001	OID50086	P09110	ACAA1	assay	Reveal	1	191	-7.2326	-5.5545	Plate control	-5.5545	PASS	PASS	1.1.3	NPX Map	1.1.3	5.1.0	ngs2counts	Illumina NovaSeq X Plus
PC5	PLATE_CONTROL	H12	Plate_Layout_LC0555_run - (1)	R10001	OID50086	P09110	ACAA1	assay	Reveal	1	5466	-1.7428	-0.0647	Plate control	-0.0647	PASS	PASS	1.1.3	NPX Map	1.1.3	5.1.0	ngs2counts	Illumina NovaSeq X Plus
WK-2025052801545	SAMPLE	A1	Plate_Layout_LC0555_run - (1)	R10001	OID51017	P16112	ACAN	assay	Reveal	1	6676	-1.1565	-2.8575	Plate control	-2.8575	PASS	PASS	1.1.3	NPX Map	1.1.3	5.1.0	ngs2counts	Illumina NovaSeq X Plus
WK-2025052801552	SAMPLE	A2	Plate_Layout_LC0555_run - (1)	R10001	OID51017	P16112	ACAN	assay	Reveal	1	11003	-0.6676	-2.3686	Plate control	-2.3686	PASS	PASS	1.1.3	NPX Map	1.1.3	5.1.0	ngs2counts	Illumina NovaSeq X Plus
SC1	SAMPLE_CONTROL	A12	Plate_Layout_LC0555_run - (1)	R10001	OID51017	P16112	ACAN	assay	Reveal	1	63553	1.5545	-0.1465	Plate control	-0.1465	PASS	PASS	1.1.3	NPX Map	1.1.3	5.1.0	ngs2counts	Illumina NovaSeq X Plus
WK-2025052801550	SAMPLE	B1	Plate_Layout_LC0555_run - (1)	R10001	OID51017	P16112	ACAN	assay	Reveal	1	13147	-0.3244	-2.0254	Plate control	-2.0254	PASS	PASS	1.1.3	NPX Map	1.1.3	5.1.0	ngs2counts	Illumina NovaSeq X Plus
WK-2025052801549	SAMPLE	B2	Plate_Layout_LC0555_run - (1)	R10001	OID51017	P16112	ACAN	assay	Reveal	1	5145	-1.7814	-3.4824	Plate control	-3.4824	PASS	PASS	1.1.3	NPX Map	1.1.3	5.1.0	ngs2counts	Illumina NovaSeq X Plus
SC2	SAMPLE_CONTROL	B12	Plate_Layout_LC0555_run - (1)	R10001	OID51017	P16112	ACAN	assay	Reveal	1	59792	1.5913	-0.1097	Plate control	-0.1097	PASS	PASS	1.1.3	NPX Map	1.1.3	5.1.0	ngs2counts	Illumina NovaSeq X Plus
WK-2025052801546	SAMPLE	C1	Plate_Layout_LC0555_run - (1)	R10001	OID51017	P16112	ACAN	assay	Reveal	1	3894	-2.4498	-4.1508	Plate control	-4.1508	PASS	PASS	1.1.3	NPX Map	1.1.3	5.1.0	ngs2counts	Illumina NovaSeq X Plus
WK-2025052801555	SAMPLE	C2	Plate_Layout_LC0555_run - (1)	R10001	OID51017	P16112	ACAN	assay	Reveal	1	4302	-1.7222	-3.4232	Plate control	-3.4232	PASS	PASS	1.1.3	NPX Map	1.1.3	5.1.0	ngs2counts	Illumina NovaSeq X Plus
SC3	SAMPLE_CONTROL	C12	Plate_Layout_LC0555_run - (1)	R10001	OID51017	P16112	ACAN	assay	Reveal	1	64893	1.7126	0.0116	Plate control	0.0116	PASS	PASS	1.1.3	NPX Map	1.1.3	5.1.0	ngs2counts	Illumina NovaSeq X Plus
WK-2025052801553	SAMPLE	D1	Plate_Layout_LC0555_run - (1)	R10001	OID51017	P16112	ACAN	assay	Reveal	1	3660	-2.1506	-3.8516	Plate control	-3.8516	PASS	PASS	1.1.3	NPX Map	1.1.3	5.1.0	ngs2counts	Illumina NovaSeq X Plus
PC1	PLATE_CONTROL	D12	Plate_Layout_LC0555_run - (1)	R10001	OID51017	P16112	ACAN	assay	Reveal	1	65220	1.7446	0.0436	Plate control	0.0436	PASS	PASS	1.1.3	NPX Map	1.1.3	5.1.0	ngs2counts	Illumina NovaSeq X Plus
WK-2025052801547	SAMPLE	E1	Plate_Layout_LC0555_run - (1)	R10001	OID51017	P16112	ACAN	assay	Reveal	1	2515	-3.002	-4.703	Plate control	-4.703	PASS	PASS	1.1.3	NPX Map	1.1.3	5.1.0	ngs2counts	Illumina NovaSeq X Plus
PC2	PLATE_CONTROL	E12	Plate_Layout_LC0555_run - (1)	R10001	OID51017	P16112	ACAN	assay	Reveal	1	57651	1.701	0	Plate control	0	PASS	PASS	1.1.3	NPX Map	1.1.3	5.1.0	ngs2counts	Illumina NovaSeq X Plus
WK-2025052801551	SAMPLE	F1	Plate_Layout_LC0555_run - (1)	R10001	OID51017	P16112	ACAN	assay	Reveal	1	3302	-2.6472	-4.3482	Plate control	-4.3482	PASS	PASS	1.1.3	NPX Map	1.1.3	5.1.0	ngs2counts	Illumina NovaSeq X Plus
PC3	PLATE_CONTROL	F12	Plate_Layout_LC0555_run - (1)	R10001	OID51017	P16112	ACAN	assay	Reveal	1	64342	1.7516	0.0506	Plate control	0.0506	PASS	PASS	1.1.3	NPX Map	1.1.3	5.1.0	ngs2counts	Illumina NovaSeq X Plus
WK-2025052801548	SAMPLE	G1	Plate_Layout_LC0555_run - (1)	R10001	OID51017	P16112	ACAN	assay	Reveal	1	5816	-1.9618	-3.6628	Plate control	-3.6628	PASS	PASS	1.1.3	NPX Map	1.1.3	5.1.0	ngs2counts	Illumina NovaSeq X Plus
NC1	NEGATIVE_CONTROL	G11	Plate_Layout_LC0555_run - (1)	R10001	OID51017	P16112	ACAN	assay	Reveal	1	901	-4.965	-6.6659	Plate control	-6.6659	PASS	PASS	1.1.3	NPX Map	1.1.3	5.1.0	ngs2counts	Illumina NovaSeq X Plus
PC4	PLATE_CONTROL	G12	Plate_Layout_LC0555_run - (1)	R10001	OID51017	P16112	ACAN	assay	Reveal	1	56959	1.6641	-0.0369	Plate control	-0.0369	PASS	PASS	1.1.3	NPX Map	1.1.3	5.1.0	ngs2counts	Illumina NovaSeq X Plus
WK-2025052801554	SAMPLE	H1	Plate_Layout_LC0555_run - (1)	R10001	OID51017	P16112	ACAN	assay	Reveal	1	9685	-0.5928	-2.2938	Plate control	-2.2938	PASS	PASS	1.1.3	NPX Map	1.1.3	5.1.0	ngs2counts	Illumina NovaSeq X Plus
NC2	NEGATIVE_CONTROL	H11	Plate_Layout_LC0555_run - (1)	R10001	OID51017	P16112	ACAN	assay	Reveal	1	750	-5.2593	-6.9603	Plate control	-6.9603	PASS	PASS	1.1.3	NPX Map	1.1.3	5.1.0	ngs2counts	Illumina NovaSeq X Plus
PC5	PLATE_CONTROL	H12	Plate_Layout_LC0555_run - (1)	R10001	OID51017	P16112	ACAN	assay	Reveal	1	57439	1.6507	-0.0503	Plate control	-0.0503	PASS	PASS	1.1.3	NPX Map	1.1.3	5.1.0	ngs2counts	Illumina NovaSeq X Plus
WK-2025052801545	SAMPLE	A1	Plate_Layout_LC0555_run - (1)	R10001	OID50350	Q9BYF1	ACE2	assay	Reveal	1	975	-3.932	-2.1042	Plate control	-2.1042	PASS	PASS	1.1.3	NPX Map	1.1.3	5.1.0	ngs2counts	Illumina NovaSeq X Plus
WK-2025052801552	SAMPLE	A2	Plate_Layout_LC0555_run - (1)	R10001	OID50350	Q9BYF1	ACE2	assay	Reveal	1	1060	-4.0434	-2.2156	Plate control	-2.2156	PASS	PASS	1.1.3	NPX Map	1.1.3	5.1.0	ngs2counts	Illumina NovaSeq X Plus
SC1	SAMPLE_CONTROL	A12	Plate_Layout_LC0555_run - (1)	R10001	OID50350	Q9BYF1	ACE2	assay	Reveal	1	2920	-2.8894	-1.0616	Plate control	-1.0616	PASS	PASS	1.1.3	NPX Map	1.1.3	5.1.0	ngs2counts	Illumina NovaSeq X Plus
WK-2025052801550	SAMPLE	B1	Plate_Layout_LC0555_run - (1)	R10001	OID50350	Q9BYF1	ACE2	assay	Reveal	1	1062	-3.9543	-2.1265	Plate control	-2.1265	PASS	PASS	1.1.3	NPX Map	1.1.3	5.1.0	ngs2counts	Illumina NovaSeq X Plus
WK-2025052801549	SAMPLE	B2	Plate_Layout_LC0555_run - (1)	R10001	OID50350	Q9BYF1	ACE2	assay	Reveal	1	903	-4.2918	-2.464	Plate control	-2.464	PASS	PASS	1.1.3	NPX Map	1.1.3	5.1.0	ngs2counts	Illumina NovaSeq X Plus
SC2	SAMPLE_CONTROL	B12	Plate_Layout_LC0555_run - (1)	R10001	OID50350	Q9BYF1	ACE2	assay	Reveal	1	2796	-2.8272	-0.9994	Plate control	-0.9994	PASS	PASS	1.1.3	NPX Map	1.1.3	5.1.0	ngs2counts	Illumina NovaSeq X Plus
WK-2025052801546	SAMPLE	C1	Plate_Layout_LC0555_run - (1)	R10001	OID50350	Q9BYF1	ACE2	assay	Reveal	1	1269	-4.0674	-2.2396	Plate control	-2.2396	PASS	PASS	1.1.3	NPX Map	1.1.3	5.1.0	ngs2counts	Illumina NovaSeq X Plus
WK-2025052801555	SAMPLE	C2	Plate_Layout_LC0555_run - (1)	R10001	OID50350	Q9BYF1	ACE2	assay	Reveal	1	835	-4.0874	-2.2596	Plate control	-2.2596	PASS	PASS	1.1.3	NPX Map	1.1.3	5.1.0	ngs2counts	Illumina NovaSeq X Plus
SC3	SAMPLE_CONTROL	C12	Plate_Layout_LC0555_run - (1)	R10001	OID50350	Q9BYF1	ACE2	assay	Reveal	1	2730	-2.8585	-1.0307	Plate control	-1.0307	PASS	PASS	1.1.3	NPX Map	1.1.3	5.1.0	ngs2counts	Illumina NovaSeq X Plus
WK-2025052801553	SAMPLE	D1	Plate_Layout_LC0555_run - (1)	R10001	OID50350	Q9BYF1	ACE2	assay	Reveal	1	923	-4.1381	-2.3103	Plate control	-2.3103	PASS	PASS	1.1.3	NPX Map	1.1.3	5.1.0	ngs2counts	Illumina NovaSeq X Plus
PC1	PLATE_CONTROL	D12	Plate_Layout_LC0555_run - (1)	R10001	OID50350	Q9BYF1	ACE2	assay	Reveal	1	5508	-1.8211	0.0067	Plate control	0.0067	PASS	PASS	1.1.3	NPX Map	1.1.3	5.1.0	ngs2counts	Illumina NovaSeq X Plus
WK-2025052801547	SAMPLE	E1	Plate_Layout_LC0555_run - (1)	R10001	OID50350	Q9BYF1	ACE2	assay	Reveal	1	1224	-4.041	-2.2132	Plate control	-2.2132	PASS	PASS	1.1.3	NPX Map	1.1.3	5.1.0	ngs2counts	Illumina NovaSeq X Plus
PC2	PLATE_CONTROL	E12	Plate_Layout_LC0555_run - (1)	R10001	OID50350	Q9BYF1	ACE2	assay	Reveal	1	4995	-1.8278	0	Plate control	0	PASS	PASS	1.1.3	NPX Map	1.1.3	5.1.0	ngs2counts	Illumina NovaSeq X Plus
WK-2025052801551	SAMPLE	F1	Plate_Layout_LC0555_run - (1)	R10001	OID50350	Q9BYF1	ACE2	assay	Reveal	1	1244	-4.0555	-2.2277	Plate control	-2.2277	PASS	PASS	1.1.3	NPX Map	1.1.3	5.1.0	ngs2counts	Illumina NovaSeq X Plus
PC3	PLATE_CONTROL	F12	Plate_Layout_LC0555_run - (1)	R10001	OID50350	Q9BYF1	ACE2	assay	Reveal	1	5285	-1.8542	-0.0264	Plate control	-0.0264	PASS	PASS	1.1.3	NPX Map	1.1.3	5.1.0	ngs2counts	Illumina NovaSeq X Plus
WK-2025052801548	SAMPLE	G1	Plate_Layout_LC0555_run - (1)	R10001	OID50350	Q9BYF1	ACE2	assay	Reveal	1	1304	-4.1189	-2.2911	Plate control	-2.2911	PASS	PASS	1.1.3	NPX Map	1.1.3	5.1.0	ngs2counts	Illumina NovaSeq X Plus
NC1	NEGATIVE_CONTROL	G11	Plate_Layout_LC0555_run - (1)	R10001	OID50350	Q9BYF1	ACE2	assay	Reveal	1	1531	-4.2001	-2.3723	Plate control	-2.3723	PASS	PASS	1.1.3	NPX Map	1.1.3	5.1.0	ngs2counts	Illumina NovaSeq X Plus
PC4	PLATE_CONTROL	G12	Plate_Layout_LC0555_run - (1)	R10001	OID50350	Q9BYF1	ACE2	assay	Reveal	1	5076	-1.8241	0.0037	Plate control	0.0037	PASS	PASS	1.1.3	NPX Map	1.1.3	5.1.0	ngs2counts	Illumina NovaSeq X Plus
WK-2025052801554	SAMPLE	H1	Plate_Layout_LC0555_run - (1)	R10001	OID50350	Q9BYF1	ACE2	assay	Reveal	1	837	-4.1253	-2.2975	Plate control	-2.2975	PASS	PASS	1.1.3	NPX Map	1.1.3	5.1.0	ngs2counts	Illumina NovaSeq X Plus
NC2	NEGATIVE_CONTROL	H11	Plate_Layout_LC0555_run - (1)	R10001	OID50350	Q9BYF1	ACE2	assay	Reveal	1	1585	-4.1798	-2.352	Plate control	-2.352	PASS	PASS	1.1.3	NPX Map	1.1.3	5.1.0	ngs2counts	Illumina NovaSeq X Plus
PC5	PLATE_CONTROL	H12	Plate_Layout_LC0555_run - (1)	R10001	OID50350	Q9BYF1	ACE2	assay	Reveal	1	5086	-1.8468	-0.019	Plate control	-0.019	PASS	PASS	1.1.3	NPX Map	1.1.3	5.1.0	ngs2counts	Illumina NovaSeq X Plus
WK-2025052801545	SAMPLE	A1	Plate_Layout_LC0555_run - (1)	R10001	OID50351	P24666	ACP1	assay	Reveal	1	190	-6.2914	0.2383	Plate control	0.2383	PASS	PASS	1.1.3	NPX Map	1.1.3	5.1.0	ngs2counts	Illumina NovaSeq X Plus
WK-2025052801552	SAMPLE	A2	Plate_Layout_LC0555_run - (1)	R10001	OID50351	P24666	ACP1	assay	Reveal	1	533	-5.0353	1.4945	Plate control	1.4945	PASS	PASS	1.1.3	NPX Map	1.1.3	5.1.0	ngs2counts	Illumina NovaSeq X Plus
SC1	SAMPLE_CONTROL	A12	Plate_Layout_LC0555_run - (1)	R10001	OID50351	P24666	ACP1	assay	Reveal	1	169	-7.0003	-0.4705	Plate control	-0.4705	PASS	PASS	1.1.3	NPX Map	1.1.3	5.1.0	ngs2counts	Illumina NovaSeq X Plus
WK-2025052801550	SAMPLE	B1	Plate_Layout_LC0555_run - (1)	R10001	OID50351	P24666	ACP1	assay	Reveal	1	282	-5.8673	0.6624	Plate control	0.6624	PASS	PASS	1.1.3	NPX Map	1.1.3	5.1.0	ngs2counts	Illumina NovaSeq X Plus
WK-2025052801549	SAMPLE	B2	Plate_Layout_LC0555_run - (1)	R10001	OID50351	P24666	ACP1	assay	Reveal	1	186	-6.5712	-0.0415	Plate control	-0.0415	PASS	PASS	1.1.3	NPX Map	1.1.3	5.1.0	ngs2counts	Illumina NovaSeq X Plus
SC2	SAMPLE_CONTROL	B12	Plate_Layout_LC0555_run - (1)	R10001	OID50351	P24666	ACP1	assay	Reveal	1	221	-6.4884	0.0413	Plate control	0.0413	PASS	PASS	1.1.3	NPX Map	1.1.3	5.1.0	ngs2counts	Illumina NovaSeq X Plus
WK-2025052801546	SAMPLE	C1	Plate_Layout_LC0555_run - (1)	R10001	OID50351	P24666	ACP1	assay	Reveal	1	243	-6.4521	0.0777	Plate control	0.0777	PASS	PASS	1.1.3	NPX Map	1.1.3	5.1.0	ngs2counts	Illumina NovaSeq X Plus
WK-2025052801555	SAMPLE	C2	Plate_Layout_LC0555_run - (1)	R10001	OID50351	P24666	ACP1	assay	Reveal	1	268	-5.7269	0.8028	Plate control	0.8028	PASS	PASS	1.1.3	NPX Map	1.1.3	5.1.0	ngs2counts	Illumina NovaSeq X Plus
SC3	SAMPLE_CONTROL	C12	Plate_Layout_LC0555_run - (1)	R10001	OID50351	P24666	ACP1	assay	Reveal	1	152	-7.0253	-0.4956	Plate control	-0.4956	PASS	PASS	1.1.3	NPX Map	1.1.3	5.1.0	ngs2counts	Illumina NovaSeq X Plus
WK-2025052801553	SAMPLE	D1	Plate_Layout_LC0555_run - (1)	R10001	OID50351	P24666	ACP1	assay	Reveal	1	167	-6.6045	-0.0748	Plate control	-0.0748	PASS	PASS	1.1.3	NPX Map	1.1.3	5.1.0	ngs2counts	Illumina NovaSeq X Plus
PC1	PLATE_CONTROL	D12	Plate_Layout_LC0555_run - (1)	R10001	OID50351	P24666	ACP1	assay	Reveal	1	232	-6.3905	0.1393	Plate control	0.1393	PASS	PASS	1.1.3	NPX Map	1.1.3	5.1.0	ngs2counts	Illumina NovaSeq X Plus
WK-2025052801547	SAMPLE	E1	Plate_Layout_LC0555_run - (1)	R10001	OID50351	P24666	ACP1	assay	Reveal	1	160	-6.9764	-0.4467	Plate control	-0.4467	PASS	PASS	1.1.3	NPX Map	1.1.3	5.1.0	ngs2counts	Illumina NovaSeq X Plus
PC2	PLATE_CONTROL	E12	Plate_Layout_LC0555_run - (1)	R10001	OID50351	P24666	ACP1	assay	Reveal	1	198	-6.4847	0.045	Plate control	0.045	PASS	PASS	1.1.3	NPX Map	1.1.3	5.1.0	ngs2counts	Illumina NovaSeq X Plus
WK-2025052801551	SAMPLE	F1	Plate_Layout_LC0555_run - (1)	R10001	OID50351	P24666	ACP1	assay	Reveal	1	169	-6.9354	-0.4057	Plate control	-0.4057	PASS	PASS	1.1.3	NPX Map	1.1.3	5.1.0	ngs2counts	Illumina NovaSeq X Plus
PC3	PLATE_CONTROL	F12	Plate_Layout_LC0555_run - (1)	R10001	OID50351	P24666	ACP1	assay	Reveal	1	176	-6.7625	-0.2327	Plate control	-0.2327	PASS	PASS	1.1.3	NPX Map	1.1.3	5.1.0	ngs2counts	Illumina NovaSeq X Plus
WK-2025052801548	SAMPLE	G1	Plate_Layout_LC0555_run - (1)	R10001	OID50351	P24666	ACP1	assay	Reveal	1	152	-7.2197	-0.69	Plate control	-0.69	PASS	PASS	1.1.3	NPX Map	1.1.3	5.1.0	ngs2counts	Illumina NovaSeq X Plus
NC1	NEGATIVE_CONTROL	G11	Plate_Layout_LC0555_run - (1)	R10001	OID50351	P24666	ACP1	assay	Reveal	1	178	-7.3046	-0.7749	Plate control	-0.7749	PASS	PASS	1.1.3	NPX Map	1.1.3	5.1.0	ngs2counts	Illumina NovaSeq X Plus
PC4	PLATE_CONTROL	G12	Plate_Layout_LC0555_run - (1)	R10001	OID50351	P24666	ACP1	assay	Reveal	1	186	-6.5944	-0.0647	Plate control	-0.0647	PASS	PASS	1.1.3	NPX Map	1.1.3	5.1.0	ngs2counts	Illumina NovaSeq X Plus
WK-2025052801554	SAMPLE	H1	Plate_Layout_LC0555_run - (1)	R10001	OID50351	P24666	ACP1	assay	Reveal	1	404	-5.1762	1.3536	Plate control	1.3536	PASS	PASS	1.1.3	NPX Map	1.1.3	5.1.0	ngs2counts	Illumina NovaSeq X Plus
NC2	NEGATIVE_CONTROL	H11	Plate_Layout_LC0555_run - (1)	R10001	OID50351	P24666	ACP1	assay	Reveal	1	187	-7.2631	-0.7334	Plate control	-0.7334	PASS	PASS	1.1.3	NPX Map	1.1.3	5.1.0	ngs2counts	Illumina NovaSeq X Plus
PC5	PLATE_CONTROL	H12	Plate_Layout_LC0555_run - (1)	R10001	OID50351	P24666	ACP1	assay	Reveal	1	198	-6.5297	0	Plate control	0	PASS	PASS	1.1.3	NPX Map	1.1.3	5.1.0	ngs2counts	Illumina NovaSeq X Plus
WK-2025052801545	SAMPLE	A1	Plate_Layout_LC0555_run - (1)	R10001	OID50087	P15309	ACP3	assay	Reveal	1	75	-7.6325	-4.9504	Plate control	-4.9504	PASS	PASS	1.1.3	NPX Map	1.1.3	5.1.0	ngs2counts	Illumina NovaSeq X Plus
WK-2025052801552	SAMPLE	A2	Plate_Layout_LC0555_run - (1)	R10001	OID50087	P15309	ACP3	assay	Reveal	1	184	-6.5697	-3.8876	Plate control	-3.8876	PASS	PASS	1.1.3	NPX Map	1.1.3	5.1.0	ngs2counts	Illumina NovaSeq X Plus
SC1	SAMPLE_CONTROL	A12	Plate_Layout_LC0555_run - (1)	R10001	OID50087	P15309	ACP3	assay	Reveal	1	2988	-2.8562	-0.1741	Plate control	-0.1741	PASS	PASS	1.1.3	NPX Map	1.1.3	5.1.0	ngs2counts	Illumina NovaSeq X Plus
WK-2025052801550	SAMPLE	B1	Plate_Layout_LC0555_run - (1)	R10001	OID50087	P15309	ACP3	assay	Reveal	1	246	-6.0643	-3.3823	Plate control	-3.3823	PASS	PASS	1.1.3	NPX Map	1.1.3	5.1.0	ngs2counts	Illumina NovaSeq X Plus
WK-2025052801549	SAMPLE	B2	Plate_Layout_LC0555_run - (1)	R10001	OID50087	P15309	ACP3	assay	Reveal	1	227	-6.2839	-3.6018	Plate control	-3.6018	PASS	PASS	1.1.3	NPX Map	1.1.3	5.1.0	ngs2counts	Illumina NovaSeq X Plus
SC2	SAMPLE_CONTROL	B12	Plate_Layout_LC0555_run - (1)	R10001	OID50087	P15309	ACP3	assay	Reveal	1	3400	-2.545	0.137	Plate control	0.137	PASS	PASS	1.1.3	NPX Map	1.1.3	5.1.0	ngs2counts	Illumina NovaSeq X Plus
WK-2025052801546	SAMPLE	C1	Plate_Layout_LC0555_run - (1)	R10001	OID50087	P15309	ACP3	assay	Reveal	1	307	-6.1148	-3.4327	Plate control	-3.4327	PASS	PASS	1.1.3	NPX Map	1.1.3	5.1.0	ngs2counts	Illumina NovaSeq X Plus
WK-2025052801555	SAMPLE	C2	Plate_Layout_LC0555_run - (1)	R10001	OID50087	P15309	ACP3	assay	Reveal	1	259	-5.7762	-3.0941	Plate control	-3.0941	PASS	PASS	1.1.3	NPX Map	1.1.3	5.1.0	ngs2counts	Illumina NovaSeq X Plus
SC3	SAMPLE_CONTROL	C12	Plate_Layout_LC0555_run - (1)	R10001	OID50087	P15309	ACP3	assay	Reveal	1	3202	-2.6285	0.0536	Plate control	0.0536	PASS	PASS	1.1.3	NPX Map	1.1.3	5.1.0	ngs2counts	Illumina NovaSeq X Plus
WK-2025052801553	SAMPLE	D1	Plate_Layout_LC0555_run - (1)	R10001	OID50087	P15309	ACP3	assay	Reveal	1	140	-6.859	-4.1769	Plate control	-4.1769	PASS	PASS	1.1.3	NPX Map	1.1.3	5.1.0	ngs2counts	Illumina NovaSeq X Plus
PC1	PLATE_CONTROL	D12	Plate_Layout_LC0555_run - (1)	R10001	OID50087	P15309	ACP3	assay	Reveal	1	3367	-2.5312	0.1508	Plate control	0.1508	PASS	PASS	1.1.3	NPX Map	1.1.3	5.1.0	ngs2counts	Illumina NovaSeq X Plus
WK-2025052801547	SAMPLE	E1	Plate_Layout_LC0555_run - (1)	R10001	OID50087	P15309	ACP3	assay	Reveal	1	350	-5.8471	-3.1651	Plate control	-3.1651	PASS	PASS	1.1.3	NPX Map	1.1.3	5.1.0	ngs2counts	Illumina NovaSeq X Plus
PC2	PLATE_CONTROL	E12	Plate_Layout_LC0555_run - (1)	R10001	OID50087	P15309	ACP3	assay	Reveal	1	2763	-2.682	0	Plate control	0	PASS	PASS	1.1.3	NPX Map	1.1.3	5.1.0	ngs2counts	Illumina NovaSeq X Plus
WK-2025052801551	SAMPLE	F1	Plate_Layout_LC0555_run - (1)	R10001	OID50087	P15309	ACP3	assay	Reveal	1	714	-4.8565	-2.1745	Plate control	-2.1745	PASS	PASS	1.1.3	NPX Map	1.1.3	5.1.0	ngs2counts	Illumina NovaSeq X Plus
PC3	PLATE_CONTROL	F12	Plate_Layout_LC0555_run - (1)	R10001	OID50087	P15309	ACP3	assay	Reveal	1	3095	-2.6262	0.0559	Plate control	0.0559	PASS	PASS	1.1.3	NPX Map	1.1.3	5.1.0	ngs2counts	Illumina NovaSeq X Plus
WK-2025052801548	SAMPLE	G1	Plate_Layout_LC0555_run - (1)	R10001	OID50087	P15309	ACP3	assay	Reveal	1	274	-6.3696	-3.6875	Plate control	-3.6875	PASS	PASS	1.1.3	NPX Map	1.1.3	5.1.0	ngs2counts	Illumina NovaSeq X Plus
NC1	NEGATIVE_CONTROL	G11	Plate_Layout_LC0555_run - (1)	R10001	OID50087	P15309	ACP3	assay	Reveal	1	80	-8.4584	-5.7764	Plate control	-5.7764	PASS	PASS	1.1.3	NPX Map	1.1.3	5.1.0	ngs2counts	Illumina NovaSeq X Plus
PC4	PLATE_CONTROL	G12	Plate_Layout_LC0555_run - (1)	R10001	OID50087	P15309	ACP3	assay	Reveal	1	2677	-2.7471	-0.0651	Plate control	-0.0651	PASS	PASS	1.1.3	NPX Map	1.1.3	5.1.0	ngs2counts	Illumina NovaSeq X Plus
WK-2025052801554	SAMPLE	H1	Plate_Layout_LC0555_run - (1)	R10001	OID50087	P15309	ACP3	assay	Reveal	1	431	-5.0828	-2.4008	Plate control	-2.4008	PASS	PASS	1.1.3	NPX Map	1.1.3	5.1.0	ngs2counts	Illumina NovaSeq X Plus
NC2	NEGATIVE_CONTROL	H11	Plate_Layout_LC0555_run - (1)	R10001	OID50087	P15309	ACP3	assay	Reveal	1	90	-8.3182	-5.6361	Plate control	-5.6361	PASS	PASS	1.1.3	NPX Map	1.1.3	5.1.0	ngs2counts	Illumina NovaSeq X Plus
PC5	PLATE_CONTROL	H12	Plate_Layout_LC0555_run - (1)	R10001	OID50087	P15309	ACP3	assay	Reveal	1	2715	-2.7523	-0.0703	Plate control	-0.0703	PASS	PASS	1.1.3	NPX Map	1.1.3	5.1.0	ngs2counts	Illumina NovaSeq X Plus
WK-2025052801545	SAMPLE	A1	Plate_Layout_LC0555_run - (1)	R10001	OID50352	Q9NPH0	ACP6	assay	Reveal	1	2447	-2.6045	-1.1742	Plate control	-1.1742	PASS	PASS	1.1.3	NPX Map	1.1.3	5.1.0	ngs2counts	Illumina NovaSeq X Plus
WK-2025052801552	SAMPLE	A2	Plate_Layout_LC0555_run - (1)	R10001	OID50352	Q9NPH0	ACP6	assay	Reveal	1	3301	-2.4046	-0.9743	Plate control	-0.9743	PASS	PASS	1.1.3	NPX Map	1.1.3	5.1.0	ngs2counts	Illumina NovaSeq X Plus
SC1	SAMPLE_CONTROL	A12	Plate_Layout_LC0555_run - (1)	R10001	OID50352	Q9NPH0	ACP6	assay	Reveal	1	8878	-1.2851	0.1452	Plate control	0.1452	PASS	PASS	1.1.3	NPX Map	1.1.3	5.1.0	ngs2counts	Illumina NovaSeq X Plus
WK-2025052801550	SAMPLE	B1	Plate_Layout_LC0555_run - (1)	R10001	OID50352	Q9NPH0	ACP6	assay	Reveal	1	1216	-3.7589	-2.3286	Plate control	-2.3286	PASS	PASS	1.1.3	NPX Map	1.1.3	5.1.0	ngs2counts	Illumina NovaSeq X Plus
WK-2025052801549	SAMPLE	B2	Plate_Layout_LC0555_run - (1)	R10001	OID50352	Q9NPH0	ACP6	assay	Reveal	1	1460	-3.5986	-2.1683	Plate control	-2.1683	PASS	PASS	1.1.3	NPX Map	1.1.3	5.1.0	ngs2counts	Illumina NovaSeq X Plus
SC2	SAMPLE_CONTROL	B12	Plate_Layout_LC0555_run - (1)	R10001	OID50352	Q9NPH0	ACP6	assay	Reveal	1	8289	-1.2594	0.171	Plate control	0.171	PASS	PASS	1.1.3	NPX Map	1.1.3	5.1.0	ngs2counts	Illumina NovaSeq X Plus
WK-2025052801546	SAMPLE	C1	Plate_Layout_LC0555_run - (1)	R10001	OID50352	Q9NPH0	ACP6	assay	Reveal	1	1519	-3.808	-2.3777	Plate control	-2.3777	PASS	PASS	1.1.3	NPX Map	1.1.3	5.1.0	ngs2counts	Illumina NovaSeq X Plus
WK-2025052801555	SAMPLE	C2	Plate_Layout_LC0555_run - (1)	R10001	OID50352	Q9NPH0	ACP6	assay	Reveal	1	2636	-2.4289	-0.9985	Plate control	-0.9985	PASS	PASS	1.1.3	NPX Map	1.1.3	5.1.0	ngs2counts	Illumina NovaSeq X Plus
SC3	SAMPLE_CONTROL	C12	Plate_Layout_LC0555_run - (1)	R10001	OID50352	Q9NPH0	ACP6	assay	Reveal	1	8499	-1.2201	0.2102	Plate control	0.2102	PASS	PASS	1.1.3	NPX Map	1.1.3	5.1.0	ngs2counts	Illumina NovaSeq X Plus
WK-2025052801553	SAMPLE	D1	Plate_Layout_LC0555_run - (1)	R10001	OID50352	Q9NPH0	ACP6	assay	Reveal	1	3243	-2.3251	-0.8948	Plate control	-0.8948	PASS	PASS	1.1.3	NPX Map	1.1.3	5.1.0	ngs2counts	Illumina NovaSeq X Plus
PC1	PLATE_CONTROL	D12	Plate_Layout_LC0555_run - (1)	R10001	OID50352	Q9NPH0	ACP6	assay	Reveal	1	7128	-1.4492	-0.0189	Plate control	-0.0189	PASS	PASS	1.1.3	NPX Map	1.1.3	5.1.0	ngs2counts	Illumina NovaSeq X Plus
WK-2025052801547	SAMPLE	E1	Plate_Layout_LC0555_run - (1)	R10001	OID50352	Q9NPH0	ACP6	assay	Reveal	1	1844	-3.4497	-2.0194	Plate control	-2.0194	PASS	PASS	1.1.3	NPX Map	1.1.3	5.1.0	ngs2counts	Illumina NovaSeq X Plus
PC2	PLATE_CONTROL	E12	Plate_Layout_LC0555_run - (1)	R10001	OID50352	Q9NPH0	ACP6	assay	Reveal	1	6978	-1.3455	0.0848	Plate control	0.0848	PASS	PASS	1.1.3	NPX Map	1.1.3	5.1.0	ngs2counts	Illumina NovaSeq X Plus
WK-2025052801551	SAMPLE	F1	Plate_Layout_LC0555_run - (1)	R10001	OID50352	Q9NPH0	ACP6	assay	Reveal	1	695	-4.8954	-3.4651	Plate control	-3.4651	PASS	PASS	1.1.3	NPX Map	1.1.3	5.1.0	ngs2counts	Illumina NovaSeq X Plus
PC3	PLATE_CONTROL	F12	Plate_Layout_LC0555_run - (1)	R10001	OID50352	Q9NPH0	ACP6	assay	Reveal	1	7078	-1.4328	-0.0025	Plate control	-0.0025	PASS	PASS	1.1.3	NPX Map	1.1.3	5.1.0	ngs2counts	Illumina NovaSeq X Plus
WK-2025052801548	SAMPLE	G1	Plate_Layout_LC0555_run - (1)	R10001	OID50352	Q9NPH0	ACP6	assay	Reveal	1	1900	-3.5758	-2.1455	Plate control	-2.1455	PASS	PASS	1.1.3	NPX Map	1.1.3	5.1.0	ngs2counts	Illumina NovaSeq X Plus
NC1	NEGATIVE_CONTROL	G11	Plate_Layout_LC0555_run - (1)	R10001	OID50352	Q9NPH0	ACP6	assay	Reveal	1	68	-8.6929	-7.2626	Plate control	-7.2626	PASS	PASS	1.1.3	NPX Map	1.1.3	5.1.0	ngs2counts	Illumina NovaSeq X Plus
PC4	PLATE_CONTROL	G12	Plate_Layout_LC0555_run - (1)	R10001	OID50352	Q9NPH0	ACP6	assay	Reveal	1	6702	-1.4232	0.0071	Plate control	0.0071	PASS	PASS	1.1.3	NPX Map	1.1.3	5.1.0	ngs2counts	Illumina NovaSeq X Plus
WK-2025052801554	SAMPLE	H1	Plate_Layout_LC0555_run - (1)	R10001	OID50352	Q9NPH0	ACP6	assay	Reveal	1	4511	-1.6951	-0.2648	Plate control	-0.2648	PASS	PASS	1.1.3	NPX Map	1.1.3	5.1.0	ngs2counts	Illumina NovaSeq X Plus
NC2	NEGATIVE_CONTROL	H11	Plate_Layout_LC0555_run - (1)	R10001	OID50352	Q9NPH0	ACP6	assay	Reveal	1	105	-8.0958	-6.6655	Plate control	-6.6655	PASS	PASS	1.1.3	NPX Map	1.1.3	5.1.0	ngs2counts	Illumina NovaSeq X Plus
PC5	PLATE_CONTROL	H12	Plate_Layout_LC0555_run - (1)	R10001	OID50352	Q9NPH0	ACP6	assay	Reveal	1	6788	-1.4303	0	Plate control	0	PASS	PASS	1.1.3	NPX Map	1.1.3	5.1.0	ngs2counts	Illumina NovaSeq X Plus
WK-2025052801545	SAMPLE	A1	Plate_Layout_LC0555_run - (1)	R10001	OID50353	P26436	ACRV1	assay	Reveal	1	249	-5.9013	-2.7464	Plate control	-2.7464	PASS	PASS	1.1.3	NPX Map	1.1.3	5.1.0	ngs2counts	Illumina NovaSeq X Plus
WK-2025052801552	SAMPLE	A2	Plate_Layout_LC0555_run - (1)	R10001	OID50353	P26436	ACRV1	assay	Reveal	1	265	-6.0434	-2.8886	Plate control	-2.8886	PASS	PASS	1.1.3	NPX Map	1.1.3	5.1.0	ngs2counts	Illumina NovaSeq X Plus
SC1	SAMPLE_CONTROL	A12	Plate_Layout_LC0555_run - (1)	R10001	OID50353	P26436	ACRV1	assay	Reveal	1	2031	-3.4132	-0.2583	Plate control	-0.2583	PASS	PASS	1.1.3	NPX Map	1.1.3	5.1.0	ngs2counts	Illumina NovaSeq X Plus
WK-2025052801550	SAMPLE	B1	Plate_Layout_LC0555_run - (1)	R10001	OID50353	P26436	ACRV1	assay	Reveal	1	197	-6.3848	-3.23	Plate control	-3.23	PASS	PASS	1.1.3	NPX Map	1.1.3	5.1.0	ngs2counts	Illumina NovaSeq X Plus
WK-2025052801549	SAMPLE	B2	Plate_Layout_LC0555_run - (1)	R10001	OID50353	P26436	ACRV1	assay	Reveal	1	256	-6.1104	-2.9556	Plate control	-2.9556	PASS	PASS	1.1.3	NPX Map	1.1.3	5.1.0	ngs2counts	Illumina NovaSeq X Plus
SC2	SAMPLE_CONTROL	B12	Plate_Layout_LC0555_run - (1)	R10001	OID50353	P26436	ACRV1	assay	Reveal	1	1882	-3.3983	-0.2435	Plate control	-0.2435	PASS	PASS	1.1.3	NPX Map	1.1.3	5.1.0	ngs2counts	Illumina NovaSeq X Plus
WK-2025052801546	SAMPLE	C1	Plate_Layout_LC0555_run - (1)	R10001	OID50353	P26436	ACRV1	assay	Reveal	1	395	-5.7512	-2.5963	Plate control	-2.5963	PASS	PASS	1.1.3	NPX Map	1.1.3	5.1.0	ngs2counts	Illumina NovaSeq X Plus
WK-2025052801555	SAMPLE	C2	Plate_Layout_LC0555_run - (1)	R10001	OID50353	P26436	ACRV1	assay	Reveal	1	256	-5.793	-2.6382	Plate control	-2.6382	PASS	PASS	1.1.3	NPX Map	1.1.3	5.1.0	ngs2counts	Illumina NovaSeq X Plus
SC3	SAMPLE_CONTROL	C12	Plate_Layout_LC0555_run - (1)	R10001	OID50353	P26436	ACRV1	assay	Reveal	1	1899	-3.3822	-0.2274	Plate control	-0.2274	PASS	PASS	1.1.3	NPX Map	1.1.3	5.1.0	ngs2counts	Illumina NovaSeq X Plus
WK-2025052801553	SAMPLE	D1	Plate_Layout_LC0555_run - (1)	R10001	OID50353	P26436	ACRV1	assay	Reveal	1	232	-6.1303	-2.9754	Plate control	-2.9754	PASS	PASS	1.1.3	NPX Map	1.1.3	5.1.0	ngs2counts	Illumina NovaSeq X Plus
PC1	PLATE_CONTROL	D12	Plate_Layout_LC0555_run - (1)	R10001	OID50353	P26436	ACRV1	assay	Reveal	1	2291	-3.0867	0.0681	Plate control	0.0681	PASS	PASS	1.1.3	NPX Map	1.1.3	5.1.0	ngs2counts	Illumina NovaSeq X Plus
WK-2025052801547	SAMPLE	E1	Plate_Layout_LC0555_run - (1)	R10001	OID50353	P26436	ACRV1	assay	Reveal	1	380	-5.7285	-2.5737	Plate control	-2.5737	PASS	PASS	1.1.3	NPX Map	1.1.3	5.1.0	ngs2counts	Illumina NovaSeq X Plus
PC2	PLATE_CONTROL	E12	Plate_Layout_LC0555_run - (1)	R10001	OID50353	P26436	ACRV1	assay	Reveal	1	1965	-3.1738	-0.0189	Plate control	-0.0189	PASS	PASS	1.1.3	NPX Map	1.1.3	5.1.0	ngs2counts	Illumina NovaSeq X Plus
WK-2025052801551	SAMPLE	F1	Plate_Layout_LC0555_run - (1)	R10001	OID50353	P26436	ACRV1	assay	Reveal	1	346	-5.9017	-2.7468	Plate control	-2.7468	PASS	PASS	1.1.3	NPX Map	1.1.3	5.1.0	ngs2counts	Illumina NovaSeq X Plus
PC3	PLATE_CONTROL	F12	Plate_Layout_LC0555_run - (1)	R10001	OID50353	P26436	ACRV1	assay	Reveal	1	2443	-2.9675	0.1874	Plate control	0.1874	PASS	PASS	1.1.3	NPX Map	1.1.3	5.1.0	ngs2counts	Illumina NovaSeq X Plus
WK-2025052801548	SAMPLE	G1	Plate_Layout_LC0555_run - (1)	R10001	OID50353	P26436	ACRV1	assay	Reveal	1	341	-6.054	-2.8991	Plate control	-2.8991	PASS	PASS	1.1.3	NPX Map	1.1.3	5.1.0	ngs2counts	Illumina NovaSeq X Plus
NC1	NEGATIVE_CONTROL	G11	Plate_Layout_LC0555_run - (1)	R10001	OID50353	P26436	ACRV1	assay	Reveal	1	305	-6.5277	-3.3728	Plate control	-3.3728	PASS	PASS	1.1.3	NPX Map	1.1.3	5.1.0	ngs2counts	Illumina NovaSeq X Plus
PC4	PLATE_CONTROL	G12	Plate_Layout_LC0555_run - (1)	R10001	OID50353	P26436	ACRV1	assay	Reveal	1	2018	-3.1548	0	Plate control	0	PASS	PASS	1.1.3	NPX Map	1.1.3	5.1.0	ngs2counts	Illumina NovaSeq X Plus
WK-2025052801554	SAMPLE	H1	Plate_Layout_LC0555_run - (1)	R10001	OID50353	P26436	ACRV1	assay	Reveal	1	202	-6.1762	-3.0213	Plate control	-3.0213	PASS	PASS	1.1.3	NPX Map	1.1.3	5.1.0	ngs2counts	Illumina NovaSeq X Plus
NC2	NEGATIVE_CONTROL	H11	Plate_Layout_LC0555_run - (1)	R10001	OID50353	P26436	ACRV1	assay	Reveal	1	369	-6.2825	-3.1277	Plate control	-3.1277	PASS	PASS	1.1.3	NPX Map	1.1.3	5.1.0	ngs2counts	Illumina NovaSeq X Plus
PC5	PLATE_CONTROL	H12	Plate_Layout_LC0555_run - (1)	R10001	OID50353	P26436	ACRV1	assay	Reveal	1	1915	-3.256	-0.1011	Plate control	-0.1011	PASS	PASS	1.1.3	NPX Map	1.1.3	5.1.0	ngs2counts	Illumina NovaSeq X Plus
WK-2025052801545	SAMPLE	A1	Plate_Layout_LC0555_run - (1)	R10001	OID50355	P37023	ACVRL1	assay	Reveal	1	4102	-1.8592	-0.9436	Plate control	-0.9436	PASS	PASS	1.1.3	NPX Map	1.1.3	5.1.0	ngs2counts	Illumina NovaSeq X Plus
WK-2025052801552	SAMPLE	A2	Plate_Layout_LC0555_run - (1)	R10001	OID50355	P37023	ACVRL1	assay	Reveal	1	1621	-3.4306	-2.515	Plate control	-2.515	PASS	PASS	1.1.3	NPX Map	1.1.3	5.1.0	ngs2counts	Illumina NovaSeq X Plus
SC1	SAMPLE_CONTROL	A12	Plate_Layout_LC0555_run - (1)	R10001	OID50355	P37023	ACVRL1	assay	Reveal	1	10904	-0.9886	-0.073	Plate control	-0.073	PASS	PASS	1.1.3	NPX Map	1.1.3	5.1.0	ngs2counts	Illumina NovaSeq X Plus
WK-2025052801550	SAMPLE	B1	Plate_Layout_LC0555_run - (1)	R10001	OID50355	P37023	ACVRL1	assay	Reveal	1	2844	-2.5331	-1.6176	Plate control	-1.6176	PASS	PASS	1.1.3	NPX Map	1.1.3	5.1.0	ngs2counts	Illumina NovaSeq X Plus
WK-2025052801549	SAMPLE	B2	Plate_Layout_LC0555_run - (1)	R10001	OID50355	P37023	ACVRL1	assay	Reveal	1	1680	-3.3962	-2.4806	Plate control	-2.4806	PASS	PASS	1.1.3	NPX Map	1.1.3	5.1.0	ngs2counts	Illumina NovaSeq X Plus
SC2	SAMPLE_CONTROL	B12	Plate_Layout_LC0555_run - (1)	R10001	OID50355	P37023	ACVRL1	assay	Reveal	1	10266	-0.9508	-0.0352	Plate control	-0.0352	PASS	PASS	1.1.3	NPX Map	1.1.3	5.1.0	ngs2counts	Illumina NovaSeq X Plus
WK-2025052801546	SAMPLE	C1	Plate_Layout_LC0555_run - (1)	R10001	OID50355	P37023	ACVRL1	assay	Reveal	1	1070	-4.3135	-3.3979	Plate control	-3.3979	PASS	PASS	1.1.3	NPX Map	1.1.3	5.1.0	ngs2counts	Illumina NovaSeq X Plus
WK-2025052801555	SAMPLE	C2	Plate_Layout_LC0555_run - (1)	R10001	OID50355	P37023	ACVRL1	assay	Reveal	1	1573	-3.1737	-2.2581	Plate control	-2.2581	PASS	PASS	1.1.3	NPX Map	1.1.3	5.1.0	ngs2counts	Illumina NovaSeq X Plus
SC3	SAMPLE_CONTROL	C12	Plate_Layout_LC0555_run - (1)	R10001	OID50355	P37023	ACVRL1	assay	Reveal	1	9717	-1.0269	-0.1114	Plate control	-0.1114	PASS	PASS	1.1.3	NPX Map	1.1.3	5.1.0	ngs2counts	Illumina NovaSeq X Plus
WK-2025052801553	SAMPLE	D1	Plate_Layout_LC0555_run - (1)	R10001	OID50355	P37023	ACVRL1	assay	Reveal	1	1087	-3.9021	-2.9866	Plate control	-2.9866	PASS	PASS	1.1.3	NPX Map	1.1.3	5.1.0	ngs2counts	Illumina NovaSeq X Plus
PC1	PLATE_CONTROL	D12	Plate_Layout_LC0555_run - (1)	R10001	OID50355	P37023	ACVRL1	assay	Reveal	1	9574	-1.0235	-0.108	Plate control	-0.108	PASS	PASS	1.1.3	NPX Map	1.1.3	5.1.0	ngs2counts	Illumina NovaSeq X Plus
WK-2025052801547	SAMPLE	E1	Plate_Layout_LC0555_run - (1)	R10001	OID50355	P37023	ACVRL1	assay	Reveal	1	789	-4.6745	-3.7589	Plate control	-3.7589	PASS	PASS	1.1.3	NPX Map	1.1.3	5.1.0	ngs2counts	Illumina NovaSeq X Plus
PC2	PLATE_CONTROL	E12	Plate_Layout_LC0555_run - (1)	R10001	OID50355	P37023	ACVRL1	assay	Reveal	1	9558	-0.8916	0.024	Plate control	0.024	PASS	PASS	1.1.3	NPX Map	1.1.3	5.1.0	ngs2counts	Illumina NovaSeq X Plus
WK-2025052801551	SAMPLE	F1	Plate_Layout_LC0555_run - (1)	R10001	OID50355	P37023	ACVRL1	assay	Reveal	1	932	-4.4721	-3.5566	Plate control	-3.5566	PASS	PASS	1.1.3	NPX Map	1.1.3	5.1.0	ngs2counts	Illumina NovaSeq X Plus
PC3	PLATE_CONTROL	F12	Plate_Layout_LC0555_run - (1)	R10001	OID50355	P37023	ACVRL1	assay	Reveal	1	10130	-0.9155	0	Plate control	0	PASS	PASS	1.1.3	NPX Map	1.1.3	5.1.0	ngs2counts	Illumina NovaSeq X Plus
WK-2025052801548	SAMPLE	G1	Plate_Layout_LC0555_run - (1)	R10001	OID50355	P37023	ACVRL1	assay	Reveal	1	1211	-4.2256	-3.3101	Plate control	-3.3101	PASS	PASS	1.1.3	NPX Map	1.1.3	5.1.0	ngs2counts	Illumina NovaSeq X Plus
NC1	NEGATIVE_CONTROL	G11	Plate_Layout_LC0555_run - (1)	R10001	OID50355	P37023	ACVRL1	assay	Reveal	1	34	-9.6929	-8.7773	Plate control	-8.7773	PASS	PASS	1.1.3	NPX Map	1.1.3	5.1.0	ngs2counts	Illumina NovaSeq X Plus
PC4	PLATE_CONTROL	G12	Plate_Layout_LC0555_run - (1)	R10001	OID50355	P37023	ACVRL1	assay	Reveal	1	9763	-0.8804	0.0351	Plate control	0.0351	PASS	PASS	1.1.3	NPX Map	1.1.3	5.1.0	ngs2counts	Illumina NovaSeq X Plus
WK-2025052801554	SAMPLE	H1	Plate_Layout_LC0555_run - (1)	R10001	OID50355	P37023	ACVRL1	assay	Reveal	1	1972	-2.8889	-1.9734	Plate control	-1.9734	PASS	PASS	1.1.3	NPX Map	1.1.3	5.1.0	ngs2counts	Illumina NovaSeq X Plus
NC2	NEGATIVE_CONTROL	H11	Plate_Layout_LC0555_run - (1)	R10001	OID50355	P37023	ACVRL1	assay	Reveal	1	31	-9.8558	-8.9403	Plate control	-8.9403	PASS	PASS	1.1.3	NPX Map	1.1.3	5.1.0	ngs2counts	Illumina NovaSeq X Plus
PC5	PLATE_CONTROL	H12	Plate_Layout_LC0555_run - (1)	R10001	OID50355	P37023	ACVRL1	assay	Reveal	1	9477	-0.9489	-0.0333	Plate control	-0.0333	PASS	PASS	1.1.3	NPX Map	1.1.3	5.1.0	ngs2counts	Illumina NovaSeq X Plus
WK-2025052801545	SAMPLE	A1	Plate_Layout_LC0555_run - (1)	R10001	OID50088	Q96HD9	ACY3	assay	Reveal	1	4138	-1.8466	-2.9328	Plate control	-2.9328	PASS	PASS	1.1.3	NPX Map	1.1.3	5.1.0	ngs2counts	Illumina NovaSeq X Plus
WK-2025052801552	SAMPLE	A2	Plate_Layout_LC0555_run - (1)	R10001	OID50088	Q96HD9	ACY3	assay	Reveal	1	2586	-2.7567	-3.843	Plate control	-3.843	PASS	PASS	1.1.3	NPX Map	1.1.3	5.1.0	ngs2counts	Illumina NovaSeq X Plus
SC1	SAMPLE_CONTROL	A12	Plate_Layout_LC0555_run - (1)	R10001	OID50088	Q96HD9	ACY3	assay	Reveal	1	35176	0.7012	-0.3851	Plate control	-0.3851	PASS	PASS	1.1.3	NPX Map	1.1.3	5.1.0	ngs2counts	Illumina NovaSeq X Plus
WK-2025052801550	SAMPLE	B1	Plate_Layout_LC0555_run - (1)	R10001	OID50088	Q96HD9	ACY3	assay	Reveal	1	5165	-1.6723	-2.7586	Plate control	-2.7586	PASS	PASS	1.1.3	NPX Map	1.1.3	5.1.0	ngs2counts	Illumina NovaSeq X Plus
WK-2025052801549	SAMPLE	B2	Plate_Layout_LC0555_run - (1)	R10001	OID50088	Q96HD9	ACY3	assay	Reveal	1	1072	-4.0443	-5.1306	Plate control	-5.1306	PASS	PASS	1.1.3	NPX Map	1.1.3	5.1.0	ngs2counts	Illumina NovaSeq X Plus
SC2	SAMPLE_CONTROL	B12	Plate_Layout_LC0555_run - (1)	R10001	OID50088	Q96HD9	ACY3	assay	Reveal	1	33368	0.7498	-0.3364	Plate control	-0.3364	PASS	PASS	1.1.3	NPX Map	1.1.3	5.1.0	ngs2counts	Illumina NovaSeq X Plus
WK-2025052801546	SAMPLE	C1	Plate_Layout_LC0555_run - (1)	R10001	OID50088	Q96HD9	ACY3	assay	Reveal	1	2984	-2.8338	-3.9201	Plate control	-3.9201	PASS	PASS	1.1.3	NPX Map	1.1.3	5.1.0	ngs2counts	Illumina NovaSeq X Plus
WK-2025052801555	SAMPLE	C2	Plate_Layout_LC0555_run - (1)	R10001	OID50088	Q96HD9	ACY3	assay	Reveal	1	2700	-2.3942	-3.4805	Plate control	-3.4805	PASS	PASS	1.1.3	NPX Map	1.1.3	5.1.0	ngs2counts	Illumina NovaSeq X Plus
SC3	SAMPLE_CONTROL	C12	Plate_Layout_LC0555_run - (1)	R10001	OID50088	Q96HD9	ACY3	assay	Reveal	1	32032	0.694	-0.3923	Plate control	-0.3923	PASS	PASS	1.1.3	NPX Map	1.1.3	5.1.0	ngs2counts	Illumina NovaSeq X Plus
WK-2025052801553	SAMPLE	D1	Plate_Layout_LC0555_run - (1)	R10001	OID50088	Q96HD9	ACY3	assay	Reveal	1	7000	-1.2151	-2.3014	Plate control	-2.3014	PASS	PASS	1.1.3	NPX Map	1.1.3	5.1.0	ngs2counts	Illumina NovaSeq X Plus
PC1	PLATE_CONTROL	D12	Plate_Layout_LC0555_run - (1)	R10001	OID50088	Q96HD9	ACY3	assay	Reveal	1	41325	1.0863	0	Plate control	0	PASS	PASS	1.1.3	NPX Map	1.1.3	5.1.0	ngs2counts	Illumina NovaSeq X Plus
WK-2025052801547	SAMPLE	E1	Plate_Layout_LC0555_run - (1)	R10001	OID50088	Q96HD9	ACY3	assay	Reveal	1	2356	-3.0962	-4.1825	Plate control	-4.1825	PASS	PASS	1.1.3	NPX Map	1.1.3	5.1.0	ngs2counts	Illumina NovaSeq X Plus
PC2	PLATE_CONTROL	E12	Plate_Layout_LC0555_run - (1)	R10001	OID50088	Q96HD9	ACY3	assay	Reveal	1	34765	0.9713	-0.115	Plate control	-0.115	PASS	PASS	1.1.3	NPX Map	1.1.3	5.1.0	ngs2counts	Illumina NovaSeq X Plus
WK-2025052801551	SAMPLE	F1	Plate_Layout_LC0555_run - (1)	R10001	OID50088	Q96HD9	ACY3	assay	Reveal	1	6233	-1.7306	-2.8169	Plate control	-2.8169	PASS	PASS	1.1.3	NPX Map	1.1.3	5.1.0	ngs2counts	Illumina NovaSeq X Plus
PC3	PLATE_CONTROL	F12	Plate_Layout_LC0555_run - (1)	R10001	OID50088	Q96HD9	ACY3	assay	Reveal	1	40820	1.0951	0.0088	Plate control	0.0088	PASS	PASS	1.1.3	NPX Map	1.1.3	5.1.0	ngs2counts	Illumina NovaSeq X Plus
WK-2025052801548	SAMPLE	G1	Plate_Layout_LC0555_run - (1)	R10001	OID50088	Q96HD9	ACY3	assay	Reveal	1	1798	-3.6554	-4.7417	Plate control	-4.7417	PASS	PASS	1.1.3	NPX Map	1.1.3	5.1.0	ngs2counts	Illumina NovaSeq X Plus
NC1	NEGATIVE_CONTROL	G11	Plate_Layout_LC0555_run - (1)	R10001	OID50088	Q96HD9	ACY3	assay	Reveal	1	234	-6.91	-7.9963	Plate control	-7.9963	PASS	PASS	1.1.3	NPX Map	1.1.3	5.1.0	ngs2counts	Illumina NovaSeq X Plus
PC4	PLATE_CONTROL	G12	Plate_Layout_LC0555_run - (1)	R10001	OID50088	Q96HD9	ACY3	assay	Reveal	1	39160	1.1235	0.0373	Plate control	0.0373	PASS	PASS	1.1.3	NPX Map	1.1.3	5.1.0	ngs2counts	Illumina NovaSeq X Plus
WK-2025052801554	SAMPLE	H1	Plate_Layout_LC0555_run - (1)	R10001	OID50088	Q96HD9	ACY3	assay	Reveal	1	23904	0.7106	-0.3757	Plate control	-0.3757	PASS	PASS	1.1.3	NPX Map	1.1.3	5.1.0	ngs2counts	Illumina NovaSeq X Plus
NC2	NEGATIVE_CONTROL	H11	Plate_Layout_LC0555_run - (1)	R10001	OID50088	Q96HD9	ACY3	assay	Reveal	1	259	-6.7932	-7.8795	Plate control	-7.8795	PASS	PASS	1.1.3	NPX Map	1.1.3	5.1.0	ngs2counts	Illumina NovaSeq X Plus
PC5	PLATE_CONTROL	H12	Plate_Layout_LC0555_run - (1)	R10001	OID50088	Q96HD9	ACY3	assay	Reveal	1	37776	1.0461	-0.0402	Plate control	-0.0402	PASS	PASS	1.1.3	NPX Map	1.1.3	5.1.0	ngs2counts	Illumina NovaSeq X Plus
WK-2025052801545	SAMPLE	A1	Plate_Layout_LC0555_run - (1)	R10001	OID50356	P00813	ADA	assay	Reveal	1	316	-5.5575	-0.5828	Plate control	-0.5828	PASS	PASS	1.1.3	NPX Map	1.1.3	5.1.0	ngs2counts	Illumina NovaSeq X Plus
WK-2025052801552	SAMPLE	A2	Plate_Layout_LC0555_run - (1)	R10001	OID50356	P00813	ADA	assay	Reveal	1	139	-6.9743	-1.9997	Plate control	-1.9997	PASS	PASS	1.1.3	NPX Map	1.1.3	5.1.0	ngs2counts	Illumina NovaSeq X Plus
SC1	SAMPLE_CONTROL	A12	Plate_Layout_LC0555_run - (1)	R10001	OID50356	P00813	ADA	assay	Reveal	1	532	-5.3459	-0.3712	Plate control	-0.3712	PASS	PASS	1.1.3	NPX Map	1.1.3	5.1.0	ngs2counts	Illumina NovaSeq X Plus
WK-2025052801550	SAMPLE	B1	Plate_Layout_LC0555_run - (1)	R10001	OID50356	P00813	ADA	assay	Reveal	1	131	-6.9734	-1.9988	Plate control	-1.9988	PASS	PASS	1.1.3	NPX Map	1.1.3	5.1.0	ngs2counts	Illumina NovaSeq X Plus
WK-2025052801549	SAMPLE	B2	Plate_Layout_LC0555_run - (1)	R10001	OID50356	P00813	ADA	assay	Reveal	1	69	-8.0019	-3.0272	Plate control	-3.0272	PASS	PASS	1.1.3	NPX Map	1.1.3	5.1.0	ngs2counts	Illumina NovaSeq X Plus
SC2	SAMPLE_CONTROL	B12	Plate_Layout_LC0555_run - (1)	R10001	OID50356	P00813	ADA	assay	Reveal	1	495	-5.3251	-0.3504	Plate control	-0.3504	PASS	PASS	1.1.3	NPX Map	1.1.3	5.1.0	ngs2counts	Illumina NovaSeq X Plus
WK-2025052801546	SAMPLE	C1	Plate_Layout_LC0555_run - (1)	R10001	OID50356	P00813	ADA	assay	Reveal	1	64	-8.3769	-3.4022	Plate control	-3.4022	PASS	PASS	1.1.3	NPX Map	1.1.3	5.1.0	ngs2counts	Illumina NovaSeq X Plus
WK-2025052801555	SAMPLE	C2	Plate_Layout_LC0555_run - (1)	R10001	OID50356	P00813	ADA	assay	Reveal	1	89	-7.3173	-2.3426	Plate control	-2.3426	PASS	PASS	1.1.3	NPX Map	1.1.3	5.1.0	ngs2counts	Illumina NovaSeq X Plus
SC3	SAMPLE_CONTROL	C12	Plate_Layout_LC0555_run - (1)	R10001	OID50356	P00813	ADA	assay	Reveal	1	513	-5.2704	-0.2957	Plate control	-0.2957	PASS	PASS	1.1.3	NPX Map	1.1.3	5.1.0	ngs2counts	Illumina NovaSeq X Plus
WK-2025052801553	SAMPLE	D1	Plate_Layout_LC0555_run - (1)	R10001	OID50356	P00813	ADA	assay	Reveal	1	129	-6.977	-2.0024	Plate control	-2.0024	PASS	PASS	1.1.3	NPX Map	1.1.3	5.1.0	ngs2counts	Illumina NovaSeq X Plus
PC1	PLATE_CONTROL	D12	Plate_Layout_LC0555_run - (1)	R10001	OID50356	P00813	ADA	assay	Reveal	1	619	-4.9747	0	Plate control	0	PASS	PASS	1.1.3	NPX Map	1.1.3	5.1.0	ngs2counts	Illumina NovaSeq X Plus
WK-2025052801547	SAMPLE	E1	Plate_Layout_LC0555_run - (1)	R10001	OID50356	P00813	ADA	assay	Reveal	1	49	-8.6836	-3.709	Plate control	-3.709	PASS	PASS	1.1.3	NPX Map	1.1.3	5.1.0	ngs2counts	Illumina NovaSeq X Plus
PC2	PLATE_CONTROL	E12	Plate_Layout_LC0555_run - (1)	R10001	OID50356	P00813	ADA	assay	Reveal	1	623	-4.831	0.1437	Plate control	0.1437	PASS	PASS	1.1.3	NPX Map	1.1.3	5.1.0	ngs2counts	Illumina NovaSeq X Plus
WK-2025052801551	SAMPLE	F1	Plate_Layout_LC0555_run - (1)	R10001	OID50356	P00813	ADA	assay	Reveal	1	53	-8.6084	-3.6337	Plate control	-3.6337	PASS	PASS	1.1.3	NPX Map	1.1.3	5.1.0	ngs2counts	Illumina NovaSeq X Plus
PC3	PLATE_CONTROL	F12	Plate_Layout_LC0555_run - (1)	R10001	OID50356	P00813	ADA	assay	Reveal	1	638	-4.9045	0.0702	Plate control	0.0702	PASS	PASS	1.1.3	NPX Map	1.1.3	5.1.0	ngs2counts	Illumina NovaSeq X Plus
WK-2025052801548	SAMPLE	G1	Plate_Layout_LC0555_run - (1)	R10001	OID50356	P00813	ADA	assay	Reveal	1	85	-8.0582	-3.0836	Plate control	-3.0836	PASS	PASS	1.1.3	NPX Map	1.1.3	5.1.0	ngs2counts	Illumina NovaSeq X Plus
NC1	NEGATIVE_CONTROL	G11	Plate_Layout_LC0555_run - (1)	R10001	OID50356	P00813	ADA	assay	Reveal	1	28	-9.973	-4.9983	Plate control	-4.9983	PASS	PASS	1.1.3	NPX Map	1.1.3	5.1.0	ngs2counts	Illumina NovaSeq X Plus
PC4	PLATE_CONTROL	G12	Plate_Layout_LC0555_run - (1)	R10001	OID50356	P00813	ADA	assay	Reveal	1	553	-5.0224	-0.0478	Plate control	-0.0478	PASS	PASS	1.1.3	NPX Map	1.1.3	5.1.0	ngs2counts	Illumina NovaSeq X Plus
WK-2025052801554	SAMPLE	H1	Plate_Layout_LC0555_run - (1)	R10001	OID50356	P00813	ADA	assay	Reveal	1	132	-6.79	-1.8153	Plate control	-1.8153	PASS	PASS	1.1.3	NPX Map	1.1.3	5.1.0	ngs2counts	Illumina NovaSeq X Plus
NC2	NEGATIVE_CONTROL	H11	Plate_Layout_LC0555_run - (1)	R10001	OID50356	P00813	ADA	assay	Reveal	1	31	-9.8558	-4.8812	Plate control	-4.8812	PASS	PASS	1.1.3	NPX Map	1.1.3	5.1.0	ngs2counts	Illumina NovaSeq X Plus
PC5	PLATE_CONTROL	H12	Plate_Layout_LC0555_run - (1)	R10001	OID50356	P00813	ADA	assay	Reveal	1	512	-5.1591	-0.1844	Plate control	-0.1844	PASS	PASS	1.1.3	NPX Map	1.1.3	5.1.0	ngs2counts	Illumina NovaSeq X Plus
WK-2025052801545	SAMPLE	A1	Plate_Layout_LC0555_run - (1)	R10001	OID50089	O43184	ADAM12	assay	Reveal	1	12716	-0.2269	3.0141	Plate control	3.0141	PASS	PASS	1.1.3	NPX Map	1.1.3	5.1.0	ngs2counts	Illumina NovaSeq X Plus
WK-2025052801552	SAMPLE	A2	Plate_Layout_LC0555_run - (1)	R10001	OID50089	O43184	ADAM12	assay	Reveal	1	1925	-3.1826	0.0584	Plate control	0.0584	PASS	PASS	1.1.3	NPX Map	1.1.3	5.1.0	ngs2counts	Illumina NovaSeq X Plus
SC1	SAMPLE_CONTROL	A12	Plate_Layout_LC0555_run - (1)	R10001	OID50089	O43184	ADAM12	assay	Reveal	1	2309	-3.2281	0.0129	Plate control	0.0129	PASS	PASS	1.1.3	NPX Map	1.1.3	5.1.0	ngs2counts	Illumina NovaSeq X Plus
WK-2025052801550	SAMPLE	B1	Plate_Layout_LC0555_run - (1)	R10001	OID50089	O43184	ADAM12	assay	Reveal	1	2847	-2.5316	0.7094	Plate control	0.7094	PASS	PASS	1.1.3	NPX Map	1.1.3	5.1.0	ngs2counts	Illumina NovaSeq X Plus
WK-2025052801549	SAMPLE	B2	Plate_Layout_LC0555_run - (1)	R10001	OID50089	O43184	ADAM12	assay	Reveal	1	1577	-3.4874	-0.2464	Plate control	-0.2464	PASS	PASS	1.1.3	NPX Map	1.1.3	5.1.0	ngs2counts	Illumina NovaSeq X Plus
SC2	SAMPLE_CONTROL	B12	Plate_Layout_LC0555_run - (1)	R10001	OID50089	O43184	ADAM12	assay	Reveal	1	2401	-3.0469	0.1941	Plate control	0.1941	PASS	PASS	1.1.3	NPX Map	1.1.3	5.1.0	ngs2counts	Illumina NovaSeq X Plus
WK-2025052801546	SAMPLE	C1	Plate_Layout_LC0555_run - (1)	R10001	OID50089	O43184	ADAM12	assay	Reveal	1	1503	-3.8232	-0.5822	Plate control	-0.5822	PASS	PASS	1.1.3	NPX Map	1.1.3	5.1.0	ngs2counts	Illumina NovaSeq X Plus
WK-2025052801555	SAMPLE	C2	Plate_Layout_LC0555_run - (1)	R10001	OID50089	O43184	ADAM12	assay	Reveal	1	1936	-2.8741	0.3669	Plate control	0.3669	PASS	PASS	1.1.3	NPX Map	1.1.3	5.1.0	ngs2counts	Illumina NovaSeq X Plus
SC3	SAMPLE_CONTROL	C12	Plate_Layout_LC0555_run - (1)	R10001	OID50089	O43184	ADAM12	assay	Reveal	1	2146	-3.2058	0.0352	Plate control	0.0352	PASS	PASS	1.1.3	NPX Map	1.1.3	5.1.0	ngs2counts	Illumina NovaSeq X Plus
WK-2025052801553	SAMPLE	D1	Plate_Layout_LC0555_run - (1)	R10001	OID50089	O43184	ADAM12	assay	Reveal	1	1432	-3.5044	-0.2634	Plate control	-0.2634	PASS	PASS	1.1.3	NPX Map	1.1.3	5.1.0	ngs2counts	Illumina NovaSeq X Plus
PC1	PLATE_CONTROL	D12	Plate_Layout_LC0555_run - (1)	R10001	OID50089	O43184	ADAM12	assay	Reveal	1	2251	-3.1121	0.1289	Plate control	0.1289	PASS	PASS	1.1.3	NPX Map	1.1.3	5.1.0	ngs2counts	Illumina NovaSeq X Plus
WK-2025052801547	SAMPLE	E1	Plate_Layout_LC0555_run - (1)	R10001	OID50089	O43184	ADAM12	assay	Reveal	1	1357	-3.8921	-0.6511	Plate control	-0.6511	PASS	PASS	1.1.3	NPX Map	1.1.3	5.1.0	ngs2counts	Illumina NovaSeq X Plus
PC2	PLATE_CONTROL	E12	Plate_Layout_LC0555_run - (1)	R10001	OID50089	O43184	ADAM12	assay	Reveal	1	1873	-3.2429	-0.0019	Plate control	-0.0019	PASS	PASS	1.1.3	NPX Map	1.1.3	5.1.0	ngs2counts	Illumina NovaSeq X Plus
WK-2025052801551	SAMPLE	F1	Plate_Layout_LC0555_run - (1)	R10001	OID50089	O43184	ADAM12	assay	Reveal	1	1754	-3.5599	-0.3189	Plate control	-0.3189	PASS	PASS	1.1.3	NPX Map	1.1.3	5.1.0	ngs2counts	Illumina NovaSeq X Plus
PC3	PLATE_CONTROL	F12	Plate_Layout_LC0555_run - (1)	R10001	OID50089	O43184	ADAM12	assay	Reveal	1	2179	-3.1324	0.1086	Plate control	0.1086	PASS	PASS	1.1.3	NPX Map	1.1.3	5.1.0	ngs2counts	Illumina NovaSeq X Plus
WK-2025052801548	SAMPLE	G1	Plate_Layout_LC0555_run - (1)	R10001	OID50089	O43184	ADAM12	assay	Reveal	1	1684	-3.7499	-0.5089	Plate control	-0.5089	PASS	PASS	1.1.3	NPX Map	1.1.3	5.1.0	ngs2counts	Illumina NovaSeq X Plus
NC1	NEGATIVE_CONTROL	G11	Plate_Layout_LC0555_run - (1)	R10001	OID50089	O43184	ADAM12	assay	Reveal	1	1007	-4.8045	-1.5635	Plate control	-1.5635	PASS	PASS	1.1.3	NPX Map	1.1.3	5.1.0	ngs2counts	Illumina NovaSeq X Plus
PC4	PLATE_CONTROL	G12	Plate_Layout_LC0555_run - (1)	R10001	OID50089	O43184	ADAM12	assay	Reveal	1	1901	-3.241	0	Plate control	0	PASS	PASS	1.1.3	NPX Map	1.1.3	5.1.0	ngs2counts	Illumina NovaSeq X Plus
WK-2025052801554	SAMPLE	H1	Plate_Layout_LC0555_run - (1)	R10001	OID50089	O43184	ADAM12	assay	Reveal	1	1714	-3.0912	0.1498	Plate control	0.1498	PASS	PASS	1.1.3	NPX Map	1.1.3	5.1.0	ngs2counts	Illumina NovaSeq X Plus
NC2	NEGATIVE_CONTROL	H11	Plate_Layout_LC0555_run - (1)	R10001	OID50089	O43184	ADAM12	assay	Reveal	1	1005	-4.837	-1.596	Plate control	-1.596	PASS	PASS	1.1.3	NPX Map	1.1.3	5.1.0	ngs2counts	Illumina NovaSeq X Plus
PC5	PLATE_CONTROL	H12	Plate_Layout_LC0555_run - (1)	R10001	OID50089	O43184	ADAM12	assay	Reveal	1	1800	-3.3453	-0.1043	Plate control	-0.1043	PASS	PASS	1.1.3	NPX Map	1.1.3	5.1.0	ngs2counts	Illumina NovaSeq X Plus
WK-2025052801545	SAMPLE	A1	Plate_Layout_LC0555_run - (1)	R10001	OID50357	Q13444	ADAM15	assay	Reveal	1	2682	-2.4722	-1.0419	Plate control	-1.0419	PASS	PASS	1.1.3	NPX Map	1.1.3	5.1.0	ngs2counts	Illumina NovaSeq X Plus
WK-2025052801552	SAMPLE	A2	Plate_Layout_LC0555_run - (1)	R10001	OID50357	Q13444	ADAM15	assay	Reveal	1	2897	-2.5929	-1.1626	Plate control	-1.1626	PASS	PASS	1.1.3	NPX Map	1.1.3	5.1.0	ngs2counts	Illumina NovaSeq X Plus
SC1	SAMPLE_CONTROL	A12	Plate_Layout_LC0555_run - (1)	R10001	OID50357	Q13444	ADAM15	assay	Reveal	1	7244	-1.5786	-0.1483	Plate control	-0.1483	PASS	PASS	1.1.3	NPX Map	1.1.3	5.1.0	ngs2counts	Illumina NovaSeq X Plus
WK-2025052801550	SAMPLE	B1	Plate_Layout_LC0555_run - (1)	R10001	OID50357	Q13444	ADAM15	assay	Reveal	1	3130	-2.3949	-0.9646	Plate control	-0.9646	PASS	PASS	1.1.3	NPX Map	1.1.3	5.1.0	ngs2counts	Illumina NovaSeq X Plus
WK-2025052801549	SAMPLE	B2	Plate_Layout_LC0555_run - (1)	R10001	OID50357	Q13444	ADAM15	assay	Reveal	1	4035	-2.132	-0.7018	Plate control	-0.7018	PASS	PASS	1.1.3	NPX Map	1.1.3	5.1.0	ngs2counts	Illumina NovaSeq X Plus
SC2	SAMPLE_CONTROL	B12	Plate_Layout_LC0555_run - (1)	R10001	OID50357	Q13444	ADAM15	assay	Reveal	1	6844	-1.5357	-0.1055	Plate control	-0.1055	PASS	PASS	1.1.3	NPX Map	1.1.3	5.1.0	ngs2counts	Illumina NovaSeq X Plus
WK-2025052801546	SAMPLE	C1	Plate_Layout_LC0555_run - (1)	R10001	OID50357	Q13444	ADAM15	assay	Reveal	1	2888	-2.881	-1.4508	Plate control	-1.4508	PASS	PASS	1.1.3	NPX Map	1.1.3	5.1.0	ngs2counts	Illumina NovaSeq X Plus
WK-2025052801555	SAMPLE	C2	Plate_Layout_LC0555_run - (1)	R10001	OID50357	Q13444	ADAM15	assay	Reveal	1	4301	-1.7225	-0.2923	Plate control	-0.2923	PASS	PASS	1.1.3	NPX Map	1.1.3	5.1.0	ngs2counts	Illumina NovaSeq X Plus
SC3	SAMPLE_CONTROL	C12	Plate_Layout_LC0555_run - (1)	R10001	OID50357	Q13444	ADAM15	assay	Reveal	1	6967	-1.5069	-0.0766	Plate control	-0.0766	PASS	PASS	1.1.3	NPX Map	1.1.3	5.1.0	ngs2counts	Illumina NovaSeq X Plus
WK-2025052801553	SAMPLE	D1	Plate_Layout_LC0555_run - (1)	R10001	OID50357	Q13444	ADAM15	assay	Reveal	1	3576	-2.1841	-0.7538	Plate control	-0.7538	PASS	PASS	1.1.3	NPX Map	1.1.3	5.1.0	ngs2counts	Illumina NovaSeq X Plus
PC1	PLATE_CONTROL	D12	Plate_Layout_LC0555_run - (1)	R10001	OID50357	Q13444	ADAM15	assay	Reveal	1	7222	-1.4303	0	Plate control	0	PASS	PASS	1.1.3	NPX Map	1.1.3	5.1.0	ngs2counts	Illumina NovaSeq X Plus
WK-2025052801547	SAMPLE	E1	Plate_Layout_LC0555_run - (1)	R10001	OID50357	Q13444	ADAM15	assay	Reveal	1	2606	-2.9507	-1.5205	Plate control	-1.5205	PASS	PASS	1.1.3	NPX Map	1.1.3	5.1.0	ngs2counts	Illumina NovaSeq X Plus
PC2	PLATE_CONTROL	E12	Plate_Layout_LC0555_run - (1)	R10001	OID50357	Q13444	ADAM15	assay	Reveal	1	6496	-1.4487	-0.0185	Plate control	-0.0185	PASS	PASS	1.1.3	NPX Map	1.1.3	5.1.0	ngs2counts	Illumina NovaSeq X Plus
WK-2025052801551	SAMPLE	F1	Plate_Layout_LC0555_run - (1)	R10001	OID50357	Q13444	ADAM15	assay	Reveal	1	3377	-2.6148	-1.1845	Plate control	-1.1845	PASS	PASS	1.1.3	NPX Map	1.1.3	5.1.0	ngs2counts	Illumina NovaSeq X Plus
PC3	PLATE_CONTROL	F12	Plate_Layout_LC0555_run - (1)	R10001	OID50357	Q13444	ADAM15	assay	Reveal	1	7279	-1.3924	0.0379	Plate control	0.0379	PASS	PASS	1.1.3	NPX Map	1.1.3	5.1.0	ngs2counts	Illumina NovaSeq X Plus
WK-2025052801548	SAMPLE	G1	Plate_Layout_LC0555_run - (1)	R10001	OID50357	Q13444	ADAM15	assay	Reveal	1	3678	-2.6229	-1.1926	Plate control	-1.1926	PASS	PASS	1.1.3	NPX Map	1.1.3	5.1.0	ngs2counts	Illumina NovaSeq X Plus
NC1	NEGATIVE_CONTROL	G11	Plate_Layout_LC0555_run - (1)	R10001	OID50357	Q13444	ADAM15	assay	Reveal	1	1027	-4.7761	-3.3459	Plate control	-3.3459	PASS	PASS	1.1.3	NPX Map	1.1.3	5.1.0	ngs2counts	Illumina NovaSeq X Plus
PC4	PLATE_CONTROL	G12	Plate_Layout_LC0555_run - (1)	R10001	OID50357	Q13444	ADAM15	assay	Reveal	1	6374	-1.4956	-0.0653	Plate control	-0.0653	PASS	PASS	1.1.3	NPX Map	1.1.3	5.1.0	ngs2counts	Illumina NovaSeq X Plus
WK-2025052801554	SAMPLE	H1	Plate_Layout_LC0555_run - (1)	R10001	OID50357	Q13444	ADAM15	assay	Reveal	1	4712	-1.6322	-0.202	Plate control	-0.202	PASS	PASS	1.1.3	NPX Map	1.1.3	5.1.0	ngs2counts	Illumina NovaSeq X Plus
NC2	NEGATIVE_CONTROL	H11	Plate_Layout_LC0555_run - (1)	R10001	OID50357	Q13444	ADAM15	assay	Reveal	1	990	-4.8587	-3.4285	Plate control	-3.4285	PASS	PASS	1.1.3	NPX Map	1.1.3	5.1.0	ngs2counts	Illumina NovaSeq X Plus
PC5	PLATE_CONTROL	H12	Plate_Layout_LC0555_run - (1)	R10001	OID50357	Q13444	ADAM15	assay	Reveal	1	6841	-1.4191	0.0112	Plate control	0.0112	PASS	PASS	1.1.3	NPX Map	1.1.3	5.1.0	ngs2counts	Illumina NovaSeq X Plus
WK-2025052801545	SAMPLE	A1	Plate_Layout_LC0555_run - (1)	R10001	OID50358	Q9P0K1	ADAM22	assay	Reveal	1	7360	-1.0158	2.2739	Plate control	2.2739	PASS	PASS	1.1.3	NPX Map	1.1.3	5.1.0	ngs2counts	Illumina NovaSeq X Plus
WK-2025052801552	SAMPLE	A2	Plate_Layout_LC0555_run - (1)	R10001	OID50358	Q9P0K1	ADAM22	assay	Reveal	1	12719	-0.4586	2.8311	Plate control	2.8311	PASS	PASS	1.1.3	NPX Map	1.1.3	5.1.0	ngs2counts	Illumina NovaSeq X Plus
SC1	SAMPLE_CONTROL	A12	Plate_Layout_LC0555_run - (1)	R10001	OID50358	Q9P0K1	ADAM22	assay	Reveal	1	1786	-3.5986	-0.309	Plate control	-0.309	PASS	PASS	1.1.3	NPX Map	1.1.3	5.1.0	ngs2counts	Illumina NovaSeq X Plus
WK-2025052801550	SAMPLE	B1	Plate_Layout_LC0555_run - (1)	R10001	OID50358	Q9P0K1	ADAM22	assay	Reveal	1	18775	0.1897	3.4793	Plate control	3.4793	PASS	PASS	1.1.3	NPX Map	1.1.3	5.1.0	ngs2counts	Illumina NovaSeq X Plus
WK-2025052801549	SAMPLE	B2	Plate_Layout_LC0555_run - (1)	R10001	OID50358	Q9P0K1	ADAM22	assay	Reveal	1	6829	-1.3729	1.9167	Plate control	1.9167	PASS	PASS	1.1.3	NPX Map	1.1.3	5.1.0	ngs2counts	Illumina NovaSeq X Plus
SC2	SAMPLE_CONTROL	B12	Plate_Layout_LC0555_run - (1)	R10001	OID50358	Q9P0K1	ADAM22	assay	Reveal	1	2033	-3.2869	0.0027	Plate control	0.0027	PASS	PASS	1.1.3	NPX Map	1.1.3	5.1.0	ngs2counts	Illumina NovaSeq X Plus
WK-2025052801546	SAMPLE	C1	Plate_Layout_LC0555_run - (1)	R10001	OID50358	Q9P0K1	ADAM22	assay	Reveal	1	20933	-0.0234	3.2663	Plate control	3.2663	PASS	PASS	1.1.3	NPX Map	1.1.3	5.1.0	ngs2counts	Illumina NovaSeq X Plus
WK-2025052801555	SAMPLE	C2	Plate_Layout_LC0555_run - (1)	R10001	OID50358	Q9P0K1	ADAM22	assay	Reveal	1	23785	0.7448	4.0344	Plate control	4.0344	PASS	PASS	1.1.3	NPX Map	1.1.3	5.1.0	ngs2counts	Illumina NovaSeq X Plus
SC3	SAMPLE_CONTROL	C12	Plate_Layout_LC0555_run - (1)	R10001	OID50358	Q9P0K1	ADAM22	assay	Reveal	1	2207	-3.1653	0.1243	Plate control	0.1243	PASS	PASS	1.1.3	NPX Map	1.1.3	5.1.0	ngs2counts	Illumina NovaSeq X Plus
WK-2025052801553	SAMPLE	D1	Plate_Layout_LC0555_run - (1)	R10001	OID50358	Q9P0K1	ADAM22	assay	Reveal	1	17460	0.1035	3.3932	Plate control	3.3932	PASS	PASS	1.1.3	NPX Map	1.1.3	5.1.0	ngs2counts	Illumina NovaSeq X Plus
PC1	PLATE_CONTROL	D12	Plate_Layout_LC0555_run - (1)	R10001	OID50358	Q9P0K1	ADAM22	assay	Reveal	1	2011	-3.2747	0.0149	Plate control	0.0149	PASS	PASS	1.1.3	NPX Map	1.1.3	5.1.0	ngs2counts	Illumina NovaSeq X Plus
WK-2025052801547	SAMPLE	E1	Plate_Layout_LC0555_run - (1)	R10001	OID50358	Q9P0K1	ADAM22	assay	Reveal	1	5571	-1.8546	1.435	Plate control	1.435	PASS	PASS	1.1.3	NPX Map	1.1.3	5.1.0	ngs2counts	Illumina NovaSeq X Plus
PC2	PLATE_CONTROL	E12	Plate_Layout_LC0555_run - (1)	R10001	OID50358	Q9P0K1	ADAM22	assay	Reveal	1	1886	-3.233	0.0567	Plate control	0.0567	PASS	PASS	1.1.3	NPX Map	1.1.3	5.1.0	ngs2counts	Illumina NovaSeq X Plus
WK-2025052801551	SAMPLE	F1	Plate_Layout_LC0555_run - (1)	R10001	OID50358	Q9P0K1	ADAM22	assay	Reveal	1	5438	-1.9274	1.3622	Plate control	1.3622	PASS	PASS	1.1.3	NPX Map	1.1.3	5.1.0	ngs2counts	Illumina NovaSeq X Plus
PC3	PLATE_CONTROL	F12	Plate_Layout_LC0555_run - (1)	R10001	OID50358	Q9P0K1	ADAM22	assay	Reveal	1	1954	-3.2897	0	Plate control	0	PASS	PASS	1.1.3	NPX Map	1.1.3	5.1.0	ngs2counts	Illumina NovaSeq X Plus
WK-2025052801548	SAMPLE	G1	Plate_Layout_LC0555_run - (1)	R10001	OID50358	Q9P0K1	ADAM22	assay	Reveal	1	9224	-1.2964	1.9932	Plate control	1.9932	PASS	PASS	1.1.3	NPX Map	1.1.3	5.1.0	ngs2counts	Illumina NovaSeq X Plus
NC1	NEGATIVE_CONTROL	G11	Plate_Layout_LC0555_run - (1)	R10001	OID50358	Q9P0K1	ADAM22	assay	Reveal	1	17	-10.6929	-7.4032	Plate control	-7.4032	PASS	PASS	1.1.3	NPX Map	1.1.3	5.1.0	ngs2counts	Illumina NovaSeq X Plus
PC4	PLATE_CONTROL	G12	Plate_Layout_LC0555_run - (1)	R10001	OID50358	Q9P0K1	ADAM22	assay	Reveal	1	1832	-3.2943	-0.0047	Plate control	-0.0047	PASS	PASS	1.1.3	NPX Map	1.1.3	5.1.0	ngs2counts	Illumina NovaSeq X Plus
WK-2025052801554	SAMPLE	H1	Plate_Layout_LC0555_run - (1)	R10001	OID50358	Q9P0K1	ADAM22	assay	Reveal	1	23418	0.681	3.9706	Plate control	3.9706	PASS	PASS	1.1.3	NPX Map	1.1.3	5.1.0	ngs2counts	Illumina NovaSeq X Plus
NC2	NEGATIVE_CONTROL	H11	Plate_Layout_LC0555_run - (1)	R10001	OID50358	Q9P0K1	ADAM22	assay	Reveal	1	26	-10.1096	-6.8199	Plate control	-6.8199	PASS	PASS	1.1.3	NPX Map	1.1.3	5.1.0	ngs2counts	Illumina NovaSeq X Plus
PC5	PLATE_CONTROL	H12	Plate_Layout_LC0555_run - (1)	R10001	OID50358	Q9P0K1	ADAM22	assay	Reveal	1	1702	-3.4261	-0.1364	Plate control	-0.1364	PASS	PASS	1.1.3	NPX Map	1.1.3	5.1.0	ngs2counts	Illumina NovaSeq X Plus
WK-2025052801545	SAMPLE	A1	Plate_Layout_LC0555_run - (1)	R10001	OID50359	O75077	ADAM23	assay	Reveal	1	2462	-2.5957	-1.6576	Plate control	-1.6576	PASS	PASS	1.1.3	NPX Map	1.1.3	5.1.0	ngs2counts	Illumina NovaSeq X Plus
WK-2025052801552	SAMPLE	A2	Plate_Layout_LC0555_run - (1)	R10001	OID50359	O75077	ADAM23	assay	Reveal	1	3184	-2.4566	-1.5186	Plate control	-1.5186	PASS	PASS	1.1.3	NPX Map	1.1.3	5.1.0	ngs2counts	Illumina NovaSeq X Plus
SC1	SAMPLE_CONTROL	A12	Plate_Layout_LC0555_run - (1)	R10001	OID50359	O75077	ADAM23	assay	Reveal	1	9818	-1.1399	-0.2019	Plate control	-0.2019	PASS	PASS	1.1.3	NPX Map	1.1.3	5.1.0	ngs2counts	Illumina NovaSeq X Plus
WK-2025052801550	SAMPLE	B1	Plate_Layout_LC0555_run - (1)	R10001	OID50359	O75077	ADAM23	assay	Reveal	1	1945	-3.0813	-2.1432	Plate control	-2.1432	PASS	PASS	1.1.3	NPX Map	1.1.3	5.1.0	ngs2counts	Illumina NovaSeq X Plus
WK-2025052801549	SAMPLE	B2	Plate_Layout_LC0555_run - (1)	R10001	OID50359	O75077	ADAM23	assay	Reveal	1	1120	-3.9811	-3.0431	Plate control	-3.0431	PASS	PASS	1.1.3	NPX Map	1.1.3	5.1.0	ngs2counts	Illumina NovaSeq X Plus
SC2	SAMPLE_CONTROL	B12	Plate_Layout_LC0555_run - (1)	R10001	OID50359	O75077	ADAM23	assay	Reveal	1	8580	-1.2096	-0.2715	Plate control	-0.2715	PASS	PASS	1.1.3	NPX Map	1.1.3	5.1.0	ngs2counts	Illumina NovaSeq X Plus
WK-2025052801546	SAMPLE	C1	Plate_Layout_LC0555_run - (1)	R10001	OID50359	O75077	ADAM23	assay	Reveal	1	871	-4.6103	-3.6723	Plate control	-3.6723	PASS	PASS	1.1.3	NPX Map	1.1.3	5.1.0	ngs2counts	Illumina NovaSeq X Plus
WK-2025052801555	SAMPLE	C2	Plate_Layout_LC0555_run - (1)	R10001	OID50359	O75077	ADAM23	assay	Reveal	1	4106	-1.7895	-0.8514	Plate control	-0.8514	PASS	PASS	1.1.3	NPX Map	1.1.3	5.1.0	ngs2counts	Illumina NovaSeq X Plus
SC3	SAMPLE_CONTROL	C12	Plate_Layout_LC0555_run - (1)	R10001	OID50359	O75077	ADAM23	assay	Reveal	1	8429	-1.2321	-0.294	Plate control	-0.294	PASS	PASS	1.1.3	NPX Map	1.1.3	5.1.0	ngs2counts	Illumina NovaSeq X Plus
WK-2025052801553	SAMPLE	D1	Plate_Layout_LC0555_run - (1)	R10001	OID50359	O75077	ADAM23	assay	Reveal	1	3775	-2.106	-1.1679	Plate control	-1.1679	PASS	PASS	1.1.3	NPX Map	1.1.3	5.1.0	ngs2counts	Illumina NovaSeq X Plus
PC1	PLATE_CONTROL	D12	Plate_Layout_LC0555_run - (1)	R10001	OID50359	O75077	ADAM23	assay	Reveal	1	10306	-0.9172	0.0208	Plate control	0.0208	PASS	PASS	1.1.3	NPX Map	1.1.3	5.1.0	ngs2counts	Illumina NovaSeq X Plus
WK-2025052801547	SAMPLE	E1	Plate_Layout_LC0555_run - (1)	R10001	OID50359	O75077	ADAM23	assay	Reveal	1	1355	-3.8943	-2.9562	Plate control	-2.9562	PASS	PASS	1.1.3	NPX Map	1.1.3	5.1.0	ngs2counts	Illumina NovaSeq X Plus
PC2	PLATE_CONTROL	E12	Plate_Layout_LC0555_run - (1)	R10001	OID50359	O75077	ADAM23	assay	Reveal	1	9255	-0.9381	0	Plate control	0	PASS	PASS	1.1.3	NPX Map	1.1.3	5.1.0	ngs2counts	Illumina NovaSeq X Plus
WK-2025052801551	SAMPLE	F1	Plate_Layout_LC0555_run - (1)	R10001	OID50359	O75077	ADAM23	assay	Reveal	1	1182	-4.1293	-3.1912	Plate control	-3.1912	PASS	PASS	1.1.3	NPX Map	1.1.3	5.1.0	ngs2counts	Illumina NovaSeq X Plus
PC3	PLATE_CONTROL	F12	Plate_Layout_LC0555_run - (1)	R10001	OID50359	O75077	ADAM23	assay	Reveal	1	9920	-0.9458	-0.0077	Plate control	-0.0077	PASS	PASS	1.1.3	NPX Map	1.1.3	5.1.0	ngs2counts	Illumina NovaSeq X Plus
WK-2025052801548	SAMPLE	G1	Plate_Layout_LC0555_run - (1)	R10001	OID50359	O75077	ADAM23	assay	Reveal	1	811	-4.804	-3.866	Plate control	-3.866	PASS	PASS	1.1.3	NPX Map	1.1.3	5.1.0	ngs2counts	Illumina NovaSeq X Plus
NC1	NEGATIVE_CONTROL	G11	Plate_Layout_LC0555_run - (1)	R10001	OID50359	O75077	ADAM23	assay	Reveal	1	26	-10.0799	-9.1418	Plate control	-9.1418	PASS	PASS	1.1.3	NPX Map	1.1.3	5.1.0	ngs2counts	Illumina NovaSeq X Plus
PC4	PLATE_CONTROL	G12	Plate_Layout_LC0555_run - (1)	R10001	OID50359	O75077	ADAM23	assay	Reveal	1	9418	-0.9323	0.0057	Plate control	0.0057	PASS	PASS	1.1.3	NPX Map	1.1.3	5.1.0	ngs2counts	Illumina NovaSeq X Plus
WK-2025052801554	SAMPLE	H1	Plate_Layout_LC0555_run - (1)	R10001	OID50359	O75077	ADAM23	assay	Reveal	1	3876	-1.914	-0.976	Plate control	-0.976	PASS	PASS	1.1.3	NPX Map	1.1.3	5.1.0	ngs2counts	Illumina NovaSeq X Plus
NC2	NEGATIVE_CONTROL	H11	Plate_Layout_LC0555_run - (1)	R10001	OID50359	O75077	ADAM23	assay	Reveal	1	19	-10.5621	-9.624	Plate control	-9.624	PASS	PASS	1.1.3	NPX Map	1.1.3	5.1.0	ngs2counts	Illumina NovaSeq X Plus
PC5	PLATE_CONTROL	H12	Plate_Layout_LC0555_run - (1)	R10001	OID50359	O75077	ADAM23	assay	Reveal	1	9472	-0.9496	-0.0116	Plate control	-0.0116	PASS	PASS	1.1.3	NPX Map	1.1.3	5.1.0	ngs2counts	Illumina NovaSeq X Plus
WK-2025052801545	SAMPLE	A1	Plate_Layout_LC0555_run - (1)	R10001	OID51018	P78325	ADAM8	assay	Reveal	1	17036	0.195	-1.5412	Plate control	-1.5412	PASS	PASS	1.1.3	NPX Map	1.1.3	5.1.0	ngs2counts	Illumina NovaSeq X Plus
WK-2025052801552	SAMPLE	A2	Plate_Layout_LC0555_run - (1)	R10001	OID51018	P78325	ADAM8	assay	Reveal	1	1927	-3.1811	-4.9174	Plate control	-4.9174	PASS	PASS	1.1.3	NPX Map	1.1.3	5.1.0	ngs2counts	Illumina NovaSeq X Plus
SC1	SAMPLE_CONTROL	A12	Plate_Layout_LC0555_run - (1)	R10001	OID51018	P78325	ADAM8	assay	Reveal	1	70739	1.7091	-0.0272	Plate control	-0.0272	PASS	PASS	1.1.3	NPX Map	1.1.3	5.1.0	ngs2counts	Illumina NovaSeq X Plus
WK-2025052801550	SAMPLE	B1	Plate_Layout_LC0555_run - (1)	R10001	OID51018	P78325	ADAM8	assay	Reveal	1	16750	0.025	-1.7112	Plate control	-1.7112	PASS	PASS	1.1.3	NPX Map	1.1.3	5.1.0	ngs2counts	Illumina NovaSeq X Plus
WK-2025052801549	SAMPLE	B2	Plate_Layout_LC0555_run - (1)	R10001	OID51018	P78325	ADAM8	assay	Reveal	1	5366	-1.7208	-3.457	Plate control	-3.457	PASS	PASS	1.1.3	NPX Map	1.1.3	5.1.0	ngs2counts	Illumina NovaSeq X Plus
SC2	SAMPLE_CONTROL	B12	Plate_Layout_LC0555_run - (1)	R10001	OID51018	P78325	ADAM8	assay	Reveal	1	65699	1.7272	-0.009	Plate control	-0.009	PASS	PASS	1.1.3	NPX Map	1.1.3	5.1.0	ngs2counts	Illumina NovaSeq X Plus
WK-2025052801546	SAMPLE	C1	Plate_Layout_LC0555_run - (1)	R10001	OID51018	P78325	ADAM8	assay	Reveal	1	3605	-2.5611	-4.2973	Plate control	-4.2973	PASS	PASS	1.1.3	NPX Map	1.1.3	5.1.0	ngs2counts	Illumina NovaSeq X Plus
WK-2025052801555	SAMPLE	C2	Plate_Layout_LC0555_run - (1)	R10001	OID51018	P78325	ADAM8	assay	Reveal	1	1278	-3.4733	-5.2096	Plate control	-5.2096	PASS	PASS	1.1.3	NPX Map	1.1.3	5.1.0	ngs2counts	Illumina NovaSeq X Plus
SC3	SAMPLE_CONTROL	C12	Plate_Layout_LC0555_run - (1)	R10001	OID51018	P78325	ADAM8	assay	Reveal	1	65554	1.7272	-0.0091	Plate control	-0.0091	PASS	PASS	1.1.3	NPX Map	1.1.3	5.1.0	ngs2counts	Illumina NovaSeq X Plus
WK-2025052801553	SAMPLE	D1	Plate_Layout_LC0555_run - (1)	R10001	OID51018	P78325	ADAM8	assay	Reveal	1	1402	-3.535	-5.2712	Plate control	-5.2712	PASS	PASS	1.1.3	NPX Map	1.1.3	5.1.0	ngs2counts	Illumina NovaSeq X Plus
PC1	PLATE_CONTROL	D12	Plate_Layout_LC0555_run - (1)	R10001	OID51018	P78325	ADAM8	assay	Reveal	1	66090	1.7637	0.0274	Plate control	0.0274	PASS	PASS	1.1.3	NPX Map	1.1.3	5.1.0	ngs2counts	Illumina NovaSeq X Plus
WK-2025052801547	SAMPLE	E1	Plate_Layout_LC0555_run - (1)	R10001	OID51018	P78325	ADAM8	assay	Reveal	1	2164	-3.2189	-4.9551	Plate control	-4.9551	PASS	PASS	1.1.3	NPX Map	1.1.3	5.1.0	ngs2counts	Illumina NovaSeq X Plus
PC2	PLATE_CONTROL	E12	Plate_Layout_LC0555_run - (1)	R10001	OID51018	P78325	ADAM8	assay	Reveal	1	59855	1.7551	0.0189	Plate control	0.0189	PASS	PASS	1.1.3	NPX Map	1.1.3	5.1.0	ngs2counts	Illumina NovaSeq X Plus
WK-2025052801551	SAMPLE	F1	Plate_Layout_LC0555_run - (1)	R10001	OID51018	P78325	ADAM8	assay	Reveal	1	8377	-1.3041	-3.0403	Plate control	-3.0403	PASS	PASS	1.1.3	NPX Map	1.1.3	5.1.0	ngs2counts	Illumina NovaSeq X Plus
PC3	PLATE_CONTROL	F12	Plate_Layout_LC0555_run - (1)	R10001	OID51018	P78325	ADAM8	assay	Reveal	1	63662	1.7363	0	Plate control	0	PASS	PASS	1.1.3	NPX Map	1.1.3	5.1.0	ngs2counts	Illumina NovaSeq X Plus
WK-2025052801548	SAMPLE	G1	Plate_Layout_LC0555_run - (1)	R10001	OID51018	P78325	ADAM8	assay	Reveal	1	4626	-2.2921	-4.0283	Plate control	-4.0283	PASS	PASS	1.1.3	NPX Map	1.1.3	5.1.0	ngs2counts	Illumina NovaSeq X Plus
NC1	NEGATIVE_CONTROL	G11	Plate_Layout_LC0555_run - (1)	R10001	OID51018	P78325	ADAM8	assay	Reveal	1	2200	-3.677	-5.4133	Plate control	-5.4133	PASS	PASS	1.1.3	NPX Map	1.1.3	5.1.0	ngs2counts	Illumina NovaSeq X Plus
PC4	PLATE_CONTROL	G12	Plate_Layout_LC0555_run - (1)	R10001	OID51018	P78325	ADAM8	assay	Reveal	1	56844	1.6612	-0.0751	Plate control	-0.0751	PASS	PASS	1.1.3	NPX Map	1.1.3	5.1.0	ngs2counts	Illumina NovaSeq X Plus
WK-2025052801554	SAMPLE	H1	Plate_Layout_LC0555_run - (1)	R10001	OID51018	P78325	ADAM8	assay	Reveal	1	2167	-2.7529	-4.4891	Plate control	-4.4891	PASS	PASS	1.1.3	NPX Map	1.1.3	5.1.0	ngs2counts	Illumina NovaSeq X Plus
NC2	NEGATIVE_CONTROL	H11	Plate_Layout_LC0555_run - (1)	R10001	OID51018	P78325	ADAM8	assay	Reveal	1	1634	-4.1358	-5.8721	Plate control	-5.8721	PASS	PASS	1.1.3	NPX Map	1.1.3	5.1.0	ngs2counts	Illumina NovaSeq X Plus
PC5	PLATE_CONTROL	H12	Plate_Layout_LC0555_run - (1)	R10001	OID51018	P78325	ADAM8	assay	Reveal	1	55082	1.5902	-0.146	Plate control	-0.146	PASS	PASS	1.1.3	NPX Map	1.1.3	5.1.0	ngs2counts	Illumina NovaSeq X Plus
WK-2025052801545	SAMPLE	A1	Plate_Layout_LC0555_run - (1)	R10001	OID50360	Q9UHI8	ADAMTS1	assay	Reveal	1	1145	-3.7001	0.513	Plate control	0.513	PASS	PASS	1.1.3	NPX Map	1.1.3	5.1.0	ngs2counts	Illumina NovaSeq X Plus
WK-2025052801552	SAMPLE	A2	Plate_Layout_LC0555_run - (1)	R10001	OID50360	Q9UHI8	ADAMTS1	assay	Reveal	1	1246	-3.8102	0.403	Plate control	0.403	PASS	PASS	1.1.3	NPX Map	1.1.3	5.1.0	ngs2counts	Illumina NovaSeq X Plus
SC1	SAMPLE_CONTROL	A12	Plate_Layout_LC0555_run - (1)	R10001	OID50360	Q9UHI8	ADAMTS1	assay	Reveal	1	795	-4.7663	-0.5531	Plate control	-0.5531	PASS	PASS	1.1.3	NPX Map	1.1.3	5.1.0	ngs2counts	Illumina NovaSeq X Plus
WK-2025052801550	SAMPLE	B1	Plate_Layout_LC0555_run - (1)	R10001	OID50360	Q9UHI8	ADAMTS1	assay	Reveal	1	1243	-3.7272	0.4859	Plate control	0.4859	PASS	PASS	1.1.3	NPX Map	1.1.3	5.1.0	ngs2counts	Illumina NovaSeq X Plus
WK-2025052801549	SAMPLE	B2	Plate_Layout_LC0555_run - (1)	R10001	OID50360	Q9UHI8	ADAMTS1	assay	Reveal	1	1185	-3.8997	0.3135	Plate control	0.3135	PASS	PASS	1.1.3	NPX Map	1.1.3	5.1.0	ngs2counts	Illumina NovaSeq X Plus
SC2	SAMPLE_CONTROL	B12	Plate_Layout_LC0555_run - (1)	R10001	OID50360	Q9UHI8	ADAMTS1	assay	Reveal	1	700	-4.8251	-0.6119	Plate control	-0.6119	PASS	PASS	1.1.3	NPX Map	1.1.3	5.1.0	ngs2counts	Illumina NovaSeq X Plus
WK-2025052801546	SAMPLE	C1	Plate_Layout_LC0555_run - (1)	R10001	OID50360	Q9UHI8	ADAMTS1	assay	Reveal	1	1279	-4.0561	0.1571	Plate control	0.1571	PASS	PASS	1.1.3	NPX Map	1.1.3	5.1.0	ngs2counts	Illumina NovaSeq X Plus
WK-2025052801555	SAMPLE	C2	Plate_Layout_LC0555_run - (1)	R10001	OID50360	Q9UHI8	ADAMTS1	assay	Reveal	1	1715	-3.049	1.1642	Plate control	1.1642	PASS	PASS	1.1.3	NPX Map	1.1.3	5.1.0	ngs2counts	Illumina NovaSeq X Plus
SC3	SAMPLE_CONTROL	C12	Plate_Layout_LC0555_run - (1)	R10001	OID50360	Q9UHI8	ADAMTS1	assay	Reveal	1	815	-4.6026	-0.3894	Plate control	-0.3894	PASS	PASS	1.1.3	NPX Map	1.1.3	5.1.0	ngs2counts	Illumina NovaSeq X Plus
WK-2025052801553	SAMPLE	D1	Plate_Layout_LC0555_run - (1)	R10001	OID50360	Q9UHI8	ADAMTS1	assay	Reveal	1	1693	-3.2629	0.9503	Plate control	0.9503	PASS	PASS	1.1.3	NPX Map	1.1.3	5.1.0	ngs2counts	Illumina NovaSeq X Plus
PC1	PLATE_CONTROL	D12	Plate_Layout_LC0555_run - (1)	R10001	OID50360	Q9UHI8	ADAMTS1	assay	Reveal	1	1037	-4.2302	-0.0171	Plate control	-0.0171	PASS	PASS	1.1.3	NPX Map	1.1.3	5.1.0	ngs2counts	Illumina NovaSeq X Plus
WK-2025052801547	SAMPLE	E1	Plate_Layout_LC0555_run - (1)	R10001	OID50360	Q9UHI8	ADAMTS1	assay	Reveal	1	1170	-4.1061	0.1071	Plate control	0.1071	PASS	PASS	1.1.3	NPX Map	1.1.3	5.1.0	ngs2counts	Illumina NovaSeq X Plus
PC2	PLATE_CONTROL	E12	Plate_Layout_LC0555_run - (1)	R10001	OID50360	Q9UHI8	ADAMTS1	assay	Reveal	1	826	-4.4241	-0.2109	Plate control	-0.2109	PASS	PASS	1.1.3	NPX Map	1.1.3	5.1.0	ngs2counts	Illumina NovaSeq X Plus
WK-2025052801551	SAMPLE	F1	Plate_Layout_LC0555_run - (1)	R10001	OID50360	Q9UHI8	ADAMTS1	assay	Reveal	1	891	-4.537	-0.3238	Plate control	-0.3238	PASS	PASS	1.1.3	NPX Map	1.1.3	5.1.0	ngs2counts	Illumina NovaSeq X Plus
PC3	PLATE_CONTROL	F12	Plate_Layout_LC0555_run - (1)	R10001	OID50360	Q9UHI8	ADAMTS1	assay	Reveal	1	1071	-4.1571	0.056	Plate control	0.056	PASS	PASS	1.1.3	NPX Map	1.1.3	5.1.0	ngs2counts	Illumina NovaSeq X Plus
WK-2025052801548	SAMPLE	G1	Plate_Layout_LC0555_run - (1)	R10001	OID50360	Q9UHI8	ADAMTS1	assay	Reveal	1	978	-4.5339	-0.3207	Plate control	-0.3207	PASS	PASS	1.1.3	NPX Map	1.1.3	5.1.0	ngs2counts	Illumina NovaSeq X Plus
NC1	NEGATIVE_CONTROL	G11	Plate_Layout_LC0555_run - (1)	R10001	OID50360	Q9UHI8	ADAMTS1	assay	Reveal	1	337	-6.3837	-2.1705	Plate control	-2.1705	PASS	PASS	1.1.3	NPX Map	1.1.3	5.1.0	ngs2counts	Illumina NovaSeq X Plus
PC4	PLATE_CONTROL	G12	Plate_Layout_LC0555_run - (1)	R10001	OID50360	Q9UHI8	ADAMTS1	assay	Reveal	1	969	-4.2132	0	Plate control	0	PASS	PASS	1.1.3	NPX Map	1.1.3	5.1.0	ngs2counts	Illumina NovaSeq X Plus
WK-2025052801554	SAMPLE	H1	Plate_Layout_LC0555_run - (1)	R10001	OID50360	Q9UHI8	ADAMTS1	assay	Reveal	1	2342	-2.6408	1.5723	Plate control	1.5723	PASS	PASS	1.1.3	NPX Map	1.1.3	5.1.0	ngs2counts	Illumina NovaSeq X Plus
NC2	NEGATIVE_CONTROL	H11	Plate_Layout_LC0555_run - (1)	R10001	OID50360	Q9UHI8	ADAMTS1	assay	Reveal	1	266	-6.7547	-2.5415	Plate control	-2.5415	PASS	PASS	1.1.3	NPX Map	1.1.3	5.1.0	ngs2counts	Illumina NovaSeq X Plus
PC5	PLATE_CONTROL	H12	Plate_Layout_LC0555_run - (1)	R10001	OID50360	Q9UHI8	ADAMTS1	assay	Reveal	1	990	-4.2078	0.0054	Plate control	0.0054	PASS	PASS	1.1.3	NPX Map	1.1.3	5.1.0	ngs2counts	Illumina NovaSeq X Plus
WK-2025052801545	SAMPLE	A1	Plate_Layout_LC0555_run - (1)	R10001	OID50361	Q8TE58	ADAMTS15	assay	Reveal	1	2598	-2.5181	-0.4822	Plate control	-0.4822	PASS	PASS	1.1.3	NPX Map	1.1.3	5.1.0	ngs2counts	Illumina NovaSeq X Plus
WK-2025052801552	SAMPLE	A2	Plate_Layout_LC0555_run - (1)	R10001	OID50361	Q8TE58	ADAMTS15	assay	Reveal	1	1147	-3.9296	-1.8937	Plate control	-1.8937	PASS	PASS	1.1.3	NPX Map	1.1.3	5.1.0	ngs2counts	Illumina NovaSeq X Plus
SC1	SAMPLE_CONTROL	A12	Plate_Layout_LC0555_run - (1)	R10001	OID50361	Q8TE58	ADAMTS15	assay	Reveal	1	6106	-1.8251	0.2108	Plate control	0.2108	PASS	PASS	1.1.3	NPX Map	1.1.3	5.1.0	ngs2counts	Illumina NovaSeq X Plus
WK-2025052801550	SAMPLE	B1	Plate_Layout_LC0555_run - (1)	R10001	OID50361	Q8TE58	ADAMTS15	assay	Reveal	1	541	-4.9274	-2.8915	Plate control	-2.8915	PASS	PASS	1.1.3	NPX Map	1.1.3	5.1.0	ngs2counts	Illumina NovaSeq X Plus
WK-2025052801549	SAMPLE	B2	Plate_Layout_LC0555_run - (1)	R10001	OID50361	Q8TE58	ADAMTS15	assay	Reveal	1	475	-5.2186	-3.1827	Plate control	-3.1827	PASS	PASS	1.1.3	NPX Map	1.1.3	5.1.0	ngs2counts	Illumina NovaSeq X Plus
SC2	SAMPLE_CONTROL	B12	Plate_Layout_LC0555_run - (1)	R10001	OID50361	Q8TE58	ADAMTS15	assay	Reveal	1	6884	-1.5273	0.5086	Plate control	0.5086	PASS	PASS	1.1.3	NPX Map	1.1.3	5.1.0	ngs2counts	Illumina NovaSeq X Plus
WK-2025052801546	SAMPLE	C1	Plate_Layout_LC0555_run - (1)	R10001	OID50361	Q8TE58	ADAMTS15	assay	Reveal	1	447	-5.5727	-3.5368	Plate control	-3.5368	PASS	PASS	1.1.3	NPX Map	1.1.3	5.1.0	ngs2counts	Illumina NovaSeq X Plus
WK-2025052801555	SAMPLE	C2	Plate_Layout_LC0555_run - (1)	R10001	OID50361	Q8TE58	ADAMTS15	assay	Reveal	1	635	-4.4824	-2.4465	Plate control	-2.4465	PASS	PASS	1.1.3	NPX Map	1.1.3	5.1.0	ngs2counts	Illumina NovaSeq X Plus
SC3	SAMPLE_CONTROL	C12	Plate_Layout_LC0555_run - (1)	R10001	OID50361	Q8TE58	ADAMTS15	assay	Reveal	1	6942	-1.5121	0.5238	Plate control	0.5238	PASS	PASS	1.1.3	NPX Map	1.1.3	5.1.0	ngs2counts	Illumina NovaSeq X Plus
WK-2025052801553	SAMPLE	D1	Plate_Layout_LC0555_run - (1)	R10001	OID50361	Q8TE58	ADAMTS15	assay	Reveal	1	470	-5.1117	-3.0758	Plate control	-3.0758	PASS	PASS	1.1.3	NPX Map	1.1.3	5.1.0	ngs2counts	Illumina NovaSeq X Plus
PC1	PLATE_CONTROL	D12	Plate_Layout_LC0555_run - (1)	R10001	OID50361	Q8TE58	ADAMTS15	assay	Reveal	1	4628	-2.0723	-0.0364	Plate control	-0.0364	PASS	PASS	1.1.3	NPX Map	1.1.3	5.1.0	ngs2counts	Illumina NovaSeq X Plus
WK-2025052801547	SAMPLE	E1	Plate_Layout_LC0555_run - (1)	R10001	OID50361	Q8TE58	ADAMTS15	assay	Reveal	1	473	-5.4127	-3.3767	Plate control	-3.3767	PASS	PASS	1.1.3	NPX Map	1.1.3	5.1.0	ngs2counts	Illumina NovaSeq X Plus
PC2	PLATE_CONTROL	E12	Plate_Layout_LC0555_run - (1)	R10001	OID50361	Q8TE58	ADAMTS15	assay	Reveal	1	4324	-2.0359	0	Plate control	0	PASS	PASS	1.1.3	NPX Map	1.1.3	5.1.0	ngs2counts	Illumina NovaSeq X Plus
WK-2025052801551	SAMPLE	F1	Plate_Layout_LC0555_run - (1)	R10001	OID50361	Q8TE58	ADAMTS15	assay	Reveal	1	548	-5.2383	-3.2023	Plate control	-3.2023	PASS	PASS	1.1.3	NPX Map	1.1.3	5.1.0	ngs2counts	Illumina NovaSeq X Plus
PC3	PLATE_CONTROL	F12	Plate_Layout_LC0555_run - (1)	R10001	OID50361	Q8TE58	ADAMTS15	assay	Reveal	1	4873	-1.9713	0.0646	Plate control	0.0646	PASS	PASS	1.1.3	NPX Map	1.1.3	5.1.0	ngs2counts	Illumina NovaSeq X Plus
WK-2025052801548	SAMPLE	G1	Plate_Layout_LC0555_run - (1)	R10001	OID50361	Q8TE58	ADAMTS15	assay	Reveal	1	521	-5.4425	-3.4065	Plate control	-3.4065	PASS	PASS	1.1.3	NPX Map	1.1.3	5.1.0	ngs2counts	Illumina NovaSeq X Plus
NC1	NEGATIVE_CONTROL	G11	Plate_Layout_LC0555_run - (1)	R10001	OID50361	Q8TE58	ADAMTS15	assay	Reveal	1	223	-6.9794	-4.9435	Plate control	-4.9435	PASS	PASS	1.1.3	NPX Map	1.1.3	5.1.0	ngs2counts	Illumina NovaSeq X Plus
PC4	PLATE_CONTROL	G12	Plate_Layout_LC0555_run - (1)	R10001	OID50361	Q8TE58	ADAMTS15	assay	Reveal	1	4519	-1.9918	0.0442	Plate control	0.0442	PASS	PASS	1.1.3	NPX Map	1.1.3	5.1.0	ngs2counts	Illumina NovaSeq X Plus
WK-2025052801554	SAMPLE	H1	Plate_Layout_LC0555_run - (1)	R10001	OID50361	Q8TE58	ADAMTS15	assay	Reveal	1	1077	-3.7616	-1.7257	Plate control	-1.7257	PASS	PASS	1.1.3	NPX Map	1.1.3	5.1.0	ngs2counts	Illumina NovaSeq X Plus
NC2	NEGATIVE_CONTROL	H11	Plate_Layout_LC0555_run - (1)	R10001	OID50361	Q8TE58	ADAMTS15	assay	Reveal	1	282	-6.6705	-4.6346	Plate control	-4.6346	PASS	PASS	1.1.3	NPX Map	1.1.3	5.1.0	ngs2counts	Illumina NovaSeq X Plus
PC5	PLATE_CONTROL	H12	Plate_Layout_LC0555_run - (1)	R10001	OID50361	Q8TE58	ADAMTS15	assay	Reveal	1	4421	-2.0489	-0.013	Plate control	-0.013	PASS	PASS	1.1.3	NPX Map	1.1.3	5.1.0	ngs2counts	Illumina NovaSeq X Plus
WK-2025052801545	SAMPLE	A1	Plate_Layout_LC0555_run - (1)	R10001	OID50362	Q6UY14	ADAMTSL4	assay	Reveal	1	746	-4.3182	-2.1557	Plate control	-2.1557	PASS	PASS	1.1.3	NPX Map	1.1.3	5.1.0	ngs2counts	Illumina NovaSeq X Plus
WK-2025052801552	SAMPLE	A2	Plate_Layout_LC0555_run - (1)	R10001	OID50362	Q6UY14	ADAMTSL4	assay	Reveal	1	701	-4.64	-2.4774	Plate control	-2.4774	PASS	PASS	1.1.3	NPX Map	1.1.3	5.1.0	ngs2counts	Illumina NovaSeq X Plus
SC1	SAMPLE_CONTROL	A12	Plate_Layout_LC0555_run - (1)	R10001	OID50362	Q6UY14	ADAMTSL4	assay	Reveal	1	6091	-1.8287	0.3339	Plate control	0.3339	PASS	PASS	1.1.3	NPX Map	1.1.3	5.1.0	ngs2counts	Illumina NovaSeq X Plus
WK-2025052801550	SAMPLE	B1	Plate_Layout_LC0555_run - (1)	R10001	OID50362	Q6UY14	ADAMTSL4	assay	Reveal	1	619	-4.7331	-2.5705	Plate control	-2.5705	PASS	PASS	1.1.3	NPX Map	1.1.3	5.1.0	ngs2counts	Illumina NovaSeq X Plus
WK-2025052801549	SAMPLE	B2	Plate_Layout_LC0555_run - (1)	R10001	OID50362	Q6UY14	ADAMTSL4	assay	Reveal	1	650	-4.7661	-2.6036	Plate control	-2.6036	PASS	PASS	1.1.3	NPX Map	1.1.3	5.1.0	ngs2counts	Illumina NovaSeq X Plus
SC2	SAMPLE_CONTROL	B12	Plate_Layout_LC0555_run - (1)	R10001	OID50362	Q6UY14	ADAMTSL4	assay	Reveal	1	6054	-1.7127	0.4499	Plate control	0.4499	PASS	PASS	1.1.3	NPX Map	1.1.3	5.1.0	ngs2counts	Illumina NovaSeq X Plus
WK-2025052801546	SAMPLE	C1	Plate_Layout_LC0555_run - (1)	R10001	OID50362	Q6UY14	ADAMTSL4	assay	Reveal	1	853	-4.6405	-2.4779	Plate control	-2.4779	PASS	PASS	1.1.3	NPX Map	1.1.3	5.1.0	ngs2counts	Illumina NovaSeq X Plus
WK-2025052801555	SAMPLE	C2	Plate_Layout_LC0555_run - (1)	R10001	OID50362	Q6UY14	ADAMTSL4	assay	Reveal	1	661	-4.4245	-2.2619	Plate control	-2.2619	PASS	PASS	1.1.3	NPX Map	1.1.3	5.1.0	ngs2counts	Illumina NovaSeq X Plus
SC3	SAMPLE_CONTROL	C12	Plate_Layout_LC0555_run - (1)	R10001	OID50362	Q6UY14	ADAMTSL4	assay	Reveal	1	5977	-1.728	0.4345	Plate control	0.4345	PASS	PASS	1.1.3	NPX Map	1.1.3	5.1.0	ngs2counts	Illumina NovaSeq X Plus
WK-2025052801553	SAMPLE	D1	Plate_Layout_LC0555_run - (1)	R10001	OID50362	Q6UY14	ADAMTSL4	assay	Reveal	1	772	-4.3958	-2.2332	Plate control	-2.2332	PASS	PASS	1.1.3	NPX Map	1.1.3	5.1.0	ngs2counts	Illumina NovaSeq X Plus
PC1	PLATE_CONTROL	D12	Plate_Layout_LC0555_run - (1)	R10001	OID50362	Q6UY14	ADAMTSL4	assay	Reveal	1	4344	-2.1636	-0.0011	Plate control	-0.0011	PASS	PASS	1.1.3	NPX Map	1.1.3	5.1.0	ngs2counts	Illumina NovaSeq X Plus
WK-2025052801547	SAMPLE	E1	Plate_Layout_LC0555_run - (1)	R10001	OID50362	Q6UY14	ADAMTSL4	assay	Reveal	1	761	-4.7266	-2.5641	Plate control	-2.5641	PASS	PASS	1.1.3	NPX Map	1.1.3	5.1.0	ngs2counts	Illumina NovaSeq X Plus
PC2	PLATE_CONTROL	E12	Plate_Layout_LC0555_run - (1)	R10001	OID50362	Q6UY14	ADAMTSL4	assay	Reveal	1	4043	-2.1329	0.0297	Plate control	0.0297	PASS	PASS	1.1.3	NPX Map	1.1.3	5.1.0	ngs2counts	Illumina NovaSeq X Plus
WK-2025052801551	SAMPLE	F1	Plate_Layout_LC0555_run - (1)	R10001	OID50362	Q6UY14	ADAMTSL4	assay	Reveal	1	853	-4.5999	-2.4374	Plate control	-2.4374	PASS	PASS	1.1.3	NPX Map	1.1.3	5.1.0	ngs2counts	Illumina NovaSeq X Plus
PC3	PLATE_CONTROL	F12	Plate_Layout_LC0555_run - (1)	R10001	OID50362	Q6UY14	ADAMTSL4	assay	Reveal	1	4268	-2.1625	0	Plate control	0	PASS	PASS	1.1.3	NPX Map	1.1.3	5.1.0	ngs2counts	Illumina NovaSeq X Plus
WK-2025052801548	SAMPLE	G1	Plate_Layout_LC0555_run - (1)	R10001	OID50362	Q6UY14	ADAMTSL4	assay	Reveal	1	925	-4.6143	-2.4518	Plate control	-2.4518	PASS	PASS	1.1.3	NPX Map	1.1.3	5.1.0	ngs2counts	Illumina NovaSeq X Plus
NC1	NEGATIVE_CONTROL	G11	Plate_Layout_LC0555_run - (1)	R10001	OID50362	Q6UY14	ADAMTSL4	assay	Reveal	1	1415	-4.3137	-2.1512	Plate control	-2.1512	PASS	PASS	1.1.3	NPX Map	1.1.3	5.1.0	ngs2counts	Illumina NovaSeq X Plus
PC4	PLATE_CONTROL	G12	Plate_Layout_LC0555_run - (1)	R10001	OID50362	Q6UY14	ADAMTSL4	assay	Reveal	1	4253	-2.0793	0.0833	Plate control	0.0833	PASS	PASS	1.1.3	NPX Map	1.1.3	5.1.0	ngs2counts	Illumina NovaSeq X Plus
WK-2025052801554	SAMPLE	H1	Plate_Layout_LC0555_run - (1)	R10001	OID50362	Q6UY14	ADAMTSL4	assay	Reveal	1	600	-4.6056	-2.443	Plate control	-2.443	PASS	PASS	1.1.3	NPX Map	1.1.3	5.1.0	ngs2counts	Illumina NovaSeq X Plus
NC2	NEGATIVE_CONTROL	H11	Plate_Layout_LC0555_run - (1)	R10001	OID50362	Q6UY14	ADAMTSL4	assay	Reveal	1	1191	-4.5921	-2.4295	Plate control	-2.4295	PASS	PASS	1.1.3	NPX Map	1.1.3	5.1.0	ngs2counts	Illumina NovaSeq X Plus
PC5	PLATE_CONTROL	H12	Plate_Layout_LC0555_run - (1)	R10001	OID50362	Q6UY14	ADAMTSL4	assay	Reveal	1	4011	-2.1893	-0.0268	Plate control	-0.0268	PASS	PASS	1.1.3	NPX Map	1.1.3	5.1.0	ngs2counts	Illumina NovaSeq X Plus
WK-2025052801545	SAMPLE	A1	Plate_Layout_LC0555_run - (1)	R10001	OID50363	O14514	ADGRB1	assay	Reveal	1	19015	0.3536	3.2494	Plate control	3.2494	PASS	PASS	1.1.3	NPX Map	1.1.3	5.1.0	ngs2counts	Illumina NovaSeq X Plus
WK-2025052801552	SAMPLE	A2	Plate_Layout_LC0555_run - (1)	R10001	OID50363	O14514	ADGRB1	assay	Reveal	1	109441	2.6465	5.5424	Plate control	5.5424	PASS	PASS	1.1.3	NPX Map	1.1.3	5.1.0	ngs2counts	Illumina NovaSeq X Plus
SC1	SAMPLE_CONTROL	A12	Plate_Layout_LC0555_run - (1)	R10001	OID50363	O14514	ADGRB1	assay	Reveal	1	1976	-3.4528	-0.5569	Plate control	-0.5569	PASS	PASS	1.1.3	NPX Map	1.1.3	5.1.0	ngs2counts	Illumina NovaSeq X Plus
WK-2025052801550	SAMPLE	B1	Plate_Layout_LC0555_run - (1)	R10001	OID50363	O14514	ADGRB1	assay	Reveal	1	14077	-0.2258	2.6701	Plate control	2.6701	PASS	PASS	1.1.3	NPX Map	1.1.3	5.1.0	ngs2counts	Illumina NovaSeq X Plus
WK-2025052801549	SAMPLE	B2	Plate_Layout_LC0555_run - (1)	R10001	OID50363	O14514	ADGRB1	assay	Reveal	1	3853	-2.1986	0.6972	Plate control	0.6972	PASS	PASS	1.1.3	NPX Map	1.1.3	5.1.0	ngs2counts	Illumina NovaSeq X Plus
SC2	SAMPLE_CONTROL	B12	Plate_Layout_LC0555_run - (1)	R10001	OID50363	O14514	ADGRB1	assay	Reveal	1	2168	-3.1942	-0.2983	Plate control	-0.2983	PASS	PASS	1.1.3	NPX Map	1.1.3	5.1.0	ngs2counts	Illumina NovaSeq X Plus
WK-2025052801546	SAMPLE	C1	Plate_Layout_LC0555_run - (1)	R10001	OID50363	O14514	ADGRB1	assay	Reveal	1	7928	-1.4241	1.4717	Plate control	1.4717	PASS	PASS	1.1.3	NPX Map	1.1.3	5.1.0	ngs2counts	Illumina NovaSeq X Plus
WK-2025052801555	SAMPLE	C2	Plate_Layout_LC0555_run - (1)	R10001	OID50363	O14514	ADGRB1	assay	Reveal	1	259553	4.1927	7.0885	Plate control	7.0885	PASS	PASS	1.1.3	NPX Map	1.1.3	5.1.0	ngs2counts	Illumina NovaSeq X Plus
SC3	SAMPLE_CONTROL	C12	Plate_Layout_LC0555_run - (1)	R10001	OID50363	O14514	ADGRB1	assay	Reveal	1	1956	-3.3395	-0.4437	Plate control	-0.4437	PASS	PASS	1.1.3	NPX Map	1.1.3	5.1.0	ngs2counts	Illumina NovaSeq X Plus
WK-2025052801553	SAMPLE	D1	Plate_Layout_LC0555_run - (1)	R10001	OID50363	O14514	ADGRB1	assay	Reveal	1	152087	3.2263	6.1221	Plate control	6.1221	PASS	PASS	1.1.3	NPX Map	1.1.3	5.1.0	ngs2counts	Illumina NovaSeq X Plus
PC1	PLATE_CONTROL	D12	Plate_Layout_LC0555_run - (1)	R10001	OID50363	O14514	ADGRB1	assay	Reveal	1	2615	-2.8959	0	Plate control	0	PASS	PASS	1.1.3	NPX Map	1.1.3	5.1.0	ngs2counts	Illumina NovaSeq X Plus
WK-2025052801547	SAMPLE	E1	Plate_Layout_LC0555_run - (1)	R10001	OID50363	O14514	ADGRB1	assay	Reveal	1	6570	-1.6167	1.2792	Plate control	1.2792	PASS	PASS	1.1.3	NPX Map	1.1.3	5.1.0	ngs2counts	Illumina NovaSeq X Plus
PC2	PLATE_CONTROL	E12	Plate_Layout_LC0555_run - (1)	R10001	OID50363	O14514	ADGRB1	assay	Reveal	1	2390	-2.8913	0.0046	Plate control	0.0046	PASS	PASS	1.1.3	NPX Map	1.1.3	5.1.0	ngs2counts	Illumina NovaSeq X Plus
WK-2025052801551	SAMPLE	F1	Plate_Layout_LC0555_run - (1)	R10001	OID50363	O14514	ADGRB1	assay	Reveal	1	4848	-2.0931	0.8027	Plate control	0.8027	PASS	PASS	1.1.3	NPX Map	1.1.3	5.1.0	ngs2counts	Illumina NovaSeq X Plus
PC3	PLATE_CONTROL	F12	Plate_Layout_LC0555_run - (1)	R10001	OID50363	O14514	ADGRB1	assay	Reveal	1	2638	-2.8567	0.0392	Plate control	0.0392	PASS	PASS	1.1.3	NPX Map	1.1.3	5.1.0	ngs2counts	Illumina NovaSeq X Plus
WK-2025052801548	SAMPLE	G1	Plate_Layout_LC0555_run - (1)	R10001	OID50363	O14514	ADGRB1	assay	Reveal	1	3653	-2.6327	0.2631	Plate control	0.2631	PASS	PASS	1.1.3	NPX Map	1.1.3	5.1.0	ngs2counts	Illumina NovaSeq X Plus
NC1	NEGATIVE_CONTROL	G11	Plate_Layout_LC0555_run - (1)	R10001	OID50363	O14514	ADGRB1	assay	Reveal	1	851	-5.0473	-2.1515	Plate control	-2.1515	PASS	PASS	1.1.3	NPX Map	1.1.3	5.1.0	ngs2counts	Illumina NovaSeq X Plus
PC4	PLATE_CONTROL	G12	Plate_Layout_LC0555_run - (1)	R10001	OID50363	O14514	ADGRB1	assay	Reveal	1	2320	-2.9536	-0.0578	Plate control	-0.0578	PASS	PASS	1.1.3	NPX Map	1.1.3	5.1.0	ngs2counts	Illumina NovaSeq X Plus
WK-2025052801554	SAMPLE	H1	Plate_Layout_LC0555_run - (1)	R10001	OID50363	O14514	ADGRB1	assay	Reveal	1	144456	3.3059	6.2017	Plate control	6.2017	PASS	PASS	1.1.3	NPX Map	1.1.3	5.1.0	ngs2counts	Illumina NovaSeq X Plus
NC2	NEGATIVE_CONTROL	H11	Plate_Layout_LC0555_run - (1)	R10001	OID50363	O14514	ADGRB1	assay	Reveal	1	985	-4.866	-1.9702	Plate control	-1.9702	PASS	PASS	1.1.3	NPX Map	1.1.3	5.1.0	ngs2counts	Illumina NovaSeq X Plus
PC5	PLATE_CONTROL	H12	Plate_Layout_LC0555_run - (1)	R10001	OID50363	O14514	ADGRB1	assay	Reveal	1	2291	-2.9973	-0.1015	Plate control	-0.1015	PASS	PASS	1.1.3	NPX Map	1.1.3	5.1.0	ngs2counts	Illumina NovaSeq X Plus
WK-2025052801545	SAMPLE	A1	Plate_Layout_LC0555_run - (1)	R10001	OID50364	O60242	ADGRB3	assay	Reveal	1	115099	2.9512	2.279	Plate control	2.279	PASS	PASS	1.1.3	NPX Map	1.1.3	5.1.0	ngs2counts	Illumina NovaSeq X Plus
WK-2025052801552	SAMPLE	A2	Plate_Layout_LC0555_run - (1)	R10001	OID50364	O60242	ADGRB3	assay	Reveal	1	113753	2.7023	2.0301	Plate control	2.0301	PASS	PASS	1.1.3	NPX Map	1.1.3	5.1.0	ngs2counts	Illumina NovaSeq X Plus
SC1	SAMPLE_CONTROL	A12	Plate_Layout_LC0555_run - (1)	R10001	OID50364	O60242	ADGRB3	assay	Reveal	1	28429	0.3939	-0.2783	Plate control	-0.2783	PASS	PASS	1.1.3	NPX Map	1.1.3	5.1.0	ngs2counts	Illumina NovaSeq X Plus
WK-2025052801550	SAMPLE	B1	Plate_Layout_LC0555_run - (1)	R10001	OID50364	O60242	ADGRB3	assay	Reveal	1	78246	2.2489	1.5767	Plate control	1.5767	PASS	PASS	1.1.3	NPX Map	1.1.3	5.1.0	ngs2counts	Illumina NovaSeq X Plus
WK-2025052801549	SAMPLE	B2	Plate_Layout_LC0555_run - (1)	R10001	OID50364	O60242	ADGRB3	assay	Reveal	1	68200	1.9471	1.2749	Plate control	1.2749	PASS	PASS	1.1.3	NPX Map	1.1.3	5.1.0	ngs2counts	Illumina NovaSeq X Plus
SC2	SAMPLE_CONTROL	B12	Plate_Layout_LC0555_run - (1)	R10001	OID50364	O60242	ADGRB3	assay	Reveal	1	29527	0.5734	-0.0988	Plate control	-0.0988	PASS	PASS	1.1.3	NPX Map	1.1.3	5.1.0	ngs2counts	Illumina NovaSeq X Plus
WK-2025052801546	SAMPLE	C1	Plate_Layout_LC0555_run - (1)	R10001	OID50364	O60242	ADGRB3	assay	Reveal	1	153903	2.8548	2.1826	Plate control	2.1826	PASS	PASS	1.1.3	NPX Map	1.1.3	5.1.0	ngs2counts	Illumina NovaSeq X Plus
WK-2025052801555	SAMPLE	C2	Plate_Layout_LC0555_run - (1)	R10001	OID50364	O60242	ADGRB3	assay	Reveal	1	237801	4.0664	3.3942	Plate control	3.3942	PASS	PASS	1.1.3	NPX Map	1.1.3	5.1.0	ngs2counts	Illumina NovaSeq X Plus
SC3	SAMPLE_CONTROL	C12	Plate_Layout_LC0555_run - (1)	R10001	OID50364	O60242	ADGRB3	assay	Reveal	1	26216	0.4049	-0.2673	Plate control	-0.2673	PASS	PASS	1.1.3	NPX Map	1.1.3	5.1.0	ngs2counts	Illumina NovaSeq X Plus
WK-2025052801553	SAMPLE	D1	Plate_Layout_LC0555_run - (1)	R10001	OID50364	O60242	ADGRB3	assay	Reveal	1	176032	3.4372	2.765	Plate control	2.765	PASS	PASS	1.1.3	NPX Map	1.1.3	5.1.0	ngs2counts	Illumina NovaSeq X Plus
PC1	PLATE_CONTROL	D12	Plate_Layout_LC0555_run - (1)	R10001	OID50364	O60242	ADGRB3	assay	Reveal	1	31912	0.7134	0.0412	Plate control	0.0412	PASS	PASS	1.1.3	NPX Map	1.1.3	5.1.0	ngs2counts	Illumina NovaSeq X Plus
WK-2025052801547	SAMPLE	E1	Plate_Layout_LC0555_run - (1)	R10001	OID50364	O60242	ADGRB3	assay	Reveal	1	44291	1.1364	0.4642	Plate control	0.4642	PASS	PASS	1.1.3	NPX Map	1.1.3	5.1.0	ngs2counts	Illumina NovaSeq X Plus
PC2	PLATE_CONTROL	E12	Plate_Layout_LC0555_run - (1)	R10001	OID50364	O60242	ADGRB3	assay	Reveal	1	26096	0.5575	-0.1147	Plate control	-0.1147	PASS	PASS	1.1.3	NPX Map	1.1.3	5.1.0	ngs2counts	Illumina NovaSeq X Plus
WK-2025052801551	SAMPLE	F1	Plate_Layout_LC0555_run - (1)	R10001	OID50364	O60242	ADGRB3	assay	Reveal	1	56413	1.4474	0.7752	Plate control	0.7752	PASS	PASS	1.1.3	NPX Map	1.1.3	5.1.0	ngs2counts	Illumina NovaSeq X Plus
PC3	PLATE_CONTROL	F12	Plate_Layout_LC0555_run - (1)	R10001	OID50364	O60242	ADGRB3	assay	Reveal	1	31456	0.7192	0.047	Plate control	0.047	PASS	PASS	1.1.3	NPX Map	1.1.3	5.1.0	ngs2counts	Illumina NovaSeq X Plus
WK-2025052801548	SAMPLE	G1	Plate_Layout_LC0555_run - (1)	R10001	OID50364	O60242	ADGRB3	assay	Reveal	1	58748	1.3746	0.7024	Plate control	0.7024	PASS	PASS	1.1.3	NPX Map	1.1.3	5.1.0	ngs2counts	Illumina NovaSeq X Plus
NC1	NEGATIVE_CONTROL	G11	Plate_Layout_LC0555_run - (1)	R10001	OID50364	O60242	ADGRB3	assay	Reveal	1	185	-7.249	-7.9212	Plate control	-7.9212	PASS	PASS	1.1.3	NPX Map	1.1.3	5.1.0	ngs2counts	Illumina NovaSeq X Plus
PC4	PLATE_CONTROL	G12	Plate_Layout_LC0555_run - (1)	R10001	OID50364	O60242	ADGRB3	assay	Reveal	1	28640	0.6722	0	Plate control	0	PASS	PASS	1.1.3	NPX Map	1.1.3	5.1.0	ngs2counts	Illumina NovaSeq X Plus
WK-2025052801554	SAMPLE	H1	Plate_Layout_LC0555_run - (1)	R10001	OID50364	O60242	ADGRB3	assay	Reveal	1	226344	3.9538	3.2816	Plate control	3.2816	PASS	PASS	1.1.3	NPX Map	1.1.3	5.1.0	ngs2counts	Illumina NovaSeq X Plus
NC2	NEGATIVE_CONTROL	H11	Plate_Layout_LC0555_run - (1)	R10001	OID50364	O60242	ADGRB3	assay	Reveal	1	283	-6.6654	-7.3376	Plate control	-7.3376	PASS	PASS	1.1.3	NPX Map	1.1.3	5.1.0	ngs2counts	Illumina NovaSeq X Plus
PC5	PLATE_CONTROL	H12	Plate_Layout_LC0555_run - (1)	R10001	OID50364	O60242	ADGRB3	assay	Reveal	1	27802	0.6038	-0.0684	Plate control	-0.0684	PASS	PASS	1.1.3	NPX Map	1.1.3	5.1.0	ngs2counts	Illumina NovaSeq X Plus
WK-2025052801545	SAMPLE	A1	Plate_Layout_LC0555_run - (1)	R10001	OID50365	Q14246	ADGRE1	assay	Reveal	1	88	-7.4018	-3.2907	Plate control	-3.2907	PASS	PASS	1.1.3	NPX Map	1.1.3	5.1.0	ngs2counts	Illumina NovaSeq X Plus
WK-2025052801552	SAMPLE	A2	Plate_Layout_LC0555_run - (1)	R10001	OID50365	Q14246	ADGRE1	assay	Reveal	1	47	-8.5387	-4.4275	Plate control	-4.4275	PASS	PASS	1.1.3	NPX Map	1.1.3	5.1.0	ngs2counts	Illumina NovaSeq X Plus
SC1	SAMPLE_CONTROL	A12	Plate_Layout_LC0555_run - (1)	R10001	OID50365	Q14246	ADGRE1	assay	Reveal	1	901	-4.5858	-0.4746	Plate control	-0.4746	PASS	PASS	1.1.3	NPX Map	1.1.3	5.1.0	ngs2counts	Illumina NovaSeq X Plus
WK-2025052801550	SAMPLE	B1	Plate_Layout_LC0555_run - (1)	R10001	OID50365	Q14246	ADGRE1	assay	Reveal	1	71	-7.8571	-3.7459	Plate control	-3.7459	PASS	PASS	1.1.3	NPX Map	1.1.3	5.1.0	ngs2counts	Illumina NovaSeq X Plus
WK-2025052801549	SAMPLE	B2	Plate_Layout_LC0555_run - (1)	R10001	OID50365	Q14246	ADGRE1	assay	Reveal	1	78	-7.825	-3.7138	Plate control	-3.7138	PASS	PASS	1.1.3	NPX Map	1.1.3	5.1.0	ngs2counts	Illumina NovaSeq X Plus
SC2	SAMPLE_CONTROL	B12	Plate_Layout_LC0555_run - (1)	R10001	OID50365	Q14246	ADGRE1	assay	Reveal	1	921	-4.4293	-0.3181	Plate control	-0.3181	PASS	PASS	1.1.3	NPX Map	1.1.3	5.1.0	ngs2counts	Illumina NovaSeq X Plus
WK-2025052801546	SAMPLE	C1	Plate_Layout_LC0555_run - (1)	R10001	OID50365	Q14246	ADGRE1	assay	Reveal	1	74	-8.1674	-4.0562	Plate control	-4.0562	PASS	PASS	1.1.3	NPX Map	1.1.3	5.1.0	ngs2counts	Illumina NovaSeq X Plus
WK-2025052801555	SAMPLE	C2	Plate_Layout_LC0555_run - (1)	R10001	OID50365	Q14246	ADGRE1	assay	Reveal	1	65	-7.7706	-3.6594	Plate control	-3.6594	PASS	PASS	1.1.3	NPX Map	1.1.3	5.1.0	ngs2counts	Illumina NovaSeq X Plus
SC3	SAMPLE_CONTROL	C12	Plate_Layout_LC0555_run - (1)	R10001	OID50365	Q14246	ADGRE1	assay	Reveal	1	797	-4.6348	-0.5236	Plate control	-0.5236	PASS	PASS	1.1.3	NPX Map	1.1.3	5.1.0	ngs2counts	Illumina NovaSeq X Plus
WK-2025052801553	SAMPLE	D1	Plate_Layout_LC0555_run - (1)	R10001	OID50365	Q14246	ADGRE1	assay	Reveal	1	54	-8.2334	-4.1222	Plate control	-4.1222	PASS	PASS	1.1.3	NPX Map	1.1.3	5.1.0	ngs2counts	Illumina NovaSeq X Plus
PC1	PLATE_CONTROL	D12	Plate_Layout_LC0555_run - (1)	R10001	OID50365	Q14246	ADGRE1	assay	Reveal	1	1092	-4.1557	-0.0445	Plate control	-0.0445	PASS	PASS	1.1.3	NPX Map	1.1.3	5.1.0	ngs2counts	Illumina NovaSeq X Plus
WK-2025052801547	SAMPLE	E1	Plate_Layout_LC0555_run - (1)	R10001	OID50365	Q14246	ADGRE1	assay	Reveal	1	73	-8.1085	-3.9973	Plate control	-3.9973	PASS	PASS	1.1.3	NPX Map	1.1.3	5.1.0	ngs2counts	Illumina NovaSeq X Plus
PC2	PLATE_CONTROL	E12	Plate_Layout_LC0555_run - (1)	R10001	OID50365	Q14246	ADGRE1	assay	Reveal	1	1049	-4.0793	0.0319	Plate control	0.0319	PASS	PASS	1.1.3	NPX Map	1.1.3	5.1.0	ngs2counts	Illumina NovaSeq X Plus
WK-2025052801551	SAMPLE	F1	Plate_Layout_LC0555_run - (1)	R10001	OID50365	Q14246	ADGRE1	assay	Reveal	1	42	-8.944	-4.8328	Plate control	-4.8328	PASS	PASS	1.1.3	NPX Map	1.1.3	5.1.0	ngs2counts	Illumina NovaSeq X Plus
PC3	PLATE_CONTROL	F12	Plate_Layout_LC0555_run - (1)	R10001	OID50365	Q14246	ADGRE1	assay	Reveal	1	1179	-4.0185	0.0926	Plate control	0.0926	PASS	PASS	1.1.3	NPX Map	1.1.3	5.1.0	ngs2counts	Illumina NovaSeq X Plus
WK-2025052801548	SAMPLE	G1	Plate_Layout_LC0555_run - (1)	R10001	OID50365	Q14246	ADGRE1	assay	Reveal	1	75	-8.2388	-4.1276	Plate control	-4.1276	PASS	PASS	1.1.3	NPX Map	1.1.3	5.1.0	ngs2counts	Illumina NovaSeq X Plus
NC1	NEGATIVE_CONTROL	G11	Plate_Layout_LC0555_run - (1)	R10001	OID50365	Q14246	ADGRE1	assay	Reveal	1	77	-8.5135	-4.4024	Plate control	-4.4024	PASS	PASS	1.1.3	NPX Map	1.1.3	5.1.0	ngs2counts	Illumina NovaSeq X Plus
PC4	PLATE_CONTROL	G12	Plate_Layout_LC0555_run - (1)	R10001	OID50365	Q14246	ADGRE1	assay	Reveal	1	1040	-4.1112	0	Plate control	0	PASS	PASS	1.1.3	NPX Map	1.1.3	5.1.0	ngs2counts	Illumina NovaSeq X Plus
WK-2025052801554	SAMPLE	H1	Plate_Layout_LC0555_run - (1)	R10001	OID50365	Q14246	ADGRE1	assay	Reveal	1	39	-8.549	-4.4378	Plate control	-4.4378	PASS	PASS	1.1.3	NPX Map	1.1.3	5.1.0	ngs2counts	Illumina NovaSeq X Plus
NC2	NEGATIVE_CONTROL	H11	Plate_Layout_LC0555_run - (1)	R10001	OID50365	Q14246	ADGRE1	assay	Reveal	1	59	-8.9274	-4.8162	Plate control	-4.8162	PASS	PASS	1.1.3	NPX Map	1.1.3	5.1.0	ngs2counts	Illumina NovaSeq X Plus
PC5	PLATE_CONTROL	H12	Plate_Layout_LC0555_run - (1)	R10001	OID50365	Q14246	ADGRE1	assay	Reveal	1	1045	-4.1298	-0.0186	Plate control	-0.0186	PASS	PASS	1.1.3	NPX Map	1.1.3	5.1.0	ngs2counts	Illumina NovaSeq X Plus
WK-2025052801545	SAMPLE	A1	Plate_Layout_LC0555_run - (1)	R10001	OID50366	Q9BY15	ADGRE3	assay	Reveal	1	107	-7.1198	-4.1694	Plate control	-4.1694	PASS	PASS	1.1.3	NPX Map	1.1.3	5.1.0	ngs2counts	Illumina NovaSeq X Plus
WK-2025052801552	SAMPLE	A2	Plate_Layout_LC0555_run - (1)	R10001	OID50366	Q9BY15	ADGRE3	assay	Reveal	1	94	-7.5387	-4.5883	Plate control	-4.5883	PASS	PASS	1.1.3	NPX Map	1.1.3	5.1.0	ngs2counts	Illumina NovaSeq X Plus
SC1	SAMPLE_CONTROL	A12	Plate_Layout_LC0555_run - (1)	R10001	OID50366	Q9BY15	ADGRE3	assay	Reveal	1	2486	-3.1215	-0.1712	Plate control	-0.1712	PASS	PASS	1.1.3	NPX Map	1.1.3	5.1.0	ngs2counts	Illumina NovaSeq X Plus
WK-2025052801550	SAMPLE	B1	Plate_Layout_LC0555_run - (1)	R10001	OID50366	Q9BY15	ADGRE3	assay	Reveal	1	78	-7.7214	-4.7711	Plate control	-4.7711	PASS	PASS	1.1.3	NPX Map	1.1.3	5.1.0	ngs2counts	Illumina NovaSeq X Plus
WK-2025052801549	SAMPLE	B2	Plate_Layout_LC0555_run - (1)	R10001	OID50366	Q9BY15	ADGRE3	assay	Reveal	1	139	-6.9915	-4.0411	Plate control	-4.0411	PASS	PASS	1.1.3	NPX Map	1.1.3	5.1.0	ngs2counts	Illumina NovaSeq X Plus
SC2	SAMPLE_CONTROL	B12	Plate_Layout_LC0555_run - (1)	R10001	OID50366	Q9BY15	ADGRE3	assay	Reveal	1	2407	-3.0433	-0.0929	Plate control	-0.0929	PASS	PASS	1.1.3	NPX Map	1.1.3	5.1.0	ngs2counts	Illumina NovaSeq X Plus
WK-2025052801546	SAMPLE	C1	Plate_Layout_LC0555_run - (1)	R10001	OID50366	Q9BY15	ADGRE3	assay	Reveal	1	191	-6.7994	-3.8491	Plate control	-3.8491	PASS	PASS	1.1.3	NPX Map	1.1.3	5.1.0	ngs2counts	Illumina NovaSeq X Plus
WK-2025052801555	SAMPLE	C2	Plate_Layout_LC0555_run - (1)	R10001	OID50366	Q9BY15	ADGRE3	assay	Reveal	1	93	-7.2538	-4.3035	Plate control	-4.3035	PASS	PASS	1.1.3	NPX Map	1.1.3	5.1.0	ngs2counts	Illumina NovaSeq X Plus
SC3	SAMPLE_CONTROL	C12	Plate_Layout_LC0555_run - (1)	R10001	OID50366	Q9BY15	ADGRE3	assay	Reveal	1	2524	-2.9717	-0.0213	Plate control	-0.0213	PASS	PASS	1.1.3	NPX Map	1.1.3	5.1.0	ngs2counts	Illumina NovaSeq X Plus
WK-2025052801553	SAMPLE	D1	Plate_Layout_LC0555_run - (1)	R10001	OID50366	Q9BY15	ADGRE3	assay	Reveal	1	80	-7.6663	-4.7159	Plate control	-4.7159	PASS	PASS	1.1.3	NPX Map	1.1.3	5.1.0	ngs2counts	Illumina NovaSeq X Plus
PC1	PLATE_CONTROL	D12	Plate_Layout_LC0555_run - (1)	R10001	OID50366	Q9BY15	ADGRE3	assay	Reveal	1	2518	-2.9504	0	Plate control	0	PASS	PASS	1.1.3	NPX Map	1.1.3	5.1.0	ngs2counts	Illumina NovaSeq X Plus
WK-2025052801547	SAMPLE	E1	Plate_Layout_LC0555_run - (1)	R10001	OID50366	Q9BY15	ADGRE3	assay	Reveal	1	183	-6.7826	-3.8323	Plate control	-3.8323	PASS	PASS	1.1.3	NPX Map	1.1.3	5.1.0	ngs2counts	Illumina NovaSeq X Plus
PC2	PLATE_CONTROL	E12	Plate_Layout_LC0555_run - (1)	R10001	OID50366	Q9BY15	ADGRE3	assay	Reveal	1	2229	-2.9919	-0.0415	Plate control	-0.0415	PASS	PASS	1.1.3	NPX Map	1.1.3	5.1.0	ngs2counts	Illumina NovaSeq X Plus
WK-2025052801551	SAMPLE	F1	Plate_Layout_LC0555_run - (1)	R10001	OID50366	Q9BY15	ADGRE3	assay	Reveal	1	122	-7.4056	-4.4552	Plate control	-4.4552	PASS	PASS	1.1.3	NPX Map	1.1.3	5.1.0	ngs2counts	Illumina NovaSeq X Plus
PC3	PLATE_CONTROL	F12	Plate_Layout_LC0555_run - (1)	R10001	OID50366	Q9BY15	ADGRE3	assay	Reveal	1	2573	-2.8927	0.0577	Plate control	0.0577	PASS	PASS	1.1.3	NPX Map	1.1.3	5.1.0	ngs2counts	Illumina NovaSeq X Plus
WK-2025052801548	SAMPLE	G1	Plate_Layout_LC0555_run - (1)	R10001	OID50366	Q9BY15	ADGRE3	assay	Reveal	1	186	-6.9284	-3.9781	Plate control	-3.9781	PASS	PASS	1.1.3	NPX Map	1.1.3	5.1.0	ngs2counts	Illumina NovaSeq X Plus
NC1	NEGATIVE_CONTROL	G11	Plate_Layout_LC0555_run - (1)	R10001	OID50366	Q9BY15	ADGRE3	assay	Reveal	1	50	-9.1365	-6.1861	Plate control	-6.1861	PASS	PASS	1.1.3	NPX Map	1.1.3	5.1.0	ngs2counts	Illumina NovaSeq X Plus
PC4	PLATE_CONTROL	G12	Plate_Layout_LC0555_run - (1)	R10001	OID50366	Q9BY15	ADGRE3	assay	Reveal	1	2338	-2.9425	0.0079	Plate control	0.0079	PASS	PASS	1.1.3	NPX Map	1.1.3	5.1.0	ngs2counts	Illumina NovaSeq X Plus
WK-2025052801554	SAMPLE	H1	Plate_Layout_LC0555_run - (1)	R10001	OID50366	Q9BY15	ADGRE3	assay	Reveal	1	94	-7.2798	-4.3294	Plate control	-4.3294	PASS	PASS	1.1.3	NPX Map	1.1.3	5.1.0	ngs2counts	Illumina NovaSeq X Plus
NC2	NEGATIVE_CONTROL	H11	Plate_Layout_LC0555_run - (1)	R10001	OID50366	Q9BY15	ADGRE3	assay	Reveal	1	79	-8.5062	-5.5559	Plate control	-5.5559	PASS	PASS	1.1.3	NPX Map	1.1.3	5.1.0	ngs2counts	Illumina NovaSeq X Plus
PC5	PLATE_CONTROL	H12	Plate_Layout_LC0555_run - (1)	R10001	OID50366	Q9BY15	ADGRE3	assay	Reveal	1	2303	-2.9898	-0.0394	Plate control	-0.0394	PASS	PASS	1.1.3	NPX Map	1.1.3	5.1.0	ngs2counts	Illumina NovaSeq X Plus
WK-2025052801545	SAMPLE	A1	Plate_Layout_LC0555_run - (1)	R10001	OID50090	Q86Y34	ADGRG3	assay	Reveal	1	901	-4.0459	-2.71	Plate control	-2.71	PASS	PASS	1.1.3	NPX Map	1.1.3	5.1.0	ngs2counts	Illumina NovaSeq X Plus
WK-2025052801552	SAMPLE	A2	Plate_Layout_LC0555_run - (1)	R10001	OID50090	Q86Y34	ADGRG3	assay	Reveal	1	359	-5.6054	-4.2695	Plate control	-4.2695	PASS	PASS	1.1.3	NPX Map	1.1.3	5.1.0	ngs2counts	Illumina NovaSeq X Plus
SC1	SAMPLE_CONTROL	A12	Plate_Layout_LC0555_run - (1)	R10001	OID50090	Q86Y34	ADGRG3	assay	Reveal	1	6477	-1.74	-0.4041	Plate control	-0.4041	PASS	PASS	1.1.3	NPX Map	1.1.3	5.1.0	ngs2counts	Illumina NovaSeq X Plus
WK-2025052801550	SAMPLE	B1	Plate_Layout_LC0555_run - (1)	R10001	OID50090	Q86Y34	ADGRG3	assay	Reveal	1	1188	-3.7925	-2.4566	Plate control	-2.4566	PASS	PASS	1.1.3	NPX Map	1.1.3	5.1.0	ngs2counts	Illumina NovaSeq X Plus
WK-2025052801549	SAMPLE	B2	Plate_Layout_LC0555_run - (1)	R10001	OID50090	Q86Y34	ADGRG3	assay	Reveal	1	1329	-3.7343	-2.3984	Plate control	-2.3984	PASS	PASS	1.1.3	NPX Map	1.1.3	5.1.0	ngs2counts	Illumina NovaSeq X Plus
SC2	SAMPLE_CONTROL	B12	Plate_Layout_LC0555_run - (1)	R10001	OID50090	Q86Y34	ADGRG3	assay	Reveal	1	7414	-1.4203	-0.0844	Plate control	-0.0844	PASS	PASS	1.1.3	NPX Map	1.1.3	5.1.0	ngs2counts	Illumina NovaSeq X Plus
WK-2025052801546	SAMPLE	C1	Plate_Layout_LC0555_run - (1)	R10001	OID50090	Q86Y34	ADGRG3	assay	Reveal	1	1582	-3.7493	-2.4134	Plate control	-2.4134	PASS	PASS	1.1.3	NPX Map	1.1.3	5.1.0	ngs2counts	Illumina NovaSeq X Plus
WK-2025052801555	SAMPLE	C2	Plate_Layout_LC0555_run - (1)	R10001	OID50090	Q86Y34	ADGRG3	assay	Reveal	1	1832	-2.9538	-1.6179	Plate control	-1.6179	PASS	PASS	1.1.3	NPX Map	1.1.3	5.1.0	ngs2counts	Illumina NovaSeq X Plus
SC3	SAMPLE_CONTROL	C12	Plate_Layout_LC0555_run - (1)	R10001	OID50090	Q86Y34	ADGRG3	assay	Reveal	1	6511	-1.6045	-0.2686	Plate control	-0.2686	PASS	PASS	1.1.3	NPX Map	1.1.3	5.1.0	ngs2counts	Illumina NovaSeq X Plus
WK-2025052801553	SAMPLE	D1	Plate_Layout_LC0555_run - (1)	R10001	OID50090	Q86Y34	ADGRG3	assay	Reveal	1	942	-4.1087	-2.7727	Plate control	-2.7727	PASS	PASS	1.1.3	NPX Map	1.1.3	5.1.0	ngs2counts	Illumina NovaSeq X Plus
PC1	PLATE_CONTROL	D12	Plate_Layout_LC0555_run - (1)	R10001	OID50090	Q86Y34	ADGRG3	assay	Reveal	1	9810	-0.9884	0.3475	Plate control	0.3475	PASS	PASS	1.1.3	NPX Map	1.1.3	5.1.0	ngs2counts	Illumina NovaSeq X Plus
WK-2025052801547	SAMPLE	E1	Plate_Layout_LC0555_run - (1)	R10001	OID50090	Q86Y34	ADGRG3	assay	Reveal	1	1131	-4.155	-2.8191	Plate control	-2.8191	PASS	PASS	1.1.3	NPX Map	1.1.3	5.1.0	ngs2counts	Illumina NovaSeq X Plus
PC2	PLATE_CONTROL	E12	Plate_Layout_LC0555_run - (1)	R10001	OID50090	Q86Y34	ADGRG3	assay	Reveal	1	6401	-1.47	-0.1341	Plate control	-0.1341	PASS	PASS	1.1.3	NPX Map	1.1.3	5.1.0	ngs2counts	Illumina NovaSeq X Plus
WK-2025052801551	SAMPLE	F1	Plate_Layout_LC0555_run - (1)	R10001	OID50090	Q86Y34	ADGRG3	assay	Reveal	1	883	-4.55	-3.2141	Plate control	-3.2141	PASS	PASS	1.1.3	NPX Map	1.1.3	5.1.0	ngs2counts	Illumina NovaSeq X Plus
PC3	PLATE_CONTROL	F12	Plate_Layout_LC0555_run - (1)	R10001	OID50090	Q86Y34	ADGRG3	assay	Reveal	1	10370	-0.8818	0.4542	Plate control	0.4542	PASS	PASS	1.1.3	NPX Map	1.1.3	5.1.0	ngs2counts	Illumina NovaSeq X Plus
WK-2025052801548	SAMPLE	G1	Plate_Layout_LC0555_run - (1)	R10001	OID50090	Q86Y34	ADGRG3	assay	Reveal	1	1460	-3.9559	-2.6199	Plate control	-2.6199	PASS	PASS	1.1.3	NPX Map	1.1.3	5.1.0	ngs2counts	Illumina NovaSeq X Plus
NC1	NEGATIVE_CONTROL	G11	Plate_Layout_LC0555_run - (1)	R10001	OID50090	Q86Y34	ADGRG3	assay	Reveal	1	1305	-4.4305	-3.0946	Plate control	-3.0946	PASS	PASS	1.1.3	NPX Map	1.1.3	5.1.0	ngs2counts	Illumina NovaSeq X Plus
PC4	PLATE_CONTROL	G12	Plate_Layout_LC0555_run - (1)	R10001	OID50090	Q86Y34	ADGRG3	assay	Reveal	1	5936	-1.5983	-0.2624	Plate control	-0.2624	PASS	PASS	1.1.3	NPX Map	1.1.3	5.1.0	ngs2counts	Illumina NovaSeq X Plus
WK-2025052801554	SAMPLE	H1	Plate_Layout_LC0555_run - (1)	R10001	OID50090	Q86Y34	ADGRG3	assay	Reveal	1	855	-4.0946	-2.7587	Plate control	-2.7587	PASS	PASS	1.1.3	NPX Map	1.1.3	5.1.0	ngs2counts	Illumina NovaSeq X Plus
NC2	NEGATIVE_CONTROL	H11	Plate_Layout_LC0555_run - (1)	R10001	OID50090	Q86Y34	ADGRG3	assay	Reveal	1	1213	-4.5657	-3.2297	Plate control	-3.2297	PASS	PASS	1.1.3	NPX Map	1.1.3	5.1.0	ngs2counts	Illumina NovaSeq X Plus
PC5	PLATE_CONTROL	H12	Plate_Layout_LC0555_run - (1)	R10001	OID50090	Q86Y34	ADGRG3	assay	Reveal	1	7247	-1.3359	0	Plate control	0	PASS	PASS	1.1.3	NPX Map	1.1.3	5.1.0	ngs2counts	Illumina NovaSeq X Plus
WK-2025052801545	SAMPLE	A1	Plate_Layout_LC0555_run - (1)	R10001	OID50023	P08319	ADH4	assay	Reveal	1	274	-5.7632	-5.4986	Plate control	-5.4986	PASS	PASS	1.1.3	NPX Map	1.1.3	5.1.0	ngs2counts	Illumina NovaSeq X Plus
WK-2025052801552	SAMPLE	A2	Plate_Layout_LC0555_run - (1)	R10001	OID50023	P08319	ADH4	assay	Reveal	1	364	-5.5855	-5.3208	Plate control	-5.3208	PASS	PASS	1.1.3	NPX Map	1.1.3	5.1.0	ngs2counts	Illumina NovaSeq X Plus
SC1	SAMPLE_CONTROL	A12	Plate_Layout_LC0555_run - (1)	R10001	OID50023	P08319	ADH4	assay	Reveal	1	6549	-1.7241	-1.4594	Plate control	-1.4594	PASS	PASS	1.1.3	NPX Map	1.1.3	5.1.0	ngs2counts	Illumina NovaSeq X Plus
WK-2025052801550	SAMPLE	B1	Plate_Layout_LC0555_run - (1)	R10001	OID50023	P08319	ADH4	assay	Reveal	1	232	-6.1489	-5.8842	Plate control	-5.8842	PASS	PASS	1.1.3	NPX Map	1.1.3	5.1.0	ngs2counts	Illumina NovaSeq X Plus
WK-2025052801549	SAMPLE	B2	Plate_Layout_LC0555_run - (1)	R10001	OID50023	P08319	ADH4	assay	Reveal	1	289	-5.9355	-5.6708	Plate control	-5.6708	PASS	PASS	1.1.3	NPX Map	1.1.3	5.1.0	ngs2counts	Illumina NovaSeq X Plus
SC2	SAMPLE_CONTROL	B12	Plate_Layout_LC0555_run - (1)	R10001	OID50023	P08319	ADH4	assay	Reveal	1	7370	-1.4289	-1.1642	Plate control	-1.1642	PASS	PASS	1.1.3	NPX Map	1.1.3	5.1.0	ngs2counts	Illumina NovaSeq X Plus
WK-2025052801546	SAMPLE	C1	Plate_Layout_LC0555_run - (1)	R10001	OID50023	P08319	ADH4	assay	Reveal	1	415	-5.6799	-5.4152	Plate control	-5.4152	PASS	PASS	1.1.3	NPX Map	1.1.3	5.1.0	ngs2counts	Illumina NovaSeq X Plus
WK-2025052801555	SAMPLE	C2	Plate_Layout_LC0555_run - (1)	R10001	OID50023	P08319	ADH4	assay	Reveal	1	284	-5.6432	-5.3786	Plate control	-5.3786	PASS	PASS	1.1.3	NPX Map	1.1.3	5.1.0	ngs2counts	Illumina NovaSeq X Plus
SC3	SAMPLE_CONTROL	C12	Plate_Layout_LC0555_run - (1)	R10001	OID50023	P08319	ADH4	assay	Reveal	1	7031	-1.4937	-1.229	Plate control	-1.229	PASS	PASS	1.1.3	NPX Map	1.1.3	5.1.0	ngs2counts	Illumina NovaSeq X Plus
WK-2025052801553	SAMPLE	D1	Plate_Layout_LC0555_run - (1)	R10001	OID50023	P08319	ADH4	assay	Reveal	1	290	-5.8083	-5.5437	Plate control	-5.5437	PASS	PASS	1.1.3	NPX Map	1.1.3	5.1.0	ngs2counts	Illumina NovaSeq X Plus
PC1	PLATE_CONTROL	D12	Plate_Layout_LC0555_run - (1)	R10001	OID50023	P08319	ADH4	assay	Reveal	1	16665	-0.2239	0.0407	Plate control	0.0407	PASS	PASS	1.1.3	NPX Map	1.1.3	5.1.0	ngs2counts	Illumina NovaSeq X Plus
WK-2025052801547	SAMPLE	E1	Plate_Layout_LC0555_run - (1)	R10001	OID50023	P08319	ADH4	assay	Reveal	1	359	-5.8105	-5.5458	Plate control	-5.5458	PASS	PASS	1.1.3	NPX Map	1.1.3	5.1.0	ngs2counts	Illumina NovaSeq X Plus
PC2	PLATE_CONTROL	E12	Plate_Layout_LC0555_run - (1)	R10001	OID50023	P08319	ADH4	assay	Reveal	1	14760	-0.2647	0	Plate control	0	PASS	PASS	1.1.3	NPX Map	1.1.3	5.1.0	ngs2counts	Illumina NovaSeq X Plus
WK-2025052801551	SAMPLE	F1	Plate_Layout_LC0555_run - (1)	R10001	OID50023	P08319	ADH4	assay	Reveal	1	353	-5.8728	-5.6081	Plate control	-5.6081	PASS	PASS	1.1.3	NPX Map	1.1.3	5.1.0	ngs2counts	Illumina NovaSeq X Plus
PC3	PLATE_CONTROL	F12	Plate_Layout_LC0555_run - (1)	R10001	OID50023	P08319	ADH4	assay	Reveal	1	15689	-0.2844	-0.0198	Plate control	-0.0198	PASS	PASS	1.1.3	NPX Map	1.1.3	5.1.0	ngs2counts	Illumina NovaSeq X Plus
WK-2025052801548	SAMPLE	G1	Plate_Layout_LC0555_run - (1)	R10001	OID50023	P08319	ADH4	assay	Reveal	1	358	-5.9838	-5.7191	Plate control	-5.7191	PASS	PASS	1.1.3	NPX Map	1.1.3	5.1.0	ngs2counts	Illumina NovaSeq X Plus
NC1	NEGATIVE_CONTROL	G11	Plate_Layout_LC0555_run - (1)	R10001	OID50023	P08319	ADH4	assay	Reveal	1	719	-5.2905	-5.0258	Plate control	-5.0258	PASS	PASS	1.1.3	NPX Map	1.1.3	5.1.0	ngs2counts	Illumina NovaSeq X Plus
PC4	PLATE_CONTROL	G12	Plate_Layout_LC0555_run - (1)	R10001	OID50023	P08319	ADH4	assay	Reveal	1	14714	-0.2886	-0.024	Plate control	-0.024	PASS	PASS	1.1.3	NPX Map	1.1.3	5.1.0	ngs2counts	Illumina NovaSeq X Plus
WK-2025052801554	SAMPLE	H1	Plate_Layout_LC0555_run - (1)	R10001	OID50023	P08319	ADH4	assay	Reveal	1	279	-5.7103	-5.4456	Plate control	-5.4456	PASS	PASS	1.1.3	NPX Map	1.1.3	5.1.0	ngs2counts	Illumina NovaSeq X Plus
NC2	NEGATIVE_CONTROL	H11	Plate_Layout_LC0555_run - (1)	R10001	OID50023	P08319	ADH4	assay	Reveal	1	770	-5.2213	-4.9566	Plate control	-4.9566	PASS	PASS	1.1.3	NPX Map	1.1.3	5.1.0	ngs2counts	Illumina NovaSeq X Plus
PC5	PLATE_CONTROL	H12	Plate_Layout_LC0555_run - (1)	R10001	OID50023	P08319	ADH4	assay	Reveal	1	15454	-0.2434	0.0213	Plate control	0.0213	PASS	PASS	1.1.3	NPX Map	1.1.3	5.1.0	ngs2counts	Illumina NovaSeq X Plus
WK-2025052801545	SAMPLE	A1	Plate_Layout_LC0555_run - (1)	R10001	OID50367	P35318	ADM	assay	Reveal	1	45178	1.6021	2.1036	Plate control	2.1036	PASS	PASS	1.1.3	NPX Map	1.1.3	5.1.0	ngs2counts	Illumina NovaSeq X Plus
WK-2025052801552	SAMPLE	A2	Plate_Layout_LC0555_run - (1)	R10001	OID50367	P35318	ADM	assay	Reveal	1	30229	0.7904	1.2919	Plate control	1.2919	PASS	PASS	1.1.3	NPX Map	1.1.3	5.1.0	ngs2counts	Illumina NovaSeq X Plus
SC1	SAMPLE_CONTROL	A12	Plate_Layout_LC0555_run - (1)	R10001	OID50367	P35318	ADM	assay	Reveal	1	22673	0.0675	0.5691	Plate control	0.5691	PASS	PASS	1.1.3	NPX Map	1.1.3	5.1.0	ngs2counts	Illumina NovaSeq X Plus
WK-2025052801550	SAMPLE	B1	Plate_Layout_LC0555_run - (1)	R10001	OID50367	P35318	ADM	assay	Reveal	1	24541	0.5761	1.0776	Plate control	1.0776	PASS	PASS	1.1.3	NPX Map	1.1.3	5.1.0	ngs2counts	Illumina NovaSeq X Plus
WK-2025052801549	SAMPLE	B2	Plate_Layout_LC0555_run - (1)	R10001	OID50367	P35318	ADM	assay	Reveal	1	22087	0.3205	0.8221	Plate control	0.8221	PASS	PASS	1.1.3	NPX Map	1.1.3	5.1.0	ngs2counts	Illumina NovaSeq X Plus
SC2	SAMPLE_CONTROL	B12	Plate_Layout_LC0555_run - (1)	R10001	OID50367	P35318	ADM	assay	Reveal	1	20527	0.0489	0.5504	Plate control	0.5504	PASS	PASS	1.1.3	NPX Map	1.1.3	5.1.0	ngs2counts	Illumina NovaSeq X Plus
WK-2025052801546	SAMPLE	C1	Plate_Layout_LC0555_run - (1)	R10001	OID50367	P35318	ADM	assay	Reveal	1	11360	-0.9052	-0.4037	Plate control	-0.4037	PASS	PASS	1.1.3	NPX Map	1.1.3	5.1.0	ngs2counts	Illumina NovaSeq X Plus
WK-2025052801555	SAMPLE	C2	Plate_Layout_LC0555_run - (1)	R10001	OID50367	P35318	ADM	assay	Reveal	1	19276	0.4415	0.9431	Plate control	0.9431	PASS	PASS	1.1.3	NPX Map	1.1.3	5.1.0	ngs2counts	Illumina NovaSeq X Plus
SC3	SAMPLE_CONTROL	C12	Plate_Layout_LC0555_run - (1)	R10001	OID50367	P35318	ADM	assay	Reveal	1	20779	0.0696	0.5712	Plate control	0.5712	PASS	PASS	1.1.3	NPX Map	1.1.3	5.1.0	ngs2counts	Illumina NovaSeq X Plus
WK-2025052801553	SAMPLE	D1	Plate_Layout_LC0555_run - (1)	R10001	OID50367	P35318	ADM	assay	Reveal	1	20796	0.3558	0.8573	Plate control	0.8573	PASS	PASS	1.1.3	NPX Map	1.1.3	5.1.0	ngs2counts	Illumina NovaSeq X Plus
PC1	PLATE_CONTROL	D12	Plate_Layout_LC0555_run - (1)	R10001	OID50367	P35318	ADM	assay	Reveal	1	13371	-0.5416	-0.0401	Plate control	-0.0401	PASS	PASS	1.1.3	NPX Map	1.1.3	5.1.0	ngs2counts	Illumina NovaSeq X Plus
WK-2025052801547	SAMPLE	E1	Plate_Layout_LC0555_run - (1)	R10001	OID50367	P35318	ADM	assay	Reveal	1	8719	-1.2084	-0.7069	Plate control	-0.7069	PASS	PASS	1.1.3	NPX Map	1.1.3	5.1.0	ngs2counts	Illumina NovaSeq X Plus
PC2	PLATE_CONTROL	E12	Plate_Layout_LC0555_run - (1)	R10001	OID50367	P35318	ADM	assay	Reveal	1	12525	-0.5015	0	Plate control	0	PASS	PASS	1.1.3	NPX Map	1.1.3	5.1.0	ngs2counts	Illumina NovaSeq X Plus
WK-2025052801551	SAMPLE	F1	Plate_Layout_LC0555_run - (1)	R10001	OID50367	P35318	ADM	assay	Reveal	1	10377	-0.9952	-0.4937	Plate control	-0.4937	PASS	PASS	1.1.3	NPX Map	1.1.3	5.1.0	ngs2counts	Illumina NovaSeq X Plus
PC3	PLATE_CONTROL	F12	Plate_Layout_LC0555_run - (1)	R10001	OID50367	P35318	ADM	assay	Reveal	1	13750	-0.4747	0.0268	Plate control	0.0268	PASS	PASS	1.1.3	NPX Map	1.1.3	5.1.0	ngs2counts	Illumina NovaSeq X Plus
WK-2025052801548	SAMPLE	G1	Plate_Layout_LC0555_run - (1)	R10001	OID50367	P35318	ADM	assay	Reveal	1	10461	-1.1149	-0.6133	Plate control	-0.6133	PASS	PASS	1.1.3	NPX Map	1.1.3	5.1.0	ngs2counts	Illumina NovaSeq X Plus
NC1	NEGATIVE_CONTROL	G11	Plate_Layout_LC0555_run - (1)	R10001	OID50367	P35318	ADM	assay	Reveal	1	80	-8.4584	-7.9569	Plate control	-7.9569	PASS	PASS	1.1.3	NPX Map	1.1.3	5.1.0	ngs2counts	Illumina NovaSeq X Plus
PC4	PLATE_CONTROL	G12	Plate_Layout_LC0555_run - (1)	R10001	OID50367	P35318	ADM	assay	Reveal	1	12822	-0.4872	0.0143	Plate control	0.0143	PASS	PASS	1.1.3	NPX Map	1.1.3	5.1.0	ngs2counts	Illumina NovaSeq X Plus
WK-2025052801554	SAMPLE	H1	Plate_Layout_LC0555_run - (1)	R10001	OID50367	P35318	ADM	assay	Reveal	1	29625	1.0202	1.5217	Plate control	1.5217	PASS	PASS	1.1.3	NPX Map	1.1.3	5.1.0	ngs2counts	Illumina NovaSeq X Plus
NC2	NEGATIVE_CONTROL	H11	Plate_Layout_LC0555_run - (1)	R10001	OID50367	P35318	ADM	assay	Reveal	1	59	-8.9274	-8.4258	Plate control	-8.4258	PASS	PASS	1.1.3	NPX Map	1.1.3	5.1.0	ngs2counts	Illumina NovaSeq X Plus
PC5	PLATE_CONTROL	H12	Plate_Layout_LC0555_run - (1)	R10001	OID50367	P35318	ADM	assay	Reveal	1	12660	-0.5311	-0.0295	Plate control	-0.0295	PASS	PASS	1.1.3	NPX Map	1.1.3	5.1.0	ngs2counts	Illumina NovaSeq X Plus
WK-2025052801545	SAMPLE	A1	Plate_Layout_LC0555_run - (1)	R10001	OID50368	P30566	ADSL	assay	Reveal	1	2153	-2.7891	-3.548	Plate control	-3.548	PASS	PASS	1.1.3	NPX Map	1.1.3	5.1.0	ngs2counts	Illumina NovaSeq X Plus
WK-2025052801552	SAMPLE	A2	Plate_Layout_LC0555_run - (1)	R10001	OID50368	P30566	ADSL	assay	Reveal	1	55988	1.6796	0.9207	Plate control	0.9207	PASS	PASS	1.1.3	NPX Map	1.1.3	5.1.0	ngs2counts	Illumina NovaSeq X Plus
SC1	SAMPLE_CONTROL	A12	Plate_Layout_LC0555_run - (1)	R10001	OID50368	P30566	ADSL	assay	Reveal	1	20440	-0.082	-0.8409	Plate control	-0.8409	PASS	PASS	1.1.3	NPX Map	1.1.3	5.1.0	ngs2counts	Illumina NovaSeq X Plus
WK-2025052801550	SAMPLE	B1	Plate_Layout_LC0555_run - (1)	R10001	OID50368	P30566	ADSL	assay	Reveal	1	4045	-2.0249	-2.7838	Plate control	-2.7838	PASS	PASS	1.1.3	NPX Map	1.1.3	5.1.0	ngs2counts	Illumina NovaSeq X Plus
WK-2025052801549	SAMPLE	B2	Plate_Layout_LC0555_run - (1)	R10001	OID50368	P30566	ADSL	assay	Reveal	1	1521	-3.5396	-4.2985	Plate control	-4.2985	PASS	PASS	1.1.3	NPX Map	1.1.3	5.1.0	ngs2counts	Illumina NovaSeq X Plus
SC2	SAMPLE_CONTROL	B12	Plate_Layout_LC0555_run - (1)	R10001	OID50368	P30566	ADSL	assay	Reveal	1	19292	-0.0406	-0.7995	Plate control	-0.7995	PASS	PASS	1.1.3	NPX Map	1.1.3	5.1.0	ngs2counts	Illumina NovaSeq X Plus
WK-2025052801546	SAMPLE	C1	Plate_Layout_LC0555_run - (1)	R10001	OID50368	P30566	ADSL	assay	Reveal	1	918	-4.5345	-5.2934	Plate control	-5.2934	PASS	PASS	1.1.3	NPX Map	1.1.3	5.1.0	ngs2counts	Illumina NovaSeq X Plus
WK-2025052801555	SAMPLE	C2	Plate_Layout_LC0555_run - (1)	R10001	OID50368	P30566	ADSL	assay	Reveal	1	13245	-0.0998	-0.8587	Plate control	-0.8587	PASS	PASS	1.1.3	NPX Map	1.1.3	5.1.0	ngs2counts	Illumina NovaSeq X Plus
SC3	SAMPLE_CONTROL	C12	Plate_Layout_LC0555_run - (1)	R10001	OID50368	P30566	ADSL	assay	Reveal	1	19980	0.0131	-0.7458	Plate control	-0.7458	PASS	PASS	1.1.3	NPX Map	1.1.3	5.1.0	ngs2counts	Illumina NovaSeq X Plus
WK-2025052801553	SAMPLE	D1	Plate_Layout_LC0555_run - (1)	R10001	OID50368	P30566	ADSL	assay	Reveal	1	9193	-0.8219	-1.5808	Plate control	-1.5808	PASS	PASS	1.1.3	NPX Map	1.1.3	5.1.0	ngs2counts	Illumina NovaSeq X Plus
PC1	PLATE_CONTROL	D12	Plate_Layout_LC0555_run - (1)	R10001	OID50368	P30566	ADSL	assay	Reveal	1	32935	0.7589	0	Plate control	0	PASS	PASS	1.1.3	NPX Map	1.1.3	5.1.0	ngs2counts	Illumina NovaSeq X Plus
WK-2025052801547	SAMPLE	E1	Plate_Layout_LC0555_run - (1)	R10001	OID50368	P30566	ADSL	assay	Reveal	1	980	-4.3617	-5.1206	Plate control	-5.1206	PASS	PASS	1.1.3	NPX Map	1.1.3	5.1.0	ngs2counts	Illumina NovaSeq X Plus
PC2	PLATE_CONTROL	E12	Plate_Layout_LC0555_run - (1)	R10001	OID50368	P30566	ADSL	assay	Reveal	1	31025	0.8071	0.0482	Plate control	0.0482	PASS	PASS	1.1.3	NPX Map	1.1.3	5.1.0	ngs2counts	Illumina NovaSeq X Plus
WK-2025052801551	SAMPLE	F1	Plate_Layout_LC0555_run - (1)	R10001	OID50368	P30566	ADSL	assay	Reveal	1	8446	-1.2922	-2.0511	Plate control	-2.0511	PASS	PASS	1.1.3	NPX Map	1.1.3	5.1.0	ngs2counts	Illumina NovaSeq X Plus
PC3	PLATE_CONTROL	F12	Plate_Layout_LC0555_run - (1)	R10001	OID50368	P30566	ADSL	assay	Reveal	1	33173	0.7958	0.0369	Plate control	0.0369	PASS	PASS	1.1.3	NPX Map	1.1.3	5.1.0	ngs2counts	Illumina NovaSeq X Plus
WK-2025052801548	SAMPLE	G1	Plate_Layout_LC0555_run - (1)	R10001	OID50368	P30566	ADSL	assay	Reveal	1	1796	-3.657	-4.4159	Plate control	-4.4159	PASS	PASS	1.1.3	NPX Map	1.1.3	5.1.0	ngs2counts	Illumina NovaSeq X Plus
NC1	NEGATIVE_CONTROL	G11	Plate_Layout_LC0555_run - (1)	R10001	OID50368	P30566	ADSL	assay	Reveal	1	932	-4.9161	-5.675	Plate control	-5.675	PASS	PASS	1.1.3	NPX Map	1.1.3	5.1.0	ngs2counts	Illumina NovaSeq X Plus
PC4	PLATE_CONTROL	G12	Plate_Layout_LC0555_run - (1)	R10001	OID50368	P30566	ADSL	assay	Reveal	1	30249	0.7511	-0.0078	Plate control	-0.0078	PASS	PASS	1.1.3	NPX Map	1.1.3	5.1.0	ngs2counts	Illumina NovaSeq X Plus
WK-2025052801554	SAMPLE	H1	Plate_Layout_LC0555_run - (1)	R10001	OID50368	P30566	ADSL	assay	Reveal	1	44149	1.5957	0.8368	Plate control	0.8368	PASS	PASS	1.1.3	NPX Map	1.1.3	5.1.0	ngs2counts	Illumina NovaSeq X Plus
NC2	NEGATIVE_CONTROL	H11	Plate_Layout_LC0555_run - (1)	R10001	OID50368	P30566	ADSL	assay	Reveal	1	1012	-4.827	-5.5859	Plate control	-5.5859	PASS	PASS	1.1.3	NPX Map	1.1.3	5.1.0	ngs2counts	Illumina NovaSeq X Plus
PC5	PLATE_CONTROL	H12	Plate_Layout_LC0555_run - (1)	R10001	OID50368	P30566	ADSL	assay	Reveal	1	30173	0.7219	-0.037	Plate control	-0.037	PASS	PASS	1.1.3	NPX Map	1.1.3	5.1.0	ngs2counts	Illumina NovaSeq X Plus
WK-2025052801545	SAMPLE	A1	Plate_Layout_LC0555_run - (1)	R10001	OID50369	Q8TED9	AFAP1L1	assay	Reveal	1	180	-6.3694	-0.9157	Plate control	-0.9157	PASS	PASS	1.1.3	NPX Map	1.1.3	5.1.0	ngs2counts	Illumina NovaSeq X Plus
WK-2025052801552	SAMPLE	A2	Plate_Layout_LC0555_run - (1)	R10001	OID50369	Q8TED9	AFAP1L1	assay	Reveal	1	50	-8.4494	-2.9957	Plate control	-2.9957	PASS	PASS	1.1.3	NPX Map	1.1.3	5.1.0	ngs2counts	Illumina NovaSeq X Plus
SC1	SAMPLE_CONTROL	A12	Plate_Layout_LC0555_run - (1)	R10001	OID50369	Q8TED9	AFAP1L1	assay	Reveal	1	411	-5.7182	-0.2644	Plate control	-0.2644	PASS	PASS	1.1.3	NPX Map	1.1.3	5.1.0	ngs2counts	Illumina NovaSeq X Plus
WK-2025052801550	SAMPLE	B1	Plate_Layout_LC0555_run - (1)	R10001	OID50369	Q8TED9	AFAP1L1	assay	Reveal	1	108	-7.252	-1.7983	Plate control	-1.7983	PASS	PASS	1.1.3	NPX Map	1.1.3	5.1.0	ngs2counts	Illumina NovaSeq X Plus
WK-2025052801549	SAMPLE	B2	Plate_Layout_LC0555_run - (1)	R10001	OID50369	Q8TED9	AFAP1L1	assay	Reveal	1	19	-9.8625	-4.4088	Plate control	-4.4088	PASS	PASS	1.1.3	NPX Map	1.1.3	5.1.0	ngs2counts	Illumina NovaSeq X Plus
SC2	SAMPLE_CONTROL	B12	Plate_Layout_LC0555_run - (1)	R10001	OID50369	Q8TED9	AFAP1L1	assay	Reveal	1	485	-5.3545	0.0992	Plate control	0.0992	PASS	PASS	1.1.3	NPX Map	1.1.3	5.1.0	ngs2counts	Illumina NovaSeq X Plus
WK-2025052801546	SAMPLE	C1	Plate_Layout_LC0555_run - (1)	R10001	OID50369	Q8TED9	AFAP1L1	assay	Reveal	1	22	-9.9174	-4.4637	Plate control	-4.4637	PASS	PASS	1.1.3	NPX Map	1.1.3	5.1.0	ngs2counts	Illumina NovaSeq X Plus
WK-2025052801555	SAMPLE	C2	Plate_Layout_LC0555_run - (1)	R10001	OID50369	Q8TED9	AFAP1L1	assay	Reveal	1	398	-5.1564	0.2973	Plate control	0.2973	PASS	PASS	1.1.3	NPX Map	1.1.3	5.1.0	ngs2counts	Illumina NovaSeq X Plus
SC3	SAMPLE_CONTROL	C12	Plate_Layout_LC0555_run - (1)	R10001	OID50369	Q8TED9	AFAP1L1	assay	Reveal	1	452	-5.453	0.0007	Plate control	0.0007	PASS	PASS	1.1.3	NPX Map	1.1.3	5.1.0	ngs2counts	Illumina NovaSeq X Plus
WK-2025052801553	SAMPLE	D1	Plate_Layout_LC0555_run - (1)	R10001	OID50369	Q8TED9	AFAP1L1	assay	Reveal	1	104	-7.2878	-1.8341	Plate control	-1.8341	PASS	PASS	1.1.3	NPX Map	1.1.3	5.1.0	ngs2counts	Illumina NovaSeq X Plus
PC1	PLATE_CONTROL	D12	Plate_Layout_LC0555_run - (1)	R10001	OID50369	Q8TED9	AFAP1L1	assay	Reveal	1	458	-5.4092	0.0445	Plate control	0.0445	PASS	PASS	1.1.3	NPX Map	1.1.3	5.1.0	ngs2counts	Illumina NovaSeq X Plus
WK-2025052801547	SAMPLE	E1	Plate_Layout_LC0555_run - (1)	R10001	OID50369	Q8TED9	AFAP1L1	assay	Reveal	1	38	-9.0504	-3.5967	Plate control	-3.5967	PASS	PASS	1.1.3	NPX Map	1.1.3	5.1.0	ngs2counts	Illumina NovaSeq X Plus
PC2	PLATE_CONTROL	E12	Plate_Layout_LC0555_run - (1)	R10001	OID50369	Q8TED9	AFAP1L1	assay	Reveal	1	395	-5.4884	-0.0347	Plate control	-0.0347	PASS	PASS	1.1.3	NPX Map	1.1.3	5.1.0	ngs2counts	Illumina NovaSeq X Plus
WK-2025052801551	SAMPLE	F1	Plate_Layout_LC0555_run - (1)	R10001	OID50369	Q8TED9	AFAP1L1	assay	Reveal	1	47	-8.7817	-3.328	Plate control	-3.328	PASS	PASS	1.1.3	NPX Map	1.1.3	5.1.0	ngs2counts	Illumina NovaSeq X Plus
PC3	PLATE_CONTROL	F12	Plate_Layout_LC0555_run - (1)	R10001	OID50369	Q8TED9	AFAP1L1	assay	Reveal	1	436	-5.4537	0	Plate control	0	PASS	PASS	1.1.3	NPX Map	1.1.3	5.1.0	ngs2counts	Illumina NovaSeq X Plus
WK-2025052801548	SAMPLE	G1	Plate_Layout_LC0555_run - (1)	R10001	OID50369	Q8TED9	AFAP1L1	assay	Reveal	1	37	-9.2582	-3.8044	Plate control	-3.8044	PASS	PASS	1.1.3	NPX Map	1.1.3	5.1.0	ngs2counts	Illumina NovaSeq X Plus
NC1	NEGATIVE_CONTROL	G11	Plate_Layout_LC0555_run - (1)	R10001	OID50369	Q8TED9	AFAP1L1	assay	Reveal	1	1	-14.7803	-9.3266	Plate control	-9.3266	PASS	PASS	1.1.3	NPX Map	1.1.3	5.1.0	ngs2counts	Illumina NovaSeq X Plus
PC4	PLATE_CONTROL	G12	Plate_Layout_LC0555_run - (1)	R10001	OID50369	Q8TED9	AFAP1L1	assay	Reveal	1	344	-5.7073	-0.2536	Plate control	-0.2536	PASS	PASS	1.1.3	NPX Map	1.1.3	5.1.0	ngs2counts	Illumina NovaSeq X Plus
WK-2025052801554	SAMPLE	H1	Plate_Layout_LC0555_run - (1)	R10001	OID50369	Q8TED9	AFAP1L1	assay	Reveal	1	6684	-1.1279	4.3258	Plate control	4.3258	PASS	PASS	1.1.3	NPX Map	1.1.3	5.1.0	ngs2counts	Illumina NovaSeq X Plus
NC2	NEGATIVE_CONTROL	H11	Plate_Layout_LC0555_run - (1)	R10001	OID50369	Q8TED9	AFAP1L1	assay	Reveal	1	24	-10.2251	-4.7714	Plate control	-4.7714	PASS	PASS	1.1.3	NPX Map	1.1.3	5.1.0	ngs2counts	Illumina NovaSeq X Plus
PC5	PLATE_CONTROL	H12	Plate_Layout_LC0555_run - (1)	R10001	OID50369	Q8TED9	AFAP1L1	assay	Reveal	1	418	-5.4517	0.002	Plate control	0.002	PASS	PASS	1.1.3	NPX Map	1.1.3	5.1.0	ngs2counts	Illumina NovaSeq X Plus
WK-2025052801545	SAMPLE	A1	Plate_Layout_LC0555_run - (1)	R10001	OID50091	Q8N4X5	AFAP1L2	assay	Reveal	1	3098	-2.2642	-0.2362	Plate control	-0.2362	PASS	PASS	1.1.3	NPX Map	1.1.3	5.1.0	ngs2counts	Illumina NovaSeq X Plus
WK-2025052801552	SAMPLE	A2	Plate_Layout_LC0555_run - (1)	R10001	OID50091	Q8N4X5	AFAP1L2	assay	Reveal	1	3994	-2.1296	-0.1017	Plate control	-0.1017	PASS	PASS	1.1.3	NPX Map	1.1.3	5.1.0	ngs2counts	Illumina NovaSeq X Plus
SC1	SAMPLE_CONTROL	A12	Plate_Layout_LC0555_run - (1)	R10001	OID50091	Q8N4X5	AFAP1L2	assay	Reveal	1	4743	-2.1896	-0.1616	Plate control	-0.1616	PASS	PASS	1.1.3	NPX Map	1.1.3	5.1.0	ngs2counts	Illumina NovaSeq X Plus
WK-2025052801550	SAMPLE	B1	Plate_Layout_LC0555_run - (1)	R10001	OID50091	Q8N4X5	AFAP1L2	assay	Reveal	1	3509	-2.23	-0.2021	Plate control	-0.2021	PASS	PASS	1.1.3	NPX Map	1.1.3	5.1.0	ngs2counts	Illumina NovaSeq X Plus
WK-2025052801549	SAMPLE	B2	Plate_Layout_LC0555_run - (1)	R10001	OID50091	Q8N4X5	AFAP1L2	assay	Reveal	1	3940	-2.1664	-0.1385	Plate control	-0.1385	PASS	PASS	1.1.3	NPX Map	1.1.3	5.1.0	ngs2counts	Illumina NovaSeq X Plus
SC2	SAMPLE_CONTROL	B12	Plate_Layout_LC0555_run - (1)	R10001	OID50091	Q8N4X5	AFAP1L2	assay	Reveal	1	5288	-1.9078	0.1201	Plate control	0.1201	PASS	PASS	1.1.3	NPX Map	1.1.3	5.1.0	ngs2counts	Illumina NovaSeq X Plus
WK-2025052801546	SAMPLE	C1	Plate_Layout_LC0555_run - (1)	R10001	OID50091	Q8N4X5	AFAP1L2	assay	Reveal	1	4868	-2.1278	-0.0998	Plate control	-0.0998	PASS	PASS	1.1.3	NPX Map	1.1.3	5.1.0	ngs2counts	Illumina NovaSeq X Plus
WK-2025052801555	SAMPLE	C2	Plate_Layout_LC0555_run - (1)	R10001	OID50091	Q8N4X5	AFAP1L2	assay	Reveal	1	3684	-1.9459	0.082	Plate control	0.082	PASS	PASS	1.1.3	NPX Map	1.1.3	5.1.0	ngs2counts	Illumina NovaSeq X Plus
SC3	SAMPLE_CONTROL	C12	Plate_Layout_LC0555_run - (1)	R10001	OID50091	Q8N4X5	AFAP1L2	assay	Reveal	1	5192	-1.9311	0.0968	Plate control	0.0968	PASS	PASS	1.1.3	NPX Map	1.1.3	5.1.0	ngs2counts	Illumina NovaSeq X Plus
WK-2025052801553	SAMPLE	D1	Plate_Layout_LC0555_run - (1)	R10001	OID50091	Q8N4X5	AFAP1L2	assay	Reveal	1	4856	-1.7427	0.2852	Plate control	0.2852	PASS	PASS	1.1.3	NPX Map	1.1.3	5.1.0	ngs2counts	Illumina NovaSeq X Plus
PC1	PLATE_CONTROL	D12	Plate_Layout_LC0555_run - (1)	R10001	OID50091	Q8N4X5	AFAP1L2	assay	Reveal	1	4948	-1.9758	0.0521	Plate control	0.0521	PASS	PASS	1.1.3	NPX Map	1.1.3	5.1.0	ngs2counts	Illumina NovaSeq X Plus
WK-2025052801547	SAMPLE	E1	Plate_Layout_LC0555_run - (1)	R10001	OID50091	Q8N4X5	AFAP1L2	assay	Reveal	1	4342	-2.2142	-0.1863	Plate control	-0.1863	PASS	PASS	1.1.3	NPX Map	1.1.3	5.1.0	ngs2counts	Illumina NovaSeq X Plus
PC2	PLATE_CONTROL	E12	Plate_Layout_LC0555_run - (1)	R10001	OID50091	Q8N4X5	AFAP1L2	assay	Reveal	1	4348	-2.0279	0	Plate control	0	PASS	PASS	1.1.3	NPX Map	1.1.3	5.1.0	ngs2counts	Illumina NovaSeq X Plus
WK-2025052801551	SAMPLE	F1	Plate_Layout_LC0555_run - (1)	R10001	OID50091	Q8N4X5	AFAP1L2	assay	Reveal	1	4610	-2.1657	-0.1378	Plate control	-0.1378	PASS	PASS	1.1.3	NPX Map	1.1.3	5.1.0	ngs2counts	Illumina NovaSeq X Plus
PC3	PLATE_CONTROL	F12	Plate_Layout_LC0555_run - (1)	R10001	OID50091	Q8N4X5	AFAP1L2	assay	Reveal	1	5050	-1.9198	0.1081	Plate control	0.1081	PASS	PASS	1.1.3	NPX Map	1.1.3	5.1.0	ngs2counts	Illumina NovaSeq X Plus
WK-2025052801548	SAMPLE	G1	Plate_Layout_LC0555_run - (1)	R10001	OID50091	Q8N4X5	AFAP1L2	assay	Reveal	1	4764	-2.2496	-0.2217	Plate control	-0.2217	PASS	PASS	1.1.3	NPX Map	1.1.3	5.1.0	ngs2counts	Illumina NovaSeq X Plus
NC1	NEGATIVE_CONTROL	G11	Plate_Layout_LC0555_run - (1)	R10001	OID50091	Q8N4X5	AFAP1L2	assay	Reveal	1	5057	-2.4763	-0.4483	Plate control	-0.4483	PASS	PASS	1.1.3	NPX Map	1.1.3	5.1.0	ngs2counts	Illumina NovaSeq X Plus
PC4	PLATE_CONTROL	G12	Plate_Layout_LC0555_run - (1)	R10001	OID50091	Q8N4X5	AFAP1L2	assay	Reveal	1	4292	-2.0661	-0.0382	Plate control	-0.0382	PASS	PASS	1.1.3	NPX Map	1.1.3	5.1.0	ngs2counts	Illumina NovaSeq X Plus
WK-2025052801554	SAMPLE	H1	Plate_Layout_LC0555_run - (1)	R10001	OID50091	Q8N4X5	AFAP1L2	assay	Reveal	1	4884	-1.5805	0.4474	Plate control	0.4474	PASS	PASS	1.1.3	NPX Map	1.1.3	5.1.0	ngs2counts	Illumina NovaSeq X Plus
NC2	NEGATIVE_CONTROL	H11	Plate_Layout_LC0555_run - (1)	R10001	OID50091	Q8N4X5	AFAP1L2	assay	Reveal	1	5644	-2.3475	-0.3196	Plate control	-0.3196	PASS	PASS	1.1.3	NPX Map	1.1.3	5.1.0	ngs2counts	Illumina NovaSeq X Plus
PC5	PLATE_CONTROL	H12	Plate_Layout_LC0555_run - (1)	R10001	OID50091	Q8N4X5	AFAP1L2	assay	Reveal	1	4151	-2.1398	-0.1119	Plate control	-0.1119	PASS	PASS	1.1.3	NPX Map	1.1.3	5.1.0	ngs2counts	Illumina NovaSeq X Plus
WK-2025052801545	SAMPLE	A1	Plate_Layout_LC0555_run - (1)	R10001	OID50370	O95994	AGR2	assay	Reveal	1	198	-6.2319	-2.8758	Plate control	-2.8758	PASS	PASS	1.1.3	NPX Map	1.1.3	5.1.0	ngs2counts	Illumina NovaSeq X Plus
WK-2025052801552	SAMPLE	A2	Plate_Layout_LC0555_run - (1)	R10001	OID50370	O95994	AGR2	assay	Reveal	1	283	-5.9486	-2.5924	Plate control	-2.5924	PASS	PASS	1.1.3	NPX Map	1.1.3	5.1.0	ngs2counts	Illumina NovaSeq X Plus
SC1	SAMPLE_CONTROL	A12	Plate_Layout_LC0555_run - (1)	R10001	OID50370	O95994	AGR2	assay	Reveal	1	1962	-3.463	-0.1069	Plate control	-0.1069	PASS	PASS	1.1.3	NPX Map	1.1.3	5.1.0	ngs2counts	Illumina NovaSeq X Plus
WK-2025052801550	SAMPLE	B1	Plate_Layout_LC0555_run - (1)	R10001	OID50370	O95994	AGR2	assay	Reveal	1	315	-5.7076	-2.3515	Plate control	-2.3515	PASS	PASS	1.1.3	NPX Map	1.1.3	5.1.0	ngs2counts	Illumina NovaSeq X Plus
WK-2025052801549	SAMPLE	B2	Plate_Layout_LC0555_run - (1)	R10001	OID50370	O95994	AGR2	assay	Reveal	1	248	-6.1562	-2.8	Plate control	-2.8	PASS	PASS	1.1.3	NPX Map	1.1.3	5.1.0	ngs2counts	Illumina NovaSeq X Plus
SC2	SAMPLE_CONTROL	B12	Plate_Layout_LC0555_run - (1)	R10001	OID50370	O95994	AGR2	assay	Reveal	1	2015	-3.2998	0.0564	Plate control	0.0564	PASS	PASS	1.1.3	NPX Map	1.1.3	5.1.0	ngs2counts	Illumina NovaSeq X Plus
WK-2025052801546	SAMPLE	C1	Plate_Layout_LC0555_run - (1)	R10001	OID50370	O95994	AGR2	assay	Reveal	1	253	-6.3939	-3.0377	Plate control	-3.0377	PASS	PASS	1.1.3	NPX Map	1.1.3	5.1.0	ngs2counts	Illumina NovaSeq X Plus
WK-2025052801555	SAMPLE	C2	Plate_Layout_LC0555_run - (1)	R10001	OID50370	O95994	AGR2	assay	Reveal	1	236	-5.9104	-2.5542	Plate control	-2.5542	PASS	PASS	1.1.3	NPX Map	1.1.3	5.1.0	ngs2counts	Illumina NovaSeq X Plus
SC3	SAMPLE_CONTROL	C12	Plate_Layout_LC0555_run - (1)	R10001	OID50370	O95994	AGR2	assay	Reveal	1	2001	-3.3067	0.0494	Plate control	0.0494	PASS	PASS	1.1.3	NPX Map	1.1.3	5.1.0	ngs2counts	Illumina NovaSeq X Plus
WK-2025052801553	SAMPLE	D1	Plate_Layout_LC0555_run - (1)	R10001	OID50370	O95994	AGR2	assay	Reveal	1	214	-6.2468	-2.8906	Plate control	-2.8906	PASS	PASS	1.1.3	NPX Map	1.1.3	5.1.0	ngs2counts	Illumina NovaSeq X Plus
PC1	PLATE_CONTROL	D12	Plate_Layout_LC0555_run - (1)	R10001	OID50370	O95994	AGR2	assay	Reveal	1	2002	-3.2812	0.0749	Plate control	0.0749	PASS	PASS	1.1.3	NPX Map	1.1.3	5.1.0	ngs2counts	Illumina NovaSeq X Plus
WK-2025052801547	SAMPLE	E1	Plate_Layout_LC0555_run - (1)	R10001	OID50370	O95994	AGR2	assay	Reveal	1	291	-6.1135	-2.7573	Plate control	-2.7573	PASS	PASS	1.1.3	NPX Map	1.1.3	5.1.0	ngs2counts	Illumina NovaSeq X Plus
PC2	PLATE_CONTROL	E12	Plate_Layout_LC0555_run - (1)	R10001	OID50370	O95994	AGR2	assay	Reveal	1	1686	-3.3947	-0.0385	Plate control	-0.0385	PASS	PASS	1.1.3	NPX Map	1.1.3	5.1.0	ngs2counts	Illumina NovaSeq X Plus
WK-2025052801551	SAMPLE	F1	Plate_Layout_LC0555_run - (1)	R10001	OID50370	O95994	AGR2	assay	Reveal	1	1911	-3.4362	-0.08	Plate control	-0.08	PASS	PASS	1.1.3	NPX Map	1.1.3	5.1.0	ngs2counts	Illumina NovaSeq X Plus
PC3	PLATE_CONTROL	F12	Plate_Layout_LC0555_run - (1)	R10001	OID50370	O95994	AGR2	assay	Reveal	1	1866	-3.3562	0	Plate control	0	PASS	PASS	1.1.3	NPX Map	1.1.3	5.1.0	ngs2counts	Illumina NovaSeq X Plus
WK-2025052801548	SAMPLE	G1	Plate_Layout_LC0555_run - (1)	R10001	OID50370	O95994	AGR2	assay	Reveal	1	301	-6.234	-2.8778	Plate control	-2.8778	PASS	PASS	1.1.3	NPX Map	1.1.3	5.1.0	ngs2counts	Illumina NovaSeq X Plus
NC1	NEGATIVE_CONTROL	G11	Plate_Layout_LC0555_run - (1)	R10001	OID50370	O95994	AGR2	assay	Reveal	1	319	-6.4629	-3.1068	Plate control	-3.1068	PASS	PASS	1.1.3	NPX Map	1.1.3	5.1.0	ngs2counts	Illumina NovaSeq X Plus
PC4	PLATE_CONTROL	G12	Plate_Layout_LC0555_run - (1)	R10001	OID50370	O95994	AGR2	assay	Reveal	1	1777	-3.3383	0.0178	Plate control	0.0178	PASS	PASS	1.1.3	NPX Map	1.1.3	5.1.0	ngs2counts	Illumina NovaSeq X Plus
WK-2025052801554	SAMPLE	H1	Plate_Layout_LC0555_run - (1)	R10001	OID50370	O95994	AGR2	assay	Reveal	1	205	-6.1549	-2.7987	Plate control	-2.7987	PASS	PASS	1.1.3	NPX Map	1.1.3	5.1.0	ngs2counts	Illumina NovaSeq X Plus
NC2	NEGATIVE_CONTROL	H11	Plate_Layout_LC0555_run - (1)	R10001	OID50370	O95994	AGR2	assay	Reveal	1	327	-6.4569	-3.1007	Plate control	-3.1007	PASS	PASS	1.1.3	NPX Map	1.1.3	5.1.0	ngs2counts	Illumina NovaSeq X Plus
PC5	PLATE_CONTROL	H12	Plate_Layout_LC0555_run - (1)	R10001	OID50370	O95994	AGR2	assay	Reveal	1	1576	-3.537	-0.1809	Plate control	-0.1809	PASS	PASS	1.1.3	NPX Map	1.1.3	5.1.0	ngs2counts	Illumina NovaSeq X Plus
WK-2025052801545	SAMPLE	A1	Plate_Layout_LC0555_run - (1)	R10001	OID50371	O00253	AGRP	assay	Reveal	1	3198	-2.2183	-0.7676	Plate control	-0.7676	PASS	PASS	1.1.3	NPX Map	1.1.3	5.1.0	ngs2counts	Illumina NovaSeq X Plus
WK-2025052801552	SAMPLE	A2	Plate_Layout_LC0555_run - (1)	R10001	OID50371	O00253	AGRP	assay	Reveal	1	11378	-0.6193	0.8315	Plate control	0.8315	PASS	PASS	1.1.3	NPX Map	1.1.3	5.1.0	ngs2counts	Illumina NovaSeq X Plus
SC1	SAMPLE_CONTROL	A12	Plate_Layout_LC0555_run - (1)	R10001	OID50371	O00253	AGRP	assay	Reveal	1	7100	-1.6075	-0.1568	Plate control	-0.1568	PASS	PASS	1.1.3	NPX Map	1.1.3	5.1.0	ngs2counts	Illumina NovaSeq X Plus
WK-2025052801550	SAMPLE	B1	Plate_Layout_LC0555_run - (1)	R10001	OID50371	O00253	AGRP	assay	Reveal	1	2952	-2.4794	-1.0286	Plate control	-1.0286	PASS	PASS	1.1.3	NPX Map	1.1.3	5.1.0	ngs2counts	Illumina NovaSeq X Plus
WK-2025052801549	SAMPLE	B2	Plate_Layout_LC0555_run - (1)	R10001	OID50371	O00253	AGRP	assay	Reveal	1	2318	-2.9317	-1.481	Plate control	-1.481	PASS	PASS	1.1.3	NPX Map	1.1.3	5.1.0	ngs2counts	Illumina NovaSeq X Plus
SC2	SAMPLE_CONTROL	B12	Plate_Layout_LC0555_run - (1)	R10001	OID50371	O00253	AGRP	assay	Reveal	1	7033	-1.4964	-0.0456	Plate control	-0.0456	PASS	PASS	1.1.3	NPX Map	1.1.3	5.1.0	ngs2counts	Illumina NovaSeq X Plus
WK-2025052801546	SAMPLE	C1	Plate_Layout_LC0555_run - (1)	R10001	OID50371	O00253	AGRP	assay	Reveal	1	2055	-3.3719	-1.9212	Plate control	-1.9212	PASS	PASS	1.1.3	NPX Map	1.1.3	5.1.0	ngs2counts	Illumina NovaSeq X Plus
WK-2025052801555	SAMPLE	C2	Plate_Layout_LC0555_run - (1)	R10001	OID50371	O00253	AGRP	assay	Reveal	1	3810	-1.8974	-0.4466	Plate control	-0.4466	PASS	PASS	1.1.3	NPX Map	1.1.3	5.1.0	ngs2counts	Illumina NovaSeq X Plus
SC3	SAMPLE_CONTROL	C12	Plate_Layout_LC0555_run - (1)	R10001	OID50371	O00253	AGRP	assay	Reveal	1	6953	-1.5098	-0.059	Plate control	-0.059	PASS	PASS	1.1.3	NPX Map	1.1.3	5.1.0	ngs2counts	Illumina NovaSeq X Plus
WK-2025052801553	SAMPLE	D1	Plate_Layout_LC0555_run - (1)	R10001	OID50371	O00253	AGRP	assay	Reveal	1	2762	-2.5567	-1.106	Plate control	-1.106	PASS	PASS	1.1.3	NPX Map	1.1.3	5.1.0	ngs2counts	Illumina NovaSeq X Plus
PC1	PLATE_CONTROL	D12	Plate_Layout_LC0555_run - (1)	R10001	OID50371	O00253	AGRP	assay	Reveal	1	7682	-1.3412	0.1096	Plate control	0.1096	PASS	PASS	1.1.3	NPX Map	1.1.3	5.1.0	ngs2counts	Illumina NovaSeq X Plus
WK-2025052801547	SAMPLE	E1	Plate_Layout_LC0555_run - (1)	R10001	OID50371	O00253	AGRP	assay	Reveal	1	719	-4.8085	-3.3577	Plate control	-3.3577	PASS	PASS	1.1.3	NPX Map	1.1.3	5.1.0	ngs2counts	Illumina NovaSeq X Plus
PC2	PLATE_CONTROL	E12	Plate_Layout_LC0555_run - (1)	R10001	OID50371	O00253	AGRP	assay	Reveal	1	6457	-1.4574	-0.0067	Plate control	-0.0067	PASS	PASS	1.1.3	NPX Map	1.1.3	5.1.0	ngs2counts	Illumina NovaSeq X Plus
WK-2025052801551	SAMPLE	F1	Plate_Layout_LC0555_run - (1)	R10001	OID50371	O00253	AGRP	assay	Reveal	1	1118	-4.2096	-2.7588	Plate control	-2.7588	PASS	PASS	1.1.3	NPX Map	1.1.3	5.1.0	ngs2counts	Illumina NovaSeq X Plus
PC3	PLATE_CONTROL	F12	Plate_Layout_LC0555_run - (1)	R10001	OID50371	O00253	AGRP	assay	Reveal	1	7321	-1.3841	0.0667	Plate control	0.0667	PASS	PASS	1.1.3	NPX Map	1.1.3	5.1.0	ngs2counts	Illumina NovaSeq X Plus
WK-2025052801548	SAMPLE	G1	Plate_Layout_LC0555_run - (1)	R10001	OID50371	O00253	AGRP	assay	Reveal	1	590	-5.263	-3.8123	Plate control	-3.8123	PASS	PASS	1.1.3	NPX Map	1.1.3	5.1.0	ngs2counts	Illumina NovaSeq X Plus
NC1	NEGATIVE_CONTROL	G11	Plate_Layout_LC0555_run - (1)	R10001	OID50371	O00253	AGRP	assay	Reveal	1	33	-9.7359	-8.2852	Plate control	-8.2852	PASS	PASS	1.1.3	NPX Map	1.1.3	5.1.0	ngs2counts	Illumina NovaSeq X Plus
PC4	PLATE_CONTROL	G12	Plate_Layout_LC0555_run - (1)	R10001	OID50371	O00253	AGRP	assay	Reveal	1	6575	-1.4508	0	Plate control	0	PASS	PASS	1.1.3	NPX Map	1.1.3	5.1.0	ngs2counts	Illumina NovaSeq X Plus
WK-2025052801554	SAMPLE	H1	Plate_Layout_LC0555_run - (1)	R10001	OID50371	O00253	AGRP	assay	Reveal	1	3888	-1.9096	-0.4588	Plate control	-0.4588	PASS	PASS	1.1.3	NPX Map	1.1.3	5.1.0	ngs2counts	Illumina NovaSeq X Plus
NC2	NEGATIVE_CONTROL	H11	Plate_Layout_LC0555_run - (1)	R10001	OID50371	O00253	AGRP	assay	Reveal	1	48	-9.2251	-7.7743	Plate control	-7.7743	PASS	PASS	1.1.3	NPX Map	1.1.3	5.1.0	ngs2counts	Illumina NovaSeq X Plus
PC5	PLATE_CONTROL	H12	Plate_Layout_LC0555_run - (1)	R10001	OID50371	O00253	AGRP	assay	Reveal	1	6633	-1.4636	-0.0129	Plate control	-0.0129	PASS	PASS	1.1.3	NPX Map	1.1.3	5.1.0	ngs2counts	Illumina NovaSeq X Plus
WK-2025052801545	SAMPLE	A1	Plate_Layout_LC0555_run - (1)	R10001	OID50372	Q09666	AHNAK	assay	Reveal	1	539	-4.7871	-2.213	Plate control	-2.213	PASS	PASS	1.1.3	NPX Map	1.1.3	5.1.0	ngs2counts	Illumina NovaSeq X Plus
WK-2025052801552	SAMPLE	A2	Plate_Layout_LC0555_run - (1)	R10001	OID50372	Q09666	AHNAK	assay	Reveal	1	378	-5.531	-2.9568	Plate control	-2.9568	PASS	PASS	1.1.3	NPX Map	1.1.3	5.1.0	ngs2counts	Illumina NovaSeq X Plus
SC1	SAMPLE_CONTROL	A12	Plate_Layout_LC0555_run - (1)	R10001	OID50372	Q09666	AHNAK	assay	Reveal	1	3507	-2.6251	-0.051	Plate control	-0.051	PASS	PASS	1.1.3	NPX Map	1.1.3	5.1.0	ngs2counts	Illumina NovaSeq X Plus
WK-2025052801550	SAMPLE	B1	Plate_Layout_LC0555_run - (1)	R10001	OID50372	Q09666	AHNAK	assay	Reveal	1	391	-5.3958	-2.8217	Plate control	-2.8217	PASS	PASS	1.1.3	NPX Map	1.1.3	5.1.0	ngs2counts	Illumina NovaSeq X Plus
WK-2025052801549	SAMPLE	B2	Plate_Layout_LC0555_run - (1)	R10001	OID50372	Q09666	AHNAK	assay	Reveal	1	76	-7.8625	-5.2883	Plate control	-5.2883	PASS	PASS	1.1.3	NPX Map	1.1.3	5.1.0	ngs2counts	Illumina NovaSeq X Plus
SC2	SAMPLE_CONTROL	B12	Plate_Layout_LC0555_run - (1)	R10001	OID50372	Q09666	AHNAK	assay	Reveal	1	3356	-2.5638	0.0104	Plate control	0.0104	PASS	PASS	1.1.3	NPX Map	1.1.3	5.1.0	ngs2counts	Illumina NovaSeq X Plus
WK-2025052801546	SAMPLE	C1	Plate_Layout_LC0555_run - (1)	R10001	OID50372	Q09666	AHNAK	assay	Reveal	1	99	-7.7475	-5.1733	Plate control	-5.1733	PASS	PASS	1.1.3	NPX Map	1.1.3	5.1.0	ngs2counts	Illumina NovaSeq X Plus
WK-2025052801555	SAMPLE	C2	Plate_Layout_LC0555_run - (1)	R10001	OID50372	Q09666	AHNAK	assay	Reveal	1	735	-4.2714	-1.6972	Plate control	-1.6972	PASS	PASS	1.1.3	NPX Map	1.1.3	5.1.0	ngs2counts	Illumina NovaSeq X Plus
SC3	SAMPLE_CONTROL	C12	Plate_Layout_LC0555_run - (1)	R10001	OID50372	Q09666	AHNAK	assay	Reveal	1	3567	-2.4727	0.1014	Plate control	0.1014	PASS	PASS	1.1.3	NPX Map	1.1.3	5.1.0	ngs2counts	Illumina NovaSeq X Plus
WK-2025052801553	SAMPLE	D1	Plate_Layout_LC0555_run - (1)	R10001	OID50372	Q09666	AHNAK	assay	Reveal	1	298	-5.7691	-3.1949	Plate control	-3.1949	PASS	PASS	1.1.3	NPX Map	1.1.3	5.1.0	ngs2counts	Illumina NovaSeq X Plus
PC1	PLATE_CONTROL	D12	Plate_Layout_LC0555_run - (1)	R10001	OID50372	Q09666	AHNAK	assay	Reveal	1	3529	-2.4634	0.1108	Plate control	0.1108	PASS	PASS	1.1.3	NPX Map	1.1.3	5.1.0	ngs2counts	Illumina NovaSeq X Plus
WK-2025052801547	SAMPLE	E1	Plate_Layout_LC0555_run - (1)	R10001	OID50372	Q09666	AHNAK	assay	Reveal	1	100	-7.6545	-5.0803	Plate control	-5.0803	PASS	PASS	1.1.3	NPX Map	1.1.3	5.1.0	ngs2counts	Illumina NovaSeq X Plus
PC2	PLATE_CONTROL	E12	Plate_Layout_LC0555_run - (1)	R10001	OID50372	Q09666	AHNAK	assay	Reveal	1	2906	-2.6092	-0.0351	Plate control	-0.0351	PASS	PASS	1.1.3	NPX Map	1.1.3	5.1.0	ngs2counts	Illumina NovaSeq X Plus
WK-2025052801551	SAMPLE	F1	Plate_Layout_LC0555_run - (1)	R10001	OID50372	Q09666	AHNAK	assay	Reveal	1	119	-7.4415	-4.8673	Plate control	-4.8673	PASS	PASS	1.1.3	NPX Map	1.1.3	5.1.0	ngs2counts	Illumina NovaSeq X Plus
PC3	PLATE_CONTROL	F12	Plate_Layout_LC0555_run - (1)	R10001	OID50372	Q09666	AHNAK	assay	Reveal	1	3275	-2.5446	0.0296	Plate control	0.0296	PASS	PASS	1.1.3	NPX Map	1.1.3	5.1.0	ngs2counts	Illumina NovaSeq X Plus
WK-2025052801548	SAMPLE	G1	Plate_Layout_LC0555_run - (1)	R10001	OID50372	Q09666	AHNAK	assay	Reveal	1	110	-7.6862	-5.1121	Plate control	-5.1121	PASS	PASS	1.1.3	NPX Map	1.1.3	5.1.0	ngs2counts	Illumina NovaSeq X Plus
NC1	NEGATIVE_CONTROL	G11	Plate_Layout_LC0555_run - (1)	R10001	OID50372	Q09666	AHNAK	assay	Reveal	1	100	-8.1365	-5.5623	Plate control	-5.5623	PASS	PASS	1.1.3	NPX Map	1.1.3	5.1.0	ngs2counts	Illumina NovaSeq X Plus
PC4	PLATE_CONTROL	G12	Plate_Layout_LC0555_run - (1)	R10001	OID50372	Q09666	AHNAK	assay	Reveal	1	3018	-2.5742	0	Plate control	0	PASS	PASS	1.1.3	NPX Map	1.1.3	5.1.0	ngs2counts	Illumina NovaSeq X Plus
WK-2025052801554	SAMPLE	H1	Plate_Layout_LC0555_run - (1)	R10001	OID50372	Q09666	AHNAK	assay	Reveal	1	4898	-1.5764	0.9978	Plate control	0.9978	PASS	PASS	1.1.3	NPX Map	1.1.3	5.1.0	ngs2counts	Illumina NovaSeq X Plus
NC2	NEGATIVE_CONTROL	H11	Plate_Layout_LC0555_run - (1)	R10001	OID50372	Q09666	AHNAK	assay	Reveal	1	80	-8.4881	-5.9139	Plate control	-5.9139	PASS	PASS	1.1.3	NPX Map	1.1.3	5.1.0	ngs2counts	Illumina NovaSeq X Plus
PC5	PLATE_CONTROL	H12	Plate_Layout_LC0555_run - (1)	R10001	OID50372	Q09666	AHNAK	assay	Reveal	1	3055	-2.5821	-0.008	Plate control	-0.008	PASS	PASS	1.1.3	NPX Map	1.1.3	5.1.0	ngs2counts	Illumina NovaSeq X Plus
WK-2025052801545	SAMPLE	A1	Plate_Layout_LC0555_run - (1)	R10001	OID50373	Q8IVF2	AHNAK2	assay	Reveal	1	1072	-3.7952	-2.8648	Plate control	-2.8648	PASS	PASS	1.1.3	NPX Map	1.1.3	5.1.0	ngs2counts	Illumina NovaSeq X Plus
WK-2025052801552	SAMPLE	A2	Plate_Layout_LC0555_run - (1)	R10001	OID50373	Q8IVF2	AHNAK2	assay	Reveal	1	483	-5.1774	-4.247	Plate control	-4.247	PASS	PASS	1.1.3	NPX Map	1.1.3	5.1.0	ngs2counts	Illumina NovaSeq X Plus
SC1	SAMPLE_CONTROL	A12	Plate_Layout_LC0555_run - (1)	R10001	OID50373	Q8IVF2	AHNAK2	assay	Reveal	1	13276	-0.7046	0.2258	Plate control	0.2258	PASS	PASS	1.1.3	NPX Map	1.1.3	5.1.0	ngs2counts	Illumina NovaSeq X Plus
WK-2025052801550	SAMPLE	B1	Plate_Layout_LC0555_run - (1)	R10001	OID50373	Q8IVF2	AHNAK2	assay	Reveal	1	908	-4.1803	-3.2499	Plate control	-3.2499	PASS	PASS	1.1.3	NPX Map	1.1.3	5.1.0	ngs2counts	Illumina NovaSeq X Plus
WK-2025052801549	SAMPLE	B2	Plate_Layout_LC0555_run - (1)	R10001	OID50373	Q8IVF2	AHNAK2	assay	Reveal	1	516	-5.0992	-4.1688	Plate control	-4.1688	PASS	PASS	1.1.3	NPX Map	1.1.3	5.1.0	ngs2counts	Illumina NovaSeq X Plus
SC2	SAMPLE_CONTROL	B12	Plate_Layout_LC0555_run - (1)	R10001	OID50373	Q8IVF2	AHNAK2	assay	Reveal	1	12603	-0.6549	0.2756	Plate control	0.2756	PASS	PASS	1.1.3	NPX Map	1.1.3	5.1.0	ngs2counts	Illumina NovaSeq X Plus
WK-2025052801546	SAMPLE	C1	Plate_Layout_LC0555_run - (1)	R10001	OID50373	Q8IVF2	AHNAK2	assay	Reveal	1	476	-5.4821	-4.5516	Plate control	-4.5516	PASS	PASS	1.1.3	NPX Map	1.1.3	5.1.0	ngs2counts	Illumina NovaSeq X Plus
WK-2025052801555	SAMPLE	C2	Plate_Layout_LC0555_run - (1)	R10001	OID50373	Q8IVF2	AHNAK2	assay	Reveal	1	1189	-3.5775	-2.647	Plate control	-2.647	PASS	PASS	1.1.3	NPX Map	1.1.3	5.1.0	ngs2counts	Illumina NovaSeq X Plus
SC3	SAMPLE_CONTROL	C12	Plate_Layout_LC0555_run - (1)	R10001	OID50373	Q8IVF2	AHNAK2	assay	Reveal	1	13342	-0.5695	0.3609	Plate control	0.3609	PASS	PASS	1.1.3	NPX Map	1.1.3	5.1.0	ngs2counts	Illumina NovaSeq X Plus
WK-2025052801553	SAMPLE	D1	Plate_Layout_LC0555_run - (1)	R10001	OID50373	Q8IVF2	AHNAK2	assay	Reveal	1	588	-4.7886	-3.8582	Plate control	-3.8582	PASS	PASS	1.1.3	NPX Map	1.1.3	5.1.0	ngs2counts	Illumina NovaSeq X Plus
PC1	PLATE_CONTROL	D12	Plate_Layout_LC0555_run - (1)	R10001	OID50373	Q8IVF2	AHNAK2	assay	Reveal	1	10354	-0.9105	0.0199	Plate control	0.0199	PASS	PASS	1.1.3	NPX Map	1.1.3	5.1.0	ngs2counts	Illumina NovaSeq X Plus
WK-2025052801547	SAMPLE	E1	Plate_Layout_LC0555_run - (1)	R10001	OID50373	Q8IVF2	AHNAK2	assay	Reveal	1	298	-6.0792	-5.1488	Plate control	-5.1488	PASS	PASS	1.1.3	NPX Map	1.1.3	5.1.0	ngs2counts	Illumina NovaSeq X Plus
PC2	PLATE_CONTROL	E12	Plate_Layout_LC0555_run - (1)	R10001	OID50373	Q8IVF2	AHNAK2	assay	Reveal	1	9160	-0.9529	-0.0225	Plate control	-0.0225	PASS	PASS	1.1.3	NPX Map	1.1.3	5.1.0	ngs2counts	Illumina NovaSeq X Plus
WK-2025052801551	SAMPLE	F1	Plate_Layout_LC0555_run - (1)	R10001	OID50373	Q8IVF2	AHNAK2	assay	Reveal	1	797	-4.6979	-3.7674	Plate control	-3.7674	PASS	PASS	1.1.3	NPX Map	1.1.3	5.1.0	ngs2counts	Illumina NovaSeq X Plus
PC3	PLATE_CONTROL	F12	Plate_Layout_LC0555_run - (1)	R10001	OID50373	Q8IVF2	AHNAK2	assay	Reveal	1	9745	-0.9714	-0.041	Plate control	-0.041	PASS	PASS	1.1.3	NPX Map	1.1.3	5.1.0	ngs2counts	Illumina NovaSeq X Plus
WK-2025052801548	SAMPLE	G1	Plate_Layout_LC0555_run - (1)	R10001	OID50373	Q8IVF2	AHNAK2	assay	Reveal	1	610	-5.2149	-4.2845	Plate control	-4.2845	PASS	PASS	1.1.3	NPX Map	1.1.3	5.1.0	ngs2counts	Illumina NovaSeq X Plus
NC1	NEGATIVE_CONTROL	G11	Plate_Layout_LC0555_run - (1)	R10001	OID50373	Q8IVF2	AHNAK2	assay	Reveal	1	29	-9.9224	-8.9919	Plate control	-8.9919	PASS	PASS	1.1.3	NPX Map	1.1.3	5.1.0	ngs2counts	Illumina NovaSeq X Plus
PC4	PLATE_CONTROL	G12	Plate_Layout_LC0555_run - (1)	R10001	OID50373	Q8IVF2	AHNAK2	assay	Reveal	1	9572	-0.9089	0.0215	Plate control	0.0215	PASS	PASS	1.1.3	NPX Map	1.1.3	5.1.0	ngs2counts	Illumina NovaSeq X Plus
WK-2025052801554	SAMPLE	H1	Plate_Layout_LC0555_run - (1)	R10001	OID50373	Q8IVF2	AHNAK2	assay	Reveal	1	5003	-1.5458	-0.6154	Plate control	-0.6154	PASS	PASS	1.1.3	NPX Map	1.1.3	5.1.0	ngs2counts	Illumina NovaSeq X Plus
NC2	NEGATIVE_CONTROL	H11	Plate_Layout_LC0555_run - (1)	R10001	OID50373	Q8IVF2	AHNAK2	assay	Reveal	1	65	-8.7877	-7.8572	Plate control	-7.8572	PASS	PASS	1.1.3	NPX Map	1.1.3	5.1.0	ngs2counts	Illumina NovaSeq X Plus
PC5	PLATE_CONTROL	H12	Plate_Layout_LC0555_run - (1)	R10001	OID50373	Q8IVF2	AHNAK2	assay	Reveal	1	9599	-0.9304	0	Plate control	0	PASS	PASS	1.1.3	NPX Map	1.1.3	5.1.0	ngs2counts	Illumina NovaSeq X Plus
WK-2025052801545	SAMPLE	A1	Plate_Layout_LC0555_run - (1)	R10001	OID50374	O95433	AHSA1	assay	Reveal	1	139	-6.7423	-1.6312	Plate control	-1.6312	PASS	PASS	1.1.3	NPX Map	1.1.3	5.1.0	ngs2counts	Illumina NovaSeq X Plus
WK-2025052801552	SAMPLE	A2	Plate_Layout_LC0555_run - (1)	R10001	OID50374	O95433	AHSA1	assay	Reveal	1	226	-6.2731	-1.1619	Plate control	-1.1619	PASS	PASS	1.1.3	NPX Map	1.1.3	5.1.0	ngs2counts	Illumina NovaSeq X Plus
SC1	SAMPLE_CONTROL	A12	Plate_Layout_LC0555_run - (1)	R10001	OID50374	O95433	AHSA1	assay	Reveal	1	560	-5.2719	-0.1607	Plate control	-0.1607	PASS	PASS	1.1.3	NPX Map	1.1.3	5.1.0	ngs2counts	Illumina NovaSeq X Plus
WK-2025052801550	SAMPLE	B1	Plate_Layout_LC0555_run - (1)	R10001	OID50374	O95433	AHSA1	assay	Reveal	1	219	-6.2321	-1.1209	Plate control	-1.1209	PASS	PASS	1.1.3	NPX Map	1.1.3	5.1.0	ngs2counts	Illumina NovaSeq X Plus
WK-2025052801549	SAMPLE	B2	Plate_Layout_LC0555_run - (1)	R10001	OID50374	O95433	AHSA1	assay	Reveal	1	202	-6.4522	-1.341	Plate control	-1.341	PASS	PASS	1.1.3	NPX Map	1.1.3	5.1.0	ngs2counts	Illumina NovaSeq X Plus
SC2	SAMPLE_CONTROL	B12	Plate_Layout_LC0555_run - (1)	R10001	OID50374	O95433	AHSA1	assay	Reveal	1	622	-4.9956	0.1156	Plate control	0.1156	PASS	PASS	1.1.3	NPX Map	1.1.3	5.1.0	ngs2counts	Illumina NovaSeq X Plus
WK-2025052801546	SAMPLE	C1	Plate_Layout_LC0555_run - (1)	R10001	OID50374	O95433	AHSA1	assay	Reveal	1	228	-6.544	-1.4328	Plate control	-1.4328	PASS	PASS	1.1.3	NPX Map	1.1.3	5.1.0	ngs2counts	Illumina NovaSeq X Plus
WK-2025052801555	SAMPLE	C2	Plate_Layout_LC0555_run - (1)	R10001	OID50374	O95433	AHSA1	assay	Reveal	1	172	-6.3667	-1.2556	Plate control	-1.2556	PASS	PASS	1.1.3	NPX Map	1.1.3	5.1.0	ngs2counts	Illumina NovaSeq X Plus
SC3	SAMPLE_CONTROL	C12	Plate_Layout_LC0555_run - (1)	R10001	OID50374	O95433	AHSA1	assay	Reveal	1	544	-5.1857	-0.0746	Plate control	-0.0746	PASS	PASS	1.1.3	NPX Map	1.1.3	5.1.0	ngs2counts	Illumina NovaSeq X Plus
WK-2025052801553	SAMPLE	D1	Plate_Layout_LC0555_run - (1)	R10001	OID50374	O95433	AHSA1	assay	Reveal	1	164	-6.6307	-1.5195	Plate control	-1.5195	PASS	PASS	1.1.3	NPX Map	1.1.3	5.1.0	ngs2counts	Illumina NovaSeq X Plus
PC1	PLATE_CONTROL	D12	Plate_Layout_LC0555_run - (1)	R10001	OID50374	O95433	AHSA1	assay	Reveal	1	626	-4.9584	0.1527	Plate control	0.1527	PASS	PASS	1.1.3	NPX Map	1.1.3	5.1.0	ngs2counts	Illumina NovaSeq X Plus
WK-2025052801547	SAMPLE	E1	Plate_Layout_LC0555_run - (1)	R10001	OID50374	O95433	AHSA1	assay	Reveal	1	175	-6.8471	-1.736	Plate control	-1.736	PASS	PASS	1.1.3	NPX Map	1.1.3	5.1.0	ngs2counts	Illumina NovaSeq X Plus
PC2	PLATE_CONTROL	E12	Plate_Layout_LC0555_run - (1)	R10001	OID50374	O95433	AHSA1	assay	Reveal	1	423	-5.3896	-0.2784	Plate control	-0.2784	PASS	PASS	1.1.3	NPX Map	1.1.3	5.1.0	ngs2counts	Illumina NovaSeq X Plus
WK-2025052801551	SAMPLE	F1	Plate_Layout_LC0555_run - (1)	R10001	OID50374	O95433	AHSA1	assay	Reveal	1	173	-6.9017	-1.7905	Plate control	-1.7905	PASS	PASS	1.1.3	NPX Map	1.1.3	5.1.0	ngs2counts	Illumina NovaSeq X Plus
PC3	PLATE_CONTROL	F12	Plate_Layout_LC0555_run - (1)	R10001	OID50374	O95433	AHSA1	assay	Reveal	1	568	-5.0721	0.039	Plate control	0.039	PASS	PASS	1.1.3	NPX Map	1.1.3	5.1.0	ngs2counts	Illumina NovaSeq X Plus
WK-2025052801548	SAMPLE	G1	Plate_Layout_LC0555_run - (1)	R10001	OID50374	O95433	AHSA1	assay	Reveal	1	261	-6.4397	-1.3285	Plate control	-1.3285	PASS	PASS	1.1.3	NPX Map	1.1.3	5.1.0	ngs2counts	Illumina NovaSeq X Plus
NC1	NEGATIVE_CONTROL	G11	Plate_Layout_LC0555_run - (1)	R10001	OID50374	O95433	AHSA1	assay	Reveal	1	267	-6.7196	-1.6085	Plate control	-1.6085	PASS	PASS	1.1.3	NPX Map	1.1.3	5.1.0	ngs2counts	Illumina NovaSeq X Plus
PC4	PLATE_CONTROL	G12	Plate_Layout_LC0555_run - (1)	R10001	OID50374	O95433	AHSA1	assay	Reveal	1	520	-5.1112	0	Plate control	0	PASS	PASS	1.1.3	NPX Map	1.1.3	5.1.0	ngs2counts	Illumina NovaSeq X Plus
WK-2025052801554	SAMPLE	H1	Plate_Layout_LC0555_run - (1)	R10001	OID50374	O95433	AHSA1	assay	Reveal	1	168	-6.4421	-1.3309	Plate control	-1.3309	PASS	PASS	1.1.3	NPX Map	1.1.3	5.1.0	ngs2counts	Illumina NovaSeq X Plus
NC2	NEGATIVE_CONTROL	H11	Plate_Layout_LC0555_run - (1)	R10001	OID50374	O95433	AHSA1	assay	Reveal	1	259	-6.7932	-1.682	Plate control	-1.682	PASS	PASS	1.1.3	NPX Map	1.1.3	5.1.0	ngs2counts	Illumina NovaSeq X Plus
PC5	PLATE_CONTROL	H12	Plate_Layout_LC0555_run - (1)	R10001	OID50374	O95433	AHSA1	assay	Reveal	1	495	-5.2078	-0.0966	Plate control	-0.0966	PASS	PASS	1.1.3	NPX Map	1.1.3	5.1.0	ngs2counts	Illumina NovaSeq X Plus
WK-2025052801545	SAMPLE	A1	Plate_Layout_LC0555_run - (1)	R10001	OID50092	P55008	AIF1	assay	Reveal	1	174	-6.4183	-1.8367	Plate control	-1.8367	PASS	PASS	1.1.3	NPX Map	1.1.3	5.1.0	ngs2counts	Illumina NovaSeq X Plus
WK-2025052801552	SAMPLE	A2	Plate_Layout_LC0555_run - (1)	R10001	OID50092	P55008	AIF1	assay	Reveal	1	181	-6.5934	-2.0118	Plate control	-2.0118	PASS	PASS	1.1.3	NPX Map	1.1.3	5.1.0	ngs2counts	Illumina NovaSeq X Plus
SC1	SAMPLE_CONTROL	A12	Plate_Layout_LC0555_run - (1)	R10001	OID50092	P55008	AIF1	assay	Reveal	1	279	-6.277	-1.6954	Plate control	-1.6954	PASS	PASS	1.1.3	NPX Map	1.1.3	5.1.0	ngs2counts	Illumina NovaSeq X Plus
WK-2025052801550	SAMPLE	B1	Plate_Layout_LC0555_run - (1)	R10001	OID50092	P55008	AIF1	assay	Reveal	1	384	-5.4219	-0.8402	Plate control	-0.8402	PASS	PASS	1.1.3	NPX Map	1.1.3	5.1.0	ngs2counts	Illumina NovaSeq X Plus
WK-2025052801549	SAMPLE	B2	Plate_Layout_LC0555_run - (1)	R10001	OID50092	P55008	AIF1	assay	Reveal	1	157	-6.8158	-2.2341	Plate control	-2.2341	PASS	PASS	1.1.3	NPX Map	1.1.3	5.1.0	ngs2counts	Illumina NovaSeq X Plus
SC2	SAMPLE_CONTROL	B12	Plate_Layout_LC0555_run - (1)	R10001	OID50092	P55008	AIF1	assay	Reveal	1	247	-6.328	-1.7463	Plate control	-1.7463	PASS	PASS	1.1.3	NPX Map	1.1.3	5.1.0	ngs2counts	Illumina NovaSeq X Plus
WK-2025052801546	SAMPLE	C1	Plate_Layout_LC0555_run - (1)	R10001	OID50092	P55008	AIF1	assay	Reveal	1	192	-6.7919	-2.2103	Plate control	-2.2103	PASS	PASS	1.1.3	NPX Map	1.1.3	5.1.0	ngs2counts	Illumina NovaSeq X Plus
WK-2025052801555	SAMPLE	C2	Plate_Layout_LC0555_run - (1)	R10001	OID50092	P55008	AIF1	assay	Reveal	1	162	-6.4531	-1.8715	Plate control	-1.8715	PASS	PASS	1.1.3	NPX Map	1.1.3	5.1.0	ngs2counts	Illumina NovaSeq X Plus
SC3	SAMPLE_CONTROL	C12	Plate_Layout_LC0555_run - (1)	R10001	OID50092	P55008	AIF1	assay	Reveal	1	257	-6.2676	-1.6859	Plate control	-1.6859	PASS	PASS	1.1.3	NPX Map	1.1.3	5.1.0	ngs2counts	Illumina NovaSeq X Plus
WK-2025052801553	SAMPLE	D1	Plate_Layout_LC0555_run - (1)	R10001	OID50092	P55008	AIF1	assay	Reveal	1	131	-6.9548	-2.3732	Plate control	-2.3732	PASS	PASS	1.1.3	NPX Map	1.1.3	5.1.0	ngs2counts	Illumina NovaSeq X Plus
PC1	PLATE_CONTROL	D12	Plate_Layout_LC0555_run - (1)	R10001	OID50092	P55008	AIF1	assay	Reveal	1	880	-4.4671	0.1146	Plate control	0.1146	PASS	PASS	1.1.3	NPX Map	1.1.3	5.1.0	ngs2counts	Illumina NovaSeq X Plus
WK-2025052801547	SAMPLE	E1	Plate_Layout_LC0555_run - (1)	R10001	OID50092	P55008	AIF1	assay	Reveal	1	153	-7.041	-2.4593	Plate control	-2.4593	PASS	PASS	1.1.3	NPX Map	1.1.3	5.1.0	ngs2counts	Illumina NovaSeq X Plus
PC2	PLATE_CONTROL	E12	Plate_Layout_LC0555_run - (1)	R10001	OID50092	P55008	AIF1	assay	Reveal	1	763	-4.5385	0.0431	Plate control	0.0431	PASS	PASS	1.1.3	NPX Map	1.1.3	5.1.0	ngs2counts	Illumina NovaSeq X Plus
WK-2025052801551	SAMPLE	F1	Plate_Layout_LC0555_run - (1)	R10001	OID50092	P55008	AIF1	assay	Reveal	1	212	-6.6084	-2.0267	Plate control	-2.0267	PASS	PASS	1.1.3	NPX Map	1.1.3	5.1.0	ngs2counts	Illumina NovaSeq X Plus
PC3	PLATE_CONTROL	F12	Plate_Layout_LC0555_run - (1)	R10001	OID50092	P55008	AIF1	assay	Reveal	1	798	-4.5816	0	Plate control	0	PASS	PASS	1.1.3	NPX Map	1.1.3	5.1.0	ngs2counts	Illumina NovaSeq X Plus
WK-2025052801548	SAMPLE	G1	Plate_Layout_LC0555_run - (1)	R10001	OID50092	P55008	AIF1	assay	Reveal	1	202	-6.8094	-2.2277	Plate control	-2.2277	PASS	PASS	1.1.3	NPX Map	1.1.3	5.1.0	ngs2counts	Illumina NovaSeq X Plus
NC1	NEGATIVE_CONTROL	G11	Plate_Layout_LC0555_run - (1)	R10001	OID50092	P55008	AIF1	assay	Reveal	1	157	-7.4857	-2.9041	Plate control	-2.9041	PASS	PASS	1.1.3	NPX Map	1.1.3	5.1.0	ngs2counts	Illumina NovaSeq X Plus
PC4	PLATE_CONTROL	G12	Plate_Layout_LC0555_run - (1)	R10001	OID50092	P55008	AIF1	assay	Reveal	1	720	-4.6417	-0.06	Plate control	-0.06	PASS	PASS	1.1.3	NPX Map	1.1.3	5.1.0	ngs2counts	Illumina NovaSeq X Plus
WK-2025052801554	SAMPLE	H1	Plate_Layout_LC0555_run - (1)	R10001	OID50092	P55008	AIF1	assay	Reveal	1	175	-6.3832	-1.8015	Plate control	-1.8015	PASS	PASS	1.1.3	NPX Map	1.1.3	5.1.0	ngs2counts	Illumina NovaSeq X Plus
NC2	NEGATIVE_CONTROL	H11	Plate_Layout_LC0555_run - (1)	R10001	OID50092	P55008	AIF1	assay	Reveal	1	155	-7.5339	-2.9523	Plate control	-2.9523	PASS	PASS	1.1.3	NPX Map	1.1.3	5.1.0	ngs2counts	Illumina NovaSeq X Plus
PC5	PLATE_CONTROL	H12	Plate_Layout_LC0555_run - (1)	R10001	OID50092	P55008	AIF1	assay	Reveal	1	737	-4.6336	-0.0519	Plate control	-0.0519	PASS	PASS	1.1.3	NPX Map	1.1.3	5.1.0	ngs2counts	Illumina NovaSeq X Plus
WK-2025052801545	SAMPLE	A1	Plate_Layout_LC0555_run - (1)	R10001	OID50375	Q9Y2D5	AKAP2	assay	Reveal	1	4294	-1.7932	-0.605	Plate control	-0.605	PASS	PASS	1.1.3	NPX Map	1.1.3	5.1.0	ngs2counts	Illumina NovaSeq X Plus
WK-2025052801552	SAMPLE	A2	Plate_Layout_LC0555_run - (1)	R10001	OID50375	Q9Y2D5	AKAP2	assay	Reveal	1	3605	-2.2775	-1.0893	Plate control	-1.0893	PASS	PASS	1.1.3	NPX Map	1.1.3	5.1.0	ngs2counts	Illumina NovaSeq X Plus
SC1	SAMPLE_CONTROL	A12	Plate_Layout_LC0555_run - (1)	R10001	OID50375	Q9Y2D5	AKAP2	assay	Reveal	1	6899	-1.649	-0.4608	Plate control	-0.4608	PASS	PASS	1.1.3	NPX Map	1.1.3	5.1.0	ngs2counts	Illumina NovaSeq X Plus
WK-2025052801550	SAMPLE	B1	Plate_Layout_LC0555_run - (1)	R10001	OID50375	Q9Y2D5	AKAP2	assay	Reveal	1	4893	-1.7503	-0.5622	Plate control	-0.5622	PASS	PASS	1.1.3	NPX Map	1.1.3	5.1.0	ngs2counts	Illumina NovaSeq X Plus
WK-2025052801549	SAMPLE	B2	Plate_Layout_LC0555_run - (1)	R10001	OID50375	Q9Y2D5	AKAP2	assay	Reveal	1	3088	-2.5179	-1.3298	Plate control	-1.3298	PASS	PASS	1.1.3	NPX Map	1.1.3	5.1.0	ngs2counts	Illumina NovaSeq X Plus
SC2	SAMPLE_CONTROL	B12	Plate_Layout_LC0555_run - (1)	R10001	OID50375	Q9Y2D5	AKAP2	assay	Reveal	1	6707	-1.5649	-0.3767	Plate control	-0.3767	PASS	PASS	1.1.3	NPX Map	1.1.3	5.1.0	ngs2counts	Illumina NovaSeq X Plus
WK-2025052801546	SAMPLE	C1	Plate_Layout_LC0555_run - (1)	R10001	OID50375	Q9Y2D5	AKAP2	assay	Reveal	1	3476	-2.6137	-1.4255	Plate control	-1.4255	PASS	PASS	1.1.3	NPX Map	1.1.3	5.1.0	ngs2counts	Illumina NovaSeq X Plus
WK-2025052801555	SAMPLE	C2	Plate_Layout_LC0555_run - (1)	R10001	OID50375	Q9Y2D5	AKAP2	assay	Reveal	1	4147	-1.7751	-0.587	Plate control	-0.587	PASS	PASS	1.1.3	NPX Map	1.1.3	5.1.0	ngs2counts	Illumina NovaSeq X Plus
SC3	SAMPLE_CONTROL	C12	Plate_Layout_LC0555_run - (1)	R10001	OID50375	Q9Y2D5	AKAP2	assay	Reveal	1	6321	-1.6473	-0.4591	Plate control	-0.4591	PASS	PASS	1.1.3	NPX Map	1.1.3	5.1.0	ngs2counts	Illumina NovaSeq X Plus
WK-2025052801553	SAMPLE	D1	Plate_Layout_LC0555_run - (1)	R10001	OID50375	Q9Y2D5	AKAP2	assay	Reveal	1	3120	-2.3809	-1.1928	Plate control	-1.1928	PASS	PASS	1.1.3	NPX Map	1.1.3	5.1.0	ngs2counts	Illumina NovaSeq X Plus
PC1	PLATE_CONTROL	D12	Plate_Layout_LC0555_run - (1)	R10001	OID50375	Q9Y2D5	AKAP2	assay	Reveal	1	8099	-1.2649	-0.0768	Plate control	-0.0768	PASS	PASS	1.1.3	NPX Map	1.1.3	5.1.0	ngs2counts	Illumina NovaSeq X Plus
WK-2025052801547	SAMPLE	E1	Plate_Layout_LC0555_run - (1)	R10001	OID50375	Q9Y2D5	AKAP2	assay	Reveal	1	3464	-2.5401	-1.352	Plate control	-1.352	PASS	PASS	1.1.3	NPX Map	1.1.3	5.1.0	ngs2counts	Illumina NovaSeq X Plus
PC2	PLATE_CONTROL	E12	Plate_Layout_LC0555_run - (1)	R10001	OID50375	Q9Y2D5	AKAP2	assay	Reveal	1	7782	-1.1881	0	Plate control	0	PASS	PASS	1.1.3	NPX Map	1.1.3	5.1.0	ngs2counts	Illumina NovaSeq X Plus
WK-2025052801551	SAMPLE	F1	Plate_Layout_LC0555_run - (1)	R10001	OID50375	Q9Y2D5	AKAP2	assay	Reveal	1	3777	-2.4533	-1.2651	Plate control	-1.2651	PASS	PASS	1.1.3	NPX Map	1.1.3	5.1.0	ngs2counts	Illumina NovaSeq X Plus
PC3	PLATE_CONTROL	F12	Plate_Layout_LC0555_run - (1)	R10001	OID50375	Q9Y2D5	AKAP2	assay	Reveal	1	8163	-1.227	-0.0389	Plate control	-0.0389	PASS	PASS	1.1.3	NPX Map	1.1.3	5.1.0	ngs2counts	Illumina NovaSeq X Plus
WK-2025052801548	SAMPLE	G1	Plate_Layout_LC0555_run - (1)	R10001	OID50375	Q9Y2D5	AKAP2	assay	Reveal	1	3804	-2.5743	-1.3862	Plate control	-1.3862	PASS	PASS	1.1.3	NPX Map	1.1.3	5.1.0	ngs2counts	Illumina NovaSeq X Plus
NC1	NEGATIVE_CONTROL	G11	Plate_Layout_LC0555_run - (1)	R10001	OID50375	Q9Y2D5	AKAP2	assay	Reveal	1	5943	-2.2434	-1.0552	Plate control	-1.0552	PASS	PASS	1.1.3	NPX Map	1.1.3	5.1.0	ngs2counts	Illumina NovaSeq X Plus
PC4	PLATE_CONTROL	G12	Plate_Layout_LC0555_run - (1)	R10001	OID50375	Q9Y2D5	AKAP2	assay	Reveal	1	7948	-1.1772	0.011	Plate control	0.011	PASS	PASS	1.1.3	NPX Map	1.1.3	5.1.0	ngs2counts	Illumina NovaSeq X Plus
WK-2025052801554	SAMPLE	H1	Plate_Layout_LC0555_run - (1)	R10001	OID50375	Q9Y2D5	AKAP2	assay	Reveal	1	10185	-0.5202	0.6679	Plate control	0.6679	PASS	PASS	1.1.3	NPX Map	1.1.3	5.1.0	ngs2counts	Illumina NovaSeq X Plus
NC2	NEGATIVE_CONTROL	H11	Plate_Layout_LC0555_run - (1)	R10001	OID50375	Q9Y2D5	AKAP2	assay	Reveal	1	4612	-2.6388	-1.4507	Plate control	-1.4507	PASS	PASS	1.1.3	NPX Map	1.1.3	5.1.0	ngs2counts	Illumina NovaSeq X Plus
PC5	PLATE_CONTROL	H12	Plate_Layout_LC0555_run - (1)	R10001	OID50375	Q9Y2D5	AKAP2	assay	Reveal	1	8066	-1.1814	0.0067	Plate control	0.0067	PASS	PASS	1.1.3	NPX Map	1.1.3	5.1.0	ngs2counts	Illumina NovaSeq X Plus
WK-2025052801545	SAMPLE	A1	Plate_Layout_LC0555_run - (1)	R10001	OID50024	O43823	AKAP8	assay	Reveal	1	55	-8.0799	-0.9561	Plate control	-0.9561	PASS	PASS	1.1.3	NPX Map	1.1.3	5.1.0	ngs2counts	Illumina NovaSeq X Plus
WK-2025052801552	SAMPLE	A2	Plate_Layout_LC0555_run - (1)	R10001	OID50024	O43823	AKAP8	assay	Reveal	1	61	-8.1625	-1.0387	Plate control	-1.0387	PASS	PASS	1.1.3	NPX Map	1.1.3	5.1.0	ngs2counts	Illumina NovaSeq X Plus
SC1	SAMPLE_CONTROL	A12	Plate_Layout_LC0555_run - (1)	R10001	OID50024	O43823	AKAP8	assay	Reveal	1	137	-7.3031	-0.1793	Plate control	-0.1793	PASS	PASS	1.1.3	NPX Map	1.1.3	5.1.0	ngs2counts	Illumina NovaSeq X Plus
WK-2025052801550	SAMPLE	B1	Plate_Layout_LC0555_run - (1)	R10001	OID50024	O43823	AKAP8	assay	Reveal	1	50	-8.363	-1.2391	Plate control	-1.2391	PASS	PASS	1.1.3	NPX Map	1.1.3	5.1.0	ngs2counts	Illumina NovaSeq X Plus
WK-2025052801549	SAMPLE	B2	Plate_Layout_LC0555_run - (1)	R10001	OID50024	O43823	AKAP8	assay	Reveal	1	66	-8.066	-0.9422	Plate control	-0.9422	PASS	PASS	1.1.3	NPX Map	1.1.3	5.1.0	ngs2counts	Illumina NovaSeq X Plus
SC2	SAMPLE_CONTROL	B12	Plate_Layout_LC0555_run - (1)	R10001	OID50024	O43823	AKAP8	assay	Reveal	1	130	-7.254	-0.1301	Plate control	-0.1301	PASS	PASS	1.1.3	NPX Map	1.1.3	5.1.0	ngs2counts	Illumina NovaSeq X Plus
WK-2025052801546	SAMPLE	C1	Plate_Layout_LC0555_run - (1)	R10001	OID50024	O43823	AKAP8	assay	Reveal	1	62	-8.4227	-1.2988	Plate control	-1.2988	PASS	PASS	1.1.3	NPX Map	1.1.3	5.1.0	ngs2counts	Illumina NovaSeq X Plus
WK-2025052801555	SAMPLE	C2	Plate_Layout_LC0555_run - (1)	R10001	OID50024	O43823	AKAP8	assay	Reveal	1	98	-7.1783	-0.0544	Plate control	-0.0544	PASS	PASS	1.1.3	NPX Map	1.1.3	5.1.0	ngs2counts	Illumina NovaSeq X Plus
SC3	SAMPLE_CONTROL	C12	Plate_Layout_LC0555_run - (1)	R10001	OID50024	O43823	AKAP8	assay	Reveal	1	115	-7.4277	-0.3039	Plate control	-0.3039	PASS	PASS	1.1.3	NPX Map	1.1.3	5.1.0	ngs2counts	Illumina NovaSeq X Plus
WK-2025052801553	SAMPLE	D1	Plate_Layout_LC0555_run - (1)	R10001	OID50024	O43823	AKAP8	assay	Reveal	1	56	-8.1809	-1.057	Plate control	-1.057	PASS	PASS	1.1.3	NPX Map	1.1.3	5.1.0	ngs2counts	Illumina NovaSeq X Plus
PC1	PLATE_CONTROL	D12	Plate_Layout_LC0555_run - (1)	R10001	OID50024	O43823	AKAP8	assay	Reveal	1	139	-7.1295	-0.0056	Plate control	-0.0056	PASS	PASS	1.1.3	NPX Map	1.1.3	5.1.0	ngs2counts	Illumina NovaSeq X Plus
WK-2025052801547	SAMPLE	E1	Plate_Layout_LC0555_run - (1)	R10001	OID50024	O43823	AKAP8	assay	Reveal	1	65	-8.276	-1.1521	Plate control	-1.1521	PASS	PASS	1.1.3	NPX Map	1.1.3	5.1.0	ngs2counts	Illumina NovaSeq X Plus
PC2	PLATE_CONTROL	E12	Plate_Layout_LC0555_run - (1)	R10001	OID50024	O43823	AKAP8	assay	Reveal	1	105	-7.3998	-0.276	Plate control	-0.276	PASS	PASS	1.1.3	NPX Map	1.1.3	5.1.0	ngs2counts	Illumina NovaSeq X Plus
WK-2025052801551	SAMPLE	F1	Plate_Layout_LC0555_run - (1)	R10001	OID50024	O43823	AKAP8	assay	Reveal	1	78	-8.0509	-0.927	Plate control	-0.927	PASS	PASS	1.1.3	NPX Map	1.1.3	5.1.0	ngs2counts	Illumina NovaSeq X Plus
PC3	PLATE_CONTROL	F12	Plate_Layout_LC0555_run - (1)	R10001	OID50024	O43823	AKAP8	assay	Reveal	1	137	-7.1239	0	Plate control	0	PASS	PASS	1.1.3	NPX Map	1.1.3	5.1.0	ngs2counts	Illumina NovaSeq X Plus
WK-2025052801548	SAMPLE	G1	Plate_Layout_LC0555_run - (1)	R10001	OID50024	O43823	AKAP8	assay	Reveal	1	74	-8.2582	-1.1343	Plate control	-1.1343	PASS	PASS	1.1.3	NPX Map	1.1.3	5.1.0	ngs2counts	Illumina NovaSeq X Plus
NC1	NEGATIVE_CONTROL	G11	Plate_Layout_LC0555_run - (1)	R10001	OID50024	O43823	AKAP8	assay	Reveal	1	64	-8.7803	-1.6565	Plate control	-1.6565	PASS	PASS	1.1.3	NPX Map	1.1.3	5.1.0	ngs2counts	Illumina NovaSeq X Plus
PC4	PLATE_CONTROL	G12	Plate_Layout_LC0555_run - (1)	R10001	OID50024	O43823	AKAP8	assay	Reveal	1	145	-6.9536	0.1702	Plate control	0.1702	PASS	PASS	1.1.3	NPX Map	1.1.3	5.1.0	ngs2counts	Illumina NovaSeq X Plus
WK-2025052801554	SAMPLE	H1	Plate_Layout_LC0555_run - (1)	R10001	OID50024	O43823	AKAP8	assay	Reveal	1	306	-5.577	1.5469	Plate control	1.5469	PASS	PASS	1.1.3	NPX Map	1.1.3	5.1.0	ngs2counts	Illumina NovaSeq X Plus
NC2	NEGATIVE_CONTROL	H11	Plate_Layout_LC0555_run - (1)	R10001	OID50024	O43823	AKAP8	assay	Reveal	1	80	-8.4881	-1.3642	Plate control	-1.3642	PASS	PASS	1.1.3	NPX Map	1.1.3	5.1.0	ngs2counts	Illumina NovaSeq X Plus
PC5	PLATE_CONTROL	H12	Plate_Layout_LC0555_run - (1)	R10001	OID50024	O43823	AKAP8	assay	Reveal	1	137	-7.0611	0.0628	Plate control	0.0628	PASS	PASS	1.1.3	NPX Map	1.1.3	5.1.0	ngs2counts	Illumina NovaSeq X Plus
WK-2025052801545	SAMPLE	A1	Plate_Layout_LC0555_run - (1)	R10001	OID50376	Q96B36	AKT1S1	assay	Reveal	1	1192	-3.6421	-1.9642	Plate control	-1.9642	PASS	PASS	1.1.3	NPX Map	1.1.3	5.1.0	ngs2counts	Illumina NovaSeq X Plus
WK-2025052801552	SAMPLE	A2	Plate_Layout_LC0555_run - (1)	R10001	OID50376	Q96B36	AKT1S1	assay	Reveal	1	2723	-2.6823	-1.0043	Plate control	-1.0043	PASS	PASS	1.1.3	NPX Map	1.1.3	5.1.0	ngs2counts	Illumina NovaSeq X Plus
SC1	SAMPLE_CONTROL	A12	Plate_Layout_LC0555_run - (1)	R10001	OID50376	Q96B36	AKT1S1	assay	Reveal	1	2919	-2.8899	-1.2119	Plate control	-1.2119	PASS	PASS	1.1.3	NPX Map	1.1.3	5.1.0	ngs2counts	Illumina NovaSeq X Plus
WK-2025052801550	SAMPLE	B1	Plate_Layout_LC0555_run - (1)	R10001	OID50376	Q96B36	AKT1S1	assay	Reveal	1	1275	-3.6906	-2.0126	Plate control	-2.0126	PASS	PASS	1.1.3	NPX Map	1.1.3	5.1.0	ngs2counts	Illumina NovaSeq X Plus
WK-2025052801549	SAMPLE	B2	Plate_Layout_LC0555_run - (1)	R10001	OID50376	Q96B36	AKT1S1	assay	Reveal	1	1395	-3.6644	-1.9864	Plate control	-1.9864	PASS	PASS	1.1.3	NPX Map	1.1.3	5.1.0	ngs2counts	Illumina NovaSeq X Plus
SC2	SAMPLE_CONTROL	B12	Plate_Layout_LC0555_run - (1)	R10001	OID50376	Q96B36	AKT1S1	assay	Reveal	1	3426	-2.534	-0.8561	Plate control	-0.8561	PASS	PASS	1.1.3	NPX Map	1.1.3	5.1.0	ngs2counts	Illumina NovaSeq X Plus
WK-2025052801546	SAMPLE	C1	Plate_Layout_LC0555_run - (1)	R10001	OID50376	Q96B36	AKT1S1	assay	Reveal	1	1545	-3.7835	-2.1055	Plate control	-2.1055	PASS	PASS	1.1.3	NPX Map	1.1.3	5.1.0	ngs2counts	Illumina NovaSeq X Plus
WK-2025052801555	SAMPLE	C2	Plate_Layout_LC0555_run - (1)	R10001	OID50376	Q96B36	AKT1S1	assay	Reveal	1	1546	-3.1987	-1.5207	Plate control	-1.5207	PASS	PASS	1.1.3	NPX Map	1.1.3	5.1.0	ngs2counts	Illumina NovaSeq X Plus
SC3	SAMPLE_CONTROL	C12	Plate_Layout_LC0555_run - (1)	R10001	OID50376	Q96B36	AKT1S1	assay	Reveal	1	3390	-2.5461	-0.8682	Plate control	-0.8682	PASS	PASS	1.1.3	NPX Map	1.1.3	5.1.0	ngs2counts	Illumina NovaSeq X Plus
WK-2025052801553	SAMPLE	D1	Plate_Layout_LC0555_run - (1)	R10001	OID50376	Q96B36	AKT1S1	assay	Reveal	1	1319	-3.623	-1.9451	Plate control	-1.9451	PASS	PASS	1.1.3	NPX Map	1.1.3	5.1.0	ngs2counts	Illumina NovaSeq X Plus
PC1	PLATE_CONTROL	D12	Plate_Layout_LC0555_run - (1)	R10001	OID50376	Q96B36	AKT1S1	assay	Reveal	1	6377	-1.6098	0.0682	Plate control	0.0682	PASS	PASS	1.1.3	NPX Map	1.1.3	5.1.0	ngs2counts	Illumina NovaSeq X Plus
WK-2025052801547	SAMPLE	E1	Plate_Layout_LC0555_run - (1)	R10001	OID50376	Q96B36	AKT1S1	assay	Reveal	1	1405	-3.842	-2.164	Plate control	-2.164	PASS	PASS	1.1.3	NPX Map	1.1.3	5.1.0	ngs2counts	Illumina NovaSeq X Plus
PC2	PLATE_CONTROL	E12	Plate_Layout_LC0555_run - (1)	R10001	OID50376	Q96B36	AKT1S1	assay	Reveal	1	5472	-1.6962	-0.0183	Plate control	-0.0183	PASS	PASS	1.1.3	NPX Map	1.1.3	5.1.0	ngs2counts	Illumina NovaSeq X Plus
WK-2025052801551	SAMPLE	F1	Plate_Layout_LC0555_run - (1)	R10001	OID50376	Q96B36	AKT1S1	assay	Reveal	1	1483	-3.802	-2.124	Plate control	-2.124	PASS	PASS	1.1.3	NPX Map	1.1.3	5.1.0	ngs2counts	Illumina NovaSeq X Plus
PC3	PLATE_CONTROL	F12	Plate_Layout_LC0555_run - (1)	R10001	OID50376	Q96B36	AKT1S1	assay	Reveal	1	6095	-1.6485	0.0295	Plate control	0.0295	PASS	PASS	1.1.3	NPX Map	1.1.3	5.1.0	ngs2counts	Illumina NovaSeq X Plus
WK-2025052801548	SAMPLE	G1	Plate_Layout_LC0555_run - (1)	R10001	OID50376	Q96B36	AKT1S1	assay	Reveal	1	1519	-3.8987	-2.2207	Plate control	-2.2207	PASS	PASS	1.1.3	NPX Map	1.1.3	5.1.0	ngs2counts	Illumina NovaSeq X Plus
NC1	NEGATIVE_CONTROL	G11	Plate_Layout_LC0555_run - (1)	R10001	OID50376	Q96B36	AKT1S1	assay	Reveal	1	857	-5.0372	-3.3592	Plate control	-3.3592	PASS	PASS	1.1.3	NPX Map	1.1.3	5.1.0	ngs2counts	Illumina NovaSeq X Plus
PC4	PLATE_CONTROL	G12	Plate_Layout_LC0555_run - (1)	R10001	OID50376	Q96B36	AKT1S1	assay	Reveal	1	5617	-1.678	0	Plate control	0	PASS	PASS	1.1.3	NPX Map	1.1.3	5.1.0	ngs2counts	Illumina NovaSeq X Plus
WK-2025052801554	SAMPLE	H1	Plate_Layout_LC0555_run - (1)	R10001	OID50376	Q96B36	AKT1S1	assay	Reveal	1	3228	-2.1779	-0.5	Plate control	-0.5	PASS	PASS	1.1.3	NPX Map	1.1.3	5.1.0	ngs2counts	Illumina NovaSeq X Plus
NC2	NEGATIVE_CONTROL	H11	Plate_Layout_LC0555_run - (1)	R10001	OID50376	Q96B36	AKT1S1	assay	Reveal	1	1235	-4.5397	-2.8618	Plate control	-2.8618	PASS	PASS	1.1.3	NPX Map	1.1.3	5.1.0	ngs2counts	Illumina NovaSeq X Plus
PC5	PLATE_CONTROL	H12	Plate_Layout_LC0555_run - (1)	R10001	OID50376	Q96B36	AKT1S1	assay	Reveal	1	5284	-1.7917	-0.1137	Plate control	-0.1137	PASS	PASS	1.1.3	NPX Map	1.1.3	5.1.0	ngs2counts	Illumina NovaSeq X Plus
WK-2025052801545	SAMPLE	A1	Plate_Layout_LC0555_run - (1)	R10001	OID50377	P31751	AKT2	assay	Reveal	1	322	-5.5304	-1.5358	Plate control	-1.5358	PASS	PASS	1.1.3	NPX Map	1.1.3	5.1.0	ngs2counts	Illumina NovaSeq X Plus
WK-2025052801552	SAMPLE	A2	Plate_Layout_LC0555_run - (1)	R10001	OID50377	P31751	AKT2	assay	Reveal	1	379	-5.5272	-1.5326	Plate control	-1.5326	PASS	PASS	1.1.3	NPX Map	1.1.3	5.1.0	ngs2counts	Illumina NovaSeq X Plus
SC1	SAMPLE_CONTROL	A12	Plate_Layout_LC0555_run - (1)	R10001	OID50377	P31751	AKT2	assay	Reveal	1	620	-5.125	-1.1304	Plate control	-1.1304	PASS	PASS	1.1.3	NPX Map	1.1.3	5.1.0	ngs2counts	Illumina NovaSeq X Plus
WK-2025052801550	SAMPLE	B1	Plate_Layout_LC0555_run - (1)	R10001	OID50377	P31751	AKT2	assay	Reveal	1	268	-5.9408	-1.9462	Plate control	-1.9462	PASS	PASS	1.1.3	NPX Map	1.1.3	5.1.0	ngs2counts	Illumina NovaSeq X Plus
WK-2025052801549	SAMPLE	B2	Plate_Layout_LC0555_run - (1)	R10001	OID50377	P31751	AKT2	assay	Reveal	1	270	-6.0336	-2.039	Plate control	-2.039	PASS	PASS	1.1.3	NPX Map	1.1.3	5.1.0	ngs2counts	Illumina NovaSeq X Plus
SC2	SAMPLE_CONTROL	B12	Plate_Layout_LC0555_run - (1)	R10001	OID50377	P31751	AKT2	assay	Reveal	1	717	-4.7905	-0.7959	Plate control	-0.7959	PASS	PASS	1.1.3	NPX Map	1.1.3	5.1.0	ngs2counts	Illumina NovaSeq X Plus
WK-2025052801546	SAMPLE	C1	Plate_Layout_LC0555_run - (1)	R10001	OID50377	P31751	AKT2	assay	Reveal	1	351	-5.9215	-1.9269	Plate control	-1.9269	PASS	PASS	1.1.3	NPX Map	1.1.3	5.1.0	ngs2counts	Illumina NovaSeq X Plus
WK-2025052801555	SAMPLE	C2	Plate_Layout_LC0555_run - (1)	R10001	OID50377	P31751	AKT2	assay	Reveal	1	356	-5.3173	-1.3227	Plate control	-1.3227	PASS	PASS	1.1.3	NPX Map	1.1.3	5.1.0	ngs2counts	Illumina NovaSeq X Plus
SC3	SAMPLE_CONTROL	C12	Plate_Layout_LC0555_run - (1)	R10001	OID50377	P31751	AKT2	assay	Reveal	1	665	-4.896	-0.9014	Plate control	-0.9014	PASS	PASS	1.1.3	NPX Map	1.1.3	5.1.0	ngs2counts	Illumina NovaSeq X Plus
WK-2025052801553	SAMPLE	D1	Plate_Layout_LC0555_run - (1)	R10001	OID50377	P31751	AKT2	assay	Reveal	1	234	-6.1179	-2.1233	Plate control	-2.1233	PASS	PASS	1.1.3	NPX Map	1.1.3	5.1.0	ngs2counts	Illumina NovaSeq X Plus
PC1	PLATE_CONTROL	D12	Plate_Layout_LC0555_run - (1)	R10001	OID50377	P31751	AKT2	assay	Reveal	1	1221	-3.9946	0	Plate control	0	PASS	PASS	1.1.3	NPX Map	1.1.3	5.1.0	ngs2counts	Illumina NovaSeq X Plus
WK-2025052801547	SAMPLE	E1	Plate_Layout_LC0555_run - (1)	R10001	OID50377	P31751	AKT2	assay	Reveal	1	252	-6.3211	-2.3265	Plate control	-2.3265	PASS	PASS	1.1.3	NPX Map	1.1.3	5.1.0	ngs2counts	Illumina NovaSeq X Plus
PC2	PLATE_CONTROL	E12	Plate_Layout_LC0555_run - (1)	R10001	OID50377	P31751	AKT2	assay	Reveal	1	1089	-4.0253	-0.0307	Plate control	-0.0307	PASS	PASS	1.1.3	NPX Map	1.1.3	5.1.0	ngs2counts	Illumina NovaSeq X Plus
WK-2025052801551	SAMPLE	F1	Plate_Layout_LC0555_run - (1)	R10001	OID50377	P31751	AKT2	assay	Reveal	1	336	-5.944	-1.9494	Plate control	-1.9494	PASS	PASS	1.1.3	NPX Map	1.1.3	5.1.0	ngs2counts	Illumina NovaSeq X Plus
PC3	PLATE_CONTROL	F12	Plate_Layout_LC0555_run - (1)	R10001	OID50377	P31751	AKT2	assay	Reveal	1	1249	-3.9353	0.0593	Plate control	0.0593	PASS	PASS	1.1.3	NPX Map	1.1.3	5.1.0	ngs2counts	Illumina NovaSeq X Plus
WK-2025052801548	SAMPLE	G1	Plate_Layout_LC0555_run - (1)	R10001	OID50377	P31751	AKT2	assay	Reveal	1	298	-6.2484	-2.2538	Plate control	-2.2538	PASS	PASS	1.1.3	NPX Map	1.1.3	5.1.0	ngs2counts	Illumina NovaSeq X Plus
NC1	NEGATIVE_CONTROL	G11	Plate_Layout_LC0555_run - (1)	R10001	OID50377	P31751	AKT2	assay	Reveal	1	333	-6.401	-2.4064	Plate control	-2.4064	PASS	PASS	1.1.3	NPX Map	1.1.3	5.1.0	ngs2counts	Illumina NovaSeq X Plus
PC4	PLATE_CONTROL	G12	Plate_Layout_LC0555_run - (1)	R10001	OID50377	P31751	AKT2	assay	Reveal	1	1181	-3.9278	0.0668	Plate control	0.0668	PASS	PASS	1.1.3	NPX Map	1.1.3	5.1.0	ngs2counts	Illumina NovaSeq X Plus
WK-2025052801554	SAMPLE	H1	Plate_Layout_LC0555_run - (1)	R10001	OID50377	P31751	AKT2	assay	Reveal	1	760	-4.2645	-0.2699	Plate control	-0.2699	PASS	PASS	1.1.3	NPX Map	1.1.3	5.1.0	ngs2counts	Illumina NovaSeq X Plus
NC2	NEGATIVE_CONTROL	H11	Plate_Layout_LC0555_run - (1)	R10001	OID50377	P31751	AKT2	assay	Reveal	1	307	-6.5479	-2.5533	Plate control	-2.5533	PASS	PASS	1.1.3	NPX Map	1.1.3	5.1.0	ngs2counts	Illumina NovaSeq X Plus
PC5	PLATE_CONTROL	H12	Plate_Layout_LC0555_run - (1)	R10001	OID50377	P31751	AKT2	assay	Reveal	1	1092	-4.0663	-0.0717	Plate control	-0.0717	PASS	PASS	1.1.3	NPX Map	1.1.3	5.1.0	ngs2counts	Illumina NovaSeq X Plus
WK-2025052801545	SAMPLE	A1	Plate_Layout_LC0555_run - (1)	R10001	OID50093	Q9Y243	AKT3	assay	Reveal	1	41	-8.5037	0.4593	Plate control	0.4593	PASS	PASS	1.1.3	NPX Map	1.1.3	5.1.0	ngs2counts	Illumina NovaSeq X Plus
WK-2025052801552	SAMPLE	A2	Plate_Layout_LC0555_run - (1)	R10001	OID50093	Q9Y243	AKT3	assay	Reveal	1	46	-8.5697	0.3934	Plate control	0.3934	PASS	PASS	1.1.3	NPX Map	1.1.3	5.1.0	ngs2counts	Illumina NovaSeq X Plus
SC1	SAMPLE_CONTROL	A12	Plate_Layout_LC0555_run - (1)	R10001	OID50093	Q9Y243	AKT3	assay	Reveal	1	50	-8.7573	0.2058	Plate control	0.2058	PASS	PASS	1.1.3	NPX Map	1.1.3	5.1.0	ngs2counts	Illumina NovaSeq X Plus
WK-2025052801550	SAMPLE	B1	Plate_Layout_LC0555_run - (1)	R10001	OID50093	Q9Y243	AKT3	assay	Reveal	1	26	-9.3064	-0.3434	Plate control	-0.3434	PASS	PASS	1.1.3	NPX Map	1.1.3	5.1.0	ngs2counts	Illumina NovaSeq X Plus
WK-2025052801549	SAMPLE	B2	Plate_Layout_LC0555_run - (1)	R10001	OID50093	Q9Y243	AKT3	assay	Reveal	1	37	-8.9009	0.0621	Plate control	0.0621	PASS	PASS	1.1.3	NPX Map	1.1.3	5.1.0	ngs2counts	Illumina NovaSeq X Plus
SC2	SAMPLE_CONTROL	B12	Plate_Layout_LC0555_run - (1)	R10001	OID50093	Q9Y243	AKT3	assay	Reveal	1	74	-8.0669	0.8962	Plate control	0.8962	PASS	PASS	1.1.3	NPX Map	1.1.3	5.1.0	ngs2counts	Illumina NovaSeq X Plus
WK-2025052801546	SAMPLE	C1	Plate_Layout_LC0555_run - (1)	R10001	OID50093	Q9Y243	AKT3	assay	Reveal	1	30	-9.47	-0.5069	Plate control	-0.5069	PASS	PASS	1.1.3	NPX Map	1.1.3	5.1.0	ngs2counts	Illumina NovaSeq X Plus
WK-2025052801555	SAMPLE	C2	Plate_Layout_LC0555_run - (1)	R10001	OID50093	Q9Y243	AKT3	assay	Reveal	1	47	-8.2384	0.7246	Plate control	0.7246	PASS	PASS	1.1.3	NPX Map	1.1.3	5.1.0	ngs2counts	Illumina NovaSeq X Plus
SC3	SAMPLE_CONTROL	C12	Plate_Layout_LC0555_run - (1)	R10001	OID50093	Q9Y243	AKT3	assay	Reveal	1	42	-8.8809	0.0821	Plate control	0.0821	PASS	PASS	1.1.3	NPX Map	1.1.3	5.1.0	ngs2counts	Illumina NovaSeq X Plus
WK-2025052801553	SAMPLE	D1	Plate_Layout_LC0555_run - (1)	R10001	OID50093	Q9Y243	AKT3	assay	Reveal	1	45	-8.4964	0.4667	Plate control	0.4667	PASS	PASS	1.1.3	NPX Map	1.1.3	5.1.0	ngs2counts	Illumina NovaSeq X Plus
PC1	PLATE_CONTROL	D12	Plate_Layout_LC0555_run - (1)	R10001	OID50093	Q9Y243	AKT3	assay	Reveal	1	39	-8.963	0	Plate control	0	PASS	PASS	1.1.3	NPX Map	1.1.3	5.1.0	ngs2counts	Illumina NovaSeq X Plus
WK-2025052801547	SAMPLE	E1	Plate_Layout_LC0555_run - (1)	R10001	OID50093	Q9Y243	AKT3	assay	Reveal	1	34	-9.2109	-0.2478	Plate control	-0.2478	PASS	PASS	1.1.3	NPX Map	1.1.3	5.1.0	ngs2counts	Illumina NovaSeq X Plus
PC2	PLATE_CONTROL	E12	Plate_Layout_LC0555_run - (1)	R10001	OID50093	Q9Y243	AKT3	assay	Reveal	1	25	-9.4702	-0.5072	Plate control	-0.5072	PASS	PASS	1.1.3	NPX Map	1.1.3	5.1.0	ngs2counts	Illumina NovaSeq X Plus
WK-2025052801551	SAMPLE	F1	Plate_Layout_LC0555_run - (1)	R10001	OID50093	Q9Y243	AKT3	assay	Reveal	1	39	-9.0509	-0.0879	Plate control	-0.0879	PASS	PASS	1.1.3	NPX Map	1.1.3	5.1.0	ngs2counts	Illumina NovaSeq X Plus
PC3	PLATE_CONTROL	F12	Plate_Layout_LC0555_run - (1)	R10001	OID50093	Q9Y243	AKT3	assay	Reveal	1	29	-9.3639	-0.4009	Plate control	-0.4009	PASS	PASS	1.1.3	NPX Map	1.1.3	5.1.0	ngs2counts	Illumina NovaSeq X Plus
WK-2025052801548	SAMPLE	G1	Plate_Layout_LC0555_run - (1)	R10001	OID50093	Q9Y243	AKT3	assay	Reveal	1	66	-8.4232	0.5398	Plate control	0.5398	PASS	PASS	1.1.3	NPX Map	1.1.3	5.1.0	ngs2counts	Illumina NovaSeq X Plus
NC1	NEGATIVE_CONTROL	G11	Plate_Layout_LC0555_run - (1)	R10001	OID50093	Q9Y243	AKT3	assay	Reveal	1	87	-8.3374	0.6257	Plate control	0.6257	PASS	PASS	1.1.3	NPX Map	1.1.3	5.1.0	ngs2counts	Illumina NovaSeq X Plus
PC4	PLATE_CONTROL	G12	Plate_Layout_LC0555_run - (1)	R10001	OID50093	Q9Y243	AKT3	assay	Reveal	1	41	-8.776	0.1871	Plate control	0.1871	PASS	PASS	1.1.3	NPX Map	1.1.3	5.1.0	ngs2counts	Illumina NovaSeq X Plus
WK-2025052801554	SAMPLE	H1	Plate_Layout_LC0555_run - (1)	R10001	OID50093	Q9Y243	AKT3	assay	Reveal	1	44	-8.3749	0.5881	Plate control	0.5881	PASS	PASS	1.1.3	NPX Map	1.1.3	5.1.0	ngs2counts	Illumina NovaSeq X Plus
NC2	NEGATIVE_CONTROL	H11	Plate_Layout_LC0555_run - (1)	R10001	OID50093	Q9Y243	AKT3	assay	Reveal	1	57	-8.9771	-0.0141	Plate control	-0.0141	PASS	PASS	1.1.3	NPX Map	1.1.3	5.1.0	ngs2counts	Illumina NovaSeq X Plus
PC5	PLATE_CONTROL	H12	Plate_Layout_LC0555_run - (1)	R10001	OID50093	Q9Y243	AKT3	assay	Reveal	1	52	-8.4586	0.5044	Plate control	0.5044	PASS	PASS	1.1.3	NPX Map	1.1.3	5.1.0	ngs2counts	Illumina NovaSeq X Plus
WK-2025052801545	SAMPLE	A1	Plate_Layout_LC0555_run - (1)	R10001	OID50378	P30838	ALDH3A1	assay	Reveal	1	690	-4.4308	-0.4842	Plate control	-0.4842	PASS	PASS	1.1.3	NPX Map	1.1.3	5.1.0	ngs2counts	Illumina NovaSeq X Plus
WK-2025052801552	SAMPLE	A2	Plate_Layout_LC0555_run - (1)	R10001	OID50378	P30838	ALDH3A1	assay	Reveal	1	981	-4.1551	-0.2085	Plate control	-0.2085	PASS	PASS	1.1.3	NPX Map	1.1.3	5.1.0	ngs2counts	Illumina NovaSeq X Plus
SC1	SAMPLE_CONTROL	A12	Plate_Layout_LC0555_run - (1)	R10001	OID50378	P30838	ALDH3A1	assay	Reveal	1	1166	-4.2138	-0.2671	Plate control	-0.2671	PASS	PASS	1.1.3	NPX Map	1.1.3	5.1.0	ngs2counts	Illumina NovaSeq X Plus
WK-2025052801550	SAMPLE	B1	Plate_Layout_LC0555_run - (1)	R10001	OID50378	P30838	ALDH3A1	assay	Reveal	1	1417	-3.5382	0.4084	Plate control	0.4084	PASS	PASS	1.1.3	NPX Map	1.1.3	5.1.0	ngs2counts	Illumina NovaSeq X Plus
WK-2025052801549	SAMPLE	B2	Plate_Layout_LC0555_run - (1)	R10001	OID50378	P30838	ALDH3A1	assay	Reveal	1	1369	-3.6915	0.2552	Plate control	0.2552	PASS	PASS	1.1.3	NPX Map	1.1.3	5.1.0	ngs2counts	Illumina NovaSeq X Plus
SC2	SAMPLE_CONTROL	B12	Plate_Layout_LC0555_run - (1)	R10001	OID50378	P30838	ALDH3A1	assay	Reveal	1	1194	-4.0548	-0.1081	Plate control	-0.1081	PASS	PASS	1.1.3	NPX Map	1.1.3	5.1.0	ngs2counts	Illumina NovaSeq X Plus
WK-2025052801546	SAMPLE	C1	Plate_Layout_LC0555_run - (1)	R10001	OID50378	P30838	ALDH3A1	assay	Reveal	1	1974	-3.43	0.5167	Plate control	0.5167	PASS	PASS	1.1.3	NPX Map	1.1.3	5.1.0	ngs2counts	Illumina NovaSeq X Plus
WK-2025052801555	SAMPLE	C2	Plate_Layout_LC0555_run - (1)	R10001	OID50378	P30838	ALDH3A1	assay	Reveal	1	764	-4.2156	-0.2689	Plate control	-0.2689	PASS	PASS	1.1.3	NPX Map	1.1.3	5.1.0	ngs2counts	Illumina NovaSeq X Plus
SC3	SAMPLE_CONTROL	C12	Plate_Layout_LC0555_run - (1)	R10001	OID50378	P30838	ALDH3A1	assay	Reveal	1	1159	-4.0945	-0.1479	Plate control	-0.1479	PASS	PASS	1.1.3	NPX Map	1.1.3	5.1.0	ngs2counts	Illumina NovaSeq X Plus
WK-2025052801553	SAMPLE	D1	Plate_Layout_LC0555_run - (1)	R10001	OID50378	P30838	ALDH3A1	assay	Reveal	1	882	-4.2036	-0.257	Plate control	-0.257	PASS	PASS	1.1.3	NPX Map	1.1.3	5.1.0	ngs2counts	Illumina NovaSeq X Plus
PC1	PLATE_CONTROL	D12	Plate_Layout_LC0555_run - (1)	R10001	OID50378	P30838	ALDH3A1	assay	Reveal	1	1357	-3.8422	0.1044	Plate control	0.1044	PASS	PASS	1.1.3	NPX Map	1.1.3	5.1.0	ngs2counts	Illumina NovaSeq X Plus
WK-2025052801547	SAMPLE	E1	Plate_Layout_LC0555_run - (1)	R10001	OID50378	P30838	ALDH3A1	assay	Reveal	1	2195	-3.1983	0.7483	Plate control	0.7483	PASS	PASS	1.1.3	NPX Map	1.1.3	5.1.0	ngs2counts	Illumina NovaSeq X Plus
PC2	PLATE_CONTROL	E12	Plate_Layout_LC0555_run - (1)	R10001	OID50378	P30838	ALDH3A1	assay	Reveal	1	1150	-3.9466	0	Plate control	0	PASS	PASS	1.1.3	NPX Map	1.1.3	5.1.0	ngs2counts	Illumina NovaSeq X Plus
WK-2025052801551	SAMPLE	F1	Plate_Layout_LC0555_run - (1)	R10001	OID50378	P30838	ALDH3A1	assay	Reveal	1	1851	-3.4822	0.4644	Plate control	0.4644	PASS	PASS	1.1.3	NPX Map	1.1.3	5.1.0	ngs2counts	Illumina NovaSeq X Plus
PC3	PLATE_CONTROL	F12	Plate_Layout_LC0555_run - (1)	R10001	OID50378	P30838	ALDH3A1	assay	Reveal	1	1300	-3.8776	0.0691	Plate control	0.0691	PASS	PASS	1.1.3	NPX Map	1.1.3	5.1.0	ngs2counts	Illumina NovaSeq X Plus
WK-2025052801548	SAMPLE	G1	Plate_Layout_LC0555_run - (1)	R10001	OID50378	P30838	ALDH3A1	assay	Reveal	1	1235	-4.1973	-0.2507	Plate control	-0.2507	PASS	PASS	1.1.3	NPX Map	1.1.3	5.1.0	ngs2counts	Illumina NovaSeq X Plus
NC1	NEGATIVE_CONTROL	G11	Plate_Layout_LC0555_run - (1)	R10001	OID50378	P30838	ALDH3A1	assay	Reveal	1	1394	-4.3353	-0.3887	Plate control	-0.3887	PASS	PASS	1.1.3	NPX Map	1.1.3	5.1.0	ngs2counts	Illumina NovaSeq X Plus
PC4	PLATE_CONTROL	G12	Plate_Layout_LC0555_run - (1)	R10001	OID50378	P30838	ALDH3A1	assay	Reveal	1	1099	-4.0316	-0.0849	Plate control	-0.0849	PASS	PASS	1.1.3	NPX Map	1.1.3	5.1.0	ngs2counts	Illumina NovaSeq X Plus
WK-2025052801554	SAMPLE	H1	Plate_Layout_LC0555_run - (1)	R10001	OID50378	P30838	ALDH3A1	assay	Reveal	1	1570	-3.2178	0.7288	Plate control	0.7288	PASS	PASS	1.1.3	NPX Map	1.1.3	5.1.0	ngs2counts	Illumina NovaSeq X Plus
NC2	NEGATIVE_CONTROL	H11	Plate_Layout_LC0555_run - (1)	R10001	OID50378	P30838	ALDH3A1	assay	Reveal	1	1501	-4.2583	-0.3117	Plate control	-0.3117	PASS	PASS	1.1.3	NPX Map	1.1.3	5.1.0	ngs2counts	Illumina NovaSeq X Plus
PC5	PLATE_CONTROL	H12	Plate_Layout_LC0555_run - (1)	R10001	OID50378	P30838	ALDH3A1	assay	Reveal	1	1096	-4.0611	-0.1144	Plate control	-0.1144	PASS	PASS	1.1.3	NPX Map	1.1.3	5.1.0	ngs2counts	Illumina NovaSeq X Plus
WK-2025052801545	SAMPLE	A1	Plate_Layout_LC0555_run - (1)	R10001	OID50025	Q9UM73	ALK	assay	Reveal	1	686	-4.4392	0.2871	Plate control	0.2871	PASS	PASS	1.1.3	NPX Map	1.1.3	5.1.0	ngs2counts	Illumina NovaSeq X Plus
WK-2025052801552	SAMPLE	A2	Plate_Layout_LC0555_run - (1)	R10001	OID50025	Q9UM73	ALK	assay	Reveal	1	1193	-3.8729	0.8534	Plate control	0.8534	PASS	PASS	1.1.3	NPX Map	1.1.3	5.1.0	ngs2counts	Illumina NovaSeq X Plus
SC1	SAMPLE_CONTROL	A12	Plate_Layout_LC0555_run - (1)	R10001	OID50025	Q9UM73	ALK	assay	Reveal	1	678	-4.996	-0.2697	Plate control	-0.2697	PASS	PASS	1.1.3	NPX Map	1.1.3	5.1.0	ngs2counts	Illumina NovaSeq X Plus
WK-2025052801550	SAMPLE	B1	Plate_Layout_LC0555_run - (1)	R10001	OID50025	Q9UM73	ALK	assay	Reveal	1	1423	-3.5321	1.1941	Plate control	1.1941	PASS	PASS	1.1.3	NPX Map	1.1.3	5.1.0	ngs2counts	Illumina NovaSeq X Plus
WK-2025052801549	SAMPLE	B2	Plate_Layout_LC0555_run - (1)	R10001	OID50025	Q9UM73	ALK	assay	Reveal	1	699	-4.6613	0.065	Plate control	0.065	PASS	PASS	1.1.3	NPX Map	1.1.3	5.1.0	ngs2counts	Illumina NovaSeq X Plus
SC2	SAMPLE_CONTROL	B12	Plate_Layout_LC0555_run - (1)	R10001	OID50025	Q9UM73	ALK	assay	Reveal	1	836	-4.569	0.1573	Plate control	0.1573	PASS	PASS	1.1.3	NPX Map	1.1.3	5.1.0	ngs2counts	Illumina NovaSeq X Plus
WK-2025052801546	SAMPLE	C1	Plate_Layout_LC0555_run - (1)	R10001	OID50025	Q9UM73	ALK	assay	Reveal	1	816	-4.7044	0.0218	Plate control	0.0218	PASS	PASS	1.1.3	NPX Map	1.1.3	5.1.0	ngs2counts	Illumina NovaSeq X Plus
WK-2025052801555	SAMPLE	C2	Plate_Layout_LC0555_run - (1)	R10001	OID50025	Q9UM73	ALK	assay	Reveal	1	1722	-3.0431	1.6832	Plate control	1.6832	PASS	PASS	1.1.3	NPX Map	1.1.3	5.1.0	ngs2counts	Illumina NovaSeq X Plus
SC3	SAMPLE_CONTROL	C12	Plate_Layout_LC0555_run - (1)	R10001	OID50025	Q9UM73	ALK	assay	Reveal	1	730	-4.7615	-0.0352	Plate control	-0.0352	PASS	PASS	1.1.3	NPX Map	1.1.3	5.1.0	ngs2counts	Illumina NovaSeq X Plus
WK-2025052801553	SAMPLE	D1	Plate_Layout_LC0555_run - (1)	R10001	OID50025	Q9UM73	ALK	assay	Reveal	1	1547	-3.393	1.3333	Plate control	1.3333	PASS	PASS	1.1.3	NPX Map	1.1.3	5.1.0	ngs2counts	Illumina NovaSeq X Plus
PC1	PLATE_CONTROL	D12	Plate_Layout_LC0555_run - (1)	R10001	OID50025	Q9UM73	ALK	assay	Reveal	1	694	-4.8097	-0.0834	Plate control	-0.0834	PASS	PASS	1.1.3	NPX Map	1.1.3	5.1.0	ngs2counts	Illumina NovaSeq X Plus
WK-2025052801547	SAMPLE	E1	Plate_Layout_LC0555_run - (1)	R10001	OID50025	Q9UM73	ALK	assay	Reveal	1	744	-4.7592	-0.0329	Plate control	-0.0329	PASS	PASS	1.1.3	NPX Map	1.1.3	5.1.0	ngs2counts	Illumina NovaSeq X Plus
PC2	PLATE_CONTROL	E12	Plate_Layout_LC0555_run - (1)	R10001	OID50025	Q9UM73	ALK	assay	Reveal	1	670	-4.7261	0.0002	Plate control	0.0002	PASS	PASS	1.1.3	NPX Map	1.1.3	5.1.0	ngs2counts	Illumina NovaSeq X Plus
WK-2025052801551	SAMPLE	F1	Plate_Layout_LC0555_run - (1)	R10001	OID50025	Q9UM73	ALK	assay	Reveal	1	895	-4.5306	0.1957	Plate control	0.1957	PASS	PASS	1.1.3	NPX Map	1.1.3	5.1.0	ngs2counts	Illumina NovaSeq X Plus
PC3	PLATE_CONTROL	F12	Plate_Layout_LC0555_run - (1)	R10001	OID50025	Q9UM73	ALK	assay	Reveal	1	763	-4.6463	0.0799	Plate control	0.0799	PASS	PASS	1.1.3	NPX Map	1.1.3	5.1.0	ngs2counts	Illumina NovaSeq X Plus
WK-2025052801548	SAMPLE	G1	Plate_Layout_LC0555_run - (1)	R10001	OID50025	Q9UM73	ALK	assay	Reveal	1	851	-4.7346	-0.0083	Plate control	-0.0083	PASS	PASS	1.1.3	NPX Map	1.1.3	5.1.0	ngs2counts	Illumina NovaSeq X Plus
NC1	NEGATIVE_CONTROL	G11	Plate_Layout_LC0555_run - (1)	R10001	OID50025	Q9UM73	ALK	assay	Reveal	1	991	-4.8276	-0.1013	Plate control	-0.1013	PASS	PASS	1.1.3	NPX Map	1.1.3	5.1.0	ngs2counts	Illumina NovaSeq X Plus
PC4	PLATE_CONTROL	G12	Plate_Layout_LC0555_run - (1)	R10001	OID50025	Q9UM73	ALK	assay	Reveal	1	679	-4.7263	0	Plate control	0	PASS	PASS	1.1.3	NPX Map	1.1.3	5.1.0	ngs2counts	Illumina NovaSeq X Plus
WK-2025052801554	SAMPLE	H1	Plate_Layout_LC0555_run - (1)	R10001	OID50025	Q9UM73	ALK	assay	Reveal	1	1545	-3.241	1.4853	Plate control	1.4853	PASS	PASS	1.1.3	NPX Map	1.1.3	5.1.0	ngs2counts	Illumina NovaSeq X Plus
NC2	NEGATIVE_CONTROL	H11	Plate_Layout_LC0555_run - (1)	R10001	OID50025	Q9UM73	ALK	assay	Reveal	1	758	-5.244	-0.5177	Plate control	-0.5177	PASS	PASS	1.1.3	NPX Map	1.1.3	5.1.0	ngs2counts	Illumina NovaSeq X Plus
PC5	PLATE_CONTROL	H12	Plate_Layout_LC0555_run - (1)	R10001	OID50025	Q9UM73	ALK	assay	Reveal	1	553	-5.0479	-0.3217	Plate control	-0.3217	PASS	PASS	1.1.3	NPX Map	1.1.3	5.1.0	ngs2counts	Illumina NovaSeq X Plus
WK-2025052801545	SAMPLE	A1	Plate_Layout_LC0555_run - (1)	R10001	OID50094	P09923	ALPI	assay	Reveal	1	62	-7.9071	-7.3205	Plate control	-7.3205	PASS	PASS	1.1.3	NPX Map	1.1.3	5.1.0	ngs2counts	Illumina NovaSeq X Plus
WK-2025052801552	SAMPLE	A2	Plate_Layout_LC0555_run - (1)	R10001	OID50094	P09923	ALPI	assay	Reveal	1	41	-8.7357	-8.1491	Plate control	-8.1491	PASS	PASS	1.1.3	NPX Map	1.1.3	5.1.0	ngs2counts	Illumina NovaSeq X Plus
SC1	SAMPLE_CONTROL	A12	Plate_Layout_LC0555_run - (1)	R10001	OID50094	P09923	ALPI	assay	Reveal	1	6978	-1.6325	-1.0459	Plate control	-1.0459	PASS	PASS	1.1.3	NPX Map	1.1.3	5.1.0	ngs2counts	Illumina NovaSeq X Plus
WK-2025052801550	SAMPLE	B1	Plate_Layout_LC0555_run - (1)	R10001	OID50094	P09923	ALPI	assay	Reveal	1	29	-9.1489	-8.5622	Plate control	-8.5622	PASS	PASS	1.1.3	NPX Map	1.1.3	5.1.0	ngs2counts	Illumina NovaSeq X Plus
WK-2025052801549	SAMPLE	B2	Plate_Layout_LC0555_run - (1)	R10001	OID50094	P09923	ALPI	assay	Reveal	1	43	-8.6841	-8.0975	Plate control	-8.0975	PASS	PASS	1.1.3	NPX Map	1.1.3	5.1.0	ngs2counts	Illumina NovaSeq X Plus
SC2	SAMPLE_CONTROL	B12	Plate_Layout_LC0555_run - (1)	R10001	OID50094	P09923	ALPI	assay	Reveal	1	6930	-1.5177	-0.9311	Plate control	-0.9311	PASS	PASS	1.1.3	NPX Map	1.1.3	5.1.0	ngs2counts	Illumina NovaSeq X Plus
WK-2025052801546	SAMPLE	C1	Plate_Layout_LC0555_run - (1)	R10001	OID50094	P09923	ALPI	assay	Reveal	1	55	-8.5955	-8.0089	Plate control	-8.0089	PASS	PASS	1.1.3	NPX Map	1.1.3	5.1.0	ngs2counts	Illumina NovaSeq X Plus
WK-2025052801555	SAMPLE	C2	Plate_Layout_LC0555_run - (1)	R10001	OID50094	P09923	ALPI	assay	Reveal	1	29	-8.935	-8.3484	Plate control	-8.3484	PASS	PASS	1.1.3	NPX Map	1.1.3	5.1.0	ngs2counts	Illumina NovaSeq X Plus
SC3	SAMPLE_CONTROL	C12	Plate_Layout_LC0555_run - (1)	R10001	OID50094	P09923	ALPI	assay	Reveal	1	7091	-1.4814	-0.8948	Plate control	-0.8948	PASS	PASS	1.1.3	NPX Map	1.1.3	5.1.0	ngs2counts	Illumina NovaSeq X Plus
WK-2025052801553	SAMPLE	D1	Plate_Layout_LC0555_run - (1)	R10001	OID50094	P09923	ALPI	assay	Reveal	1	50	-8.3444	-7.7578	Plate control	-7.7578	PASS	PASS	1.1.3	NPX Map	1.1.3	5.1.0	ngs2counts	Illumina NovaSeq X Plus
PC1	PLATE_CONTROL	D12	Plate_Layout_LC0555_run - (1)	R10001	OID50094	P09923	ALPI	assay	Reveal	1	12991	-0.5832	0.0034	Plate control	0.0034	PASS	PASS	1.1.3	NPX Map	1.1.3	5.1.0	ngs2counts	Illumina NovaSeq X Plus
WK-2025052801547	SAMPLE	E1	Plate_Layout_LC0555_run - (1)	R10001	OID50094	P09923	ALPI	assay	Reveal	1	47	-8.7438	-8.1571	Plate control	-8.1571	PASS	PASS	1.1.3	NPX Map	1.1.3	5.1.0	ngs2counts	Illumina NovaSeq X Plus
PC2	PLATE_CONTROL	E12	Plate_Layout_LC0555_run - (1)	R10001	OID50094	P09923	ALPI	assay	Reveal	1	11637	-0.6076	-0.021	Plate control	-0.021	PASS	PASS	1.1.3	NPX Map	1.1.3	5.1.0	ngs2counts	Illumina NovaSeq X Plus
WK-2025052801551	SAMPLE	F1	Plate_Layout_LC0555_run - (1)	R10001	OID50094	P09923	ALPI	assay	Reveal	1	28	-9.5289	-8.9423	Plate control	-8.9423	PASS	PASS	1.1.3	NPX Map	1.1.3	5.1.0	ngs2counts	Illumina NovaSeq X Plus
PC3	PLATE_CONTROL	F12	Plate_Layout_LC0555_run - (1)	R10001	OID50094	P09923	ALPI	assay	Reveal	1	12724	-0.5866	0	Plate control	0	PASS	PASS	1.1.3	NPX Map	1.1.3	5.1.0	ngs2counts	Illumina NovaSeq X Plus
WK-2025052801548	SAMPLE	G1	Plate_Layout_LC0555_run - (1)	R10001	OID50094	P09923	ALPI	assay	Reveal	1	40	-9.1457	-8.5591	Plate control	-8.5591	PASS	PASS	1.1.3	NPX Map	1.1.3	5.1.0	ngs2counts	Illumina NovaSeq X Plus
NC1	NEGATIVE_CONTROL	G11	Plate_Layout_LC0555_run - (1)	R10001	OID50094	P09923	ALPI	assay	Reveal	1	41	-9.4228	-8.8362	Plate control	-8.8362	PASS	PASS	1.1.3	NPX Map	1.1.3	5.1.0	ngs2counts	Illumina NovaSeq X Plus
PC4	PLATE_CONTROL	G12	Plate_Layout_LC0555_run - (1)	R10001	OID50094	P09923	ALPI	assay	Reveal	1	12206	-0.5582	0.0284	Plate control	0.0284	PASS	PASS	1.1.3	NPX Map	1.1.3	5.1.0	ngs2counts	Illumina NovaSeq X Plus
WK-2025052801554	SAMPLE	H1	Plate_Layout_LC0555_run - (1)	R10001	OID50094	P09923	ALPI	assay	Reveal	1	41	-8.4768	-7.8902	Plate control	-7.8902	PASS	PASS	1.1.3	NPX Map	1.1.3	5.1.0	ngs2counts	Illumina NovaSeq X Plus
NC2	NEGATIVE_CONTROL	H11	Plate_Layout_LC0555_run - (1)	R10001	OID50094	P09923	ALPI	assay	Reveal	1	73	-8.6202	-8.0336	Plate control	-8.0336	PASS	PASS	1.1.3	NPX Map	1.1.3	5.1.0	ngs2counts	Illumina NovaSeq X Plus
PC5	PLATE_CONTROL	H12	Plate_Layout_LC0555_run - (1)	R10001	OID50094	P09923	ALPI	assay	Reveal	1	12033	-0.6044	-0.0177	Plate control	-0.0177	PASS	PASS	1.1.3	NPX Map	1.1.3	5.1.0	ngs2counts	Illumina NovaSeq X Plus
WK-2025052801545	SAMPLE	A1	Plate_Layout_LC0555_run - (1)	R10001	OID50379	Q96NU7	AMDHD1	assay	Reveal	1	123	-6.9188	-4.0118	Plate control	-4.0118	PASS	PASS	1.1.3	NPX Map	1.1.3	5.1.0	ngs2counts	Illumina NovaSeq X Plus
WK-2025052801552	SAMPLE	A2	Plate_Layout_LC0555_run - (1)	R10001	OID50379	Q96NU7	AMDHD1	assay	Reveal	1	90	-7.6014	-4.6945	Plate control	-4.6945	PASS	PASS	1.1.3	NPX Map	1.1.3	5.1.0	ngs2counts	Illumina NovaSeq X Plus
SC1	SAMPLE_CONTROL	A12	Plate_Layout_LC0555_run - (1)	R10001	OID50379	Q96NU7	AMDHD1	assay	Reveal	1	1986	-3.4455	-0.5386	Plate control	-0.5386	PASS	PASS	1.1.3	NPX Map	1.1.3	5.1.0	ngs2counts	Illumina NovaSeq X Plus
WK-2025052801550	SAMPLE	B1	Plate_Layout_LC0555_run - (1)	R10001	OID50379	Q96NU7	AMDHD1	assay	Reveal	1	89	-7.5311	-4.6242	Plate control	-4.6242	PASS	PASS	1.1.3	NPX Map	1.1.3	5.1.0	ngs2counts	Illumina NovaSeq X Plus
WK-2025052801549	SAMPLE	B2	Plate_Layout_LC0555_run - (1)	R10001	OID50379	Q96NU7	AMDHD1	assay	Reveal	1	79	-7.8066	-4.8997	Plate control	-4.8997	PASS	PASS	1.1.3	NPX Map	1.1.3	5.1.0	ngs2counts	Illumina NovaSeq X Plus
SC2	SAMPLE_CONTROL	B12	Plate_Layout_LC0555_run - (1)	R10001	OID50379	Q96NU7	AMDHD1	assay	Reveal	1	1784	-3.4754	-0.5685	Plate control	-0.5685	PASS	PASS	1.1.3	NPX Map	1.1.3	5.1.0	ngs2counts	Illumina NovaSeq X Plus
WK-2025052801546	SAMPLE	C1	Plate_Layout_LC0555_run - (1)	R10001	OID50379	Q96NU7	AMDHD1	assay	Reveal	1	138	-7.2683	-4.3614	Plate control	-4.3614	PASS	PASS	1.1.3	NPX Map	1.1.3	5.1.0	ngs2counts	Illumina NovaSeq X Plus
WK-2025052801555	SAMPLE	C2	Plate_Layout_LC0555_run - (1)	R10001	OID50379	Q96NU7	AMDHD1	assay	Reveal	1	87	-7.3501	-4.4431	Plate control	-4.4431	PASS	PASS	1.1.3	NPX Map	1.1.3	5.1.0	ngs2counts	Illumina NovaSeq X Plus
SC3	SAMPLE_CONTROL	C12	Plate_Layout_LC0555_run - (1)	R10001	OID50379	Q96NU7	AMDHD1	assay	Reveal	1	1943	-3.3491	-0.4422	Plate control	-0.4422	PASS	PASS	1.1.3	NPX Map	1.1.3	5.1.0	ngs2counts	Illumina NovaSeq X Plus
WK-2025052801553	SAMPLE	D1	Plate_Layout_LC0555_run - (1)	R10001	OID50379	Q96NU7	AMDHD1	assay	Reveal	1	120	-7.0814	-4.1744	Plate control	-4.1744	PASS	PASS	1.1.3	NPX Map	1.1.3	5.1.0	ngs2counts	Illumina NovaSeq X Plus
PC1	PLATE_CONTROL	D12	Plate_Layout_LC0555_run - (1)	R10001	OID50379	Q96NU7	AMDHD1	assay	Reveal	1	2595	-2.9069	0	Plate control	0	PASS	PASS	1.1.3	NPX Map	1.1.3	5.1.0	ngs2counts	Illumina NovaSeq X Plus
WK-2025052801547	SAMPLE	E1	Plate_Layout_LC0555_run - (1)	R10001	OID50379	Q96NU7	AMDHD1	assay	Reveal	1	77	-8.0316	-5.1246	Plate control	-5.1246	PASS	PASS	1.1.3	NPX Map	1.1.3	5.1.0	ngs2counts	Illumina NovaSeq X Plus
PC2	PLATE_CONTROL	E12	Plate_Layout_LC0555_run - (1)	R10001	OID50379	Q96NU7	AMDHD1	assay	Reveal	1	2317	-2.936	-0.0291	Plate control	-0.0291	PASS	PASS	1.1.3	NPX Map	1.1.3	5.1.0	ngs2counts	Illumina NovaSeq X Plus
WK-2025052801551	SAMPLE	F1	Plate_Layout_LC0555_run - (1)	R10001	OID50379	Q96NU7	AMDHD1	assay	Reveal	1	112	-7.5289	-4.622	Plate control	-4.622	PASS	PASS	1.1.3	NPX Map	1.1.3	5.1.0	ngs2counts	Illumina NovaSeq X Plus
PC3	PLATE_CONTROL	F12	Plate_Layout_LC0555_run - (1)	R10001	OID50379	Q96NU7	AMDHD1	assay	Reveal	1	2498	-2.9353	-0.0284	Plate control	-0.0284	PASS	PASS	1.1.3	NPX Map	1.1.3	5.1.0	ngs2counts	Illumina NovaSeq X Plus
WK-2025052801548	SAMPLE	G1	Plate_Layout_LC0555_run - (1)	R10001	OID50379	Q96NU7	AMDHD1	assay	Reveal	1	145	-7.2877	-4.3808	Plate control	-4.3808	PASS	PASS	1.1.3	NPX Map	1.1.3	5.1.0	ngs2counts	Illumina NovaSeq X Plus
NC1	NEGATIVE_CONTROL	G11	Plate_Layout_LC0555_run - (1)	R10001	OID50379	Q96NU7	AMDHD1	assay	Reveal	1	102	-8.1079	-5.201	Plate control	-5.201	PASS	PASS	1.1.3	NPX Map	1.1.3	5.1.0	ngs2counts	Illumina NovaSeq X Plus
PC4	PLATE_CONTROL	G12	Plate_Layout_LC0555_run - (1)	R10001	OID50379	Q96NU7	AMDHD1	assay	Reveal	1	2627	-2.7743	0.1326	Plate control	0.1326	PASS	PASS	1.1.3	NPX Map	1.1.3	5.1.0	ngs2counts	Illumina NovaSeq X Plus
WK-2025052801554	SAMPLE	H1	Plate_Layout_LC0555_run - (1)	R10001	OID50379	Q96NU7	AMDHD1	assay	Reveal	1	66	-7.79	-4.8831	Plate control	-4.8831	PASS	PASS	1.1.3	NPX Map	1.1.3	5.1.0	ngs2counts	Illumina NovaSeq X Plus
NC2	NEGATIVE_CONTROL	H11	Plate_Layout_LC0555_run - (1)	R10001	OID50379	Q96NU7	AMDHD1	assay	Reveal	1	157	-7.5154	-4.6085	Plate control	-4.6085	PASS	PASS	1.1.3	NPX Map	1.1.3	5.1.0	ngs2counts	Illumina NovaSeq X Plus
PC5	PLATE_CONTROL	H12	Plate_Layout_LC0555_run - (1)	R10001	OID50379	Q96NU7	AMDHD1	assay	Reveal	1	2571	-2.831	0.076	Plate control	0.076	PASS	PASS	1.1.3	NPX Map	1.1.3	5.1.0	ngs2counts	Illumina NovaSeq X Plus
WK-2025052801545	SAMPLE	A1	Plate_Layout_LC0555_run - (1)	R10001	OID50380	Q86SJ2	AMIGO2	assay	Reveal	1	1937	-2.9417	-4.1871	Plate control	-4.1871	PASS	PASS	1.1.3	NPX Map	1.1.3	5.1.0	ngs2counts	Illumina NovaSeq X Plus
WK-2025052801552	SAMPLE	A2	Plate_Layout_LC0555_run - (1)	R10001	OID50380	Q86SJ2	AMIGO2	assay	Reveal	1	3026	-2.5301	-3.7755	Plate control	-3.7755	PASS	PASS	1.1.3	NPX Map	1.1.3	5.1.0	ngs2counts	Illumina NovaSeq X Plus
SC1	SAMPLE_CONTROL	A12	Plate_Layout_LC0555_run - (1)	R10001	OID50380	Q86SJ2	AMIGO2	assay	Reveal	1	43724	1.015	-0.2304	Plate control	-0.2304	PASS	PASS	1.1.3	NPX Map	1.1.3	5.1.0	ngs2counts	Illumina NovaSeq X Plus
WK-2025052801550	SAMPLE	B1	Plate_Layout_LC0555_run - (1)	R10001	OID50380	Q86SJ2	AMIGO2	assay	Reveal	1	2065	-2.9949	-4.2404	Plate control	-4.2404	PASS	PASS	1.1.3	NPX Map	1.1.3	5.1.0	ngs2counts	Illumina NovaSeq X Plus
WK-2025052801549	SAMPLE	B2	Plate_Layout_LC0555_run - (1)	R10001	OID50380	Q86SJ2	AMIGO2	assay	Reveal	1	2181	-3.0196	-4.2651	Plate control	-4.2651	PASS	PASS	1.1.3	NPX Map	1.1.3	5.1.0	ngs2counts	Illumina NovaSeq X Plus
SC2	SAMPLE_CONTROL	B12	Plate_Layout_LC0555_run - (1)	R10001	OID50380	Q86SJ2	AMIGO2	assay	Reveal	1	41811	1.0753	-0.1702	Plate control	-0.1702	PASS	PASS	1.1.3	NPX Map	1.1.3	5.1.0	ngs2counts	Illumina NovaSeq X Plus
WK-2025052801546	SAMPLE	C1	Plate_Layout_LC0555_run - (1)	R10001	OID50380	Q86SJ2	AMIGO2	assay	Reveal	1	2381	-3.1595	-4.4049	Plate control	-4.4049	PASS	PASS	1.1.3	NPX Map	1.1.3	5.1.0	ngs2counts	Illumina NovaSeq X Plus
WK-2025052801555	SAMPLE	C2	Plate_Layout_LC0555_run - (1)	R10001	OID50380	Q86SJ2	AMIGO2	assay	Reveal	1	4497	-1.6582	-2.9037	Plate control	-2.9037	PASS	PASS	1.1.3	NPX Map	1.1.3	5.1.0	ngs2counts	Illumina NovaSeq X Plus
SC3	SAMPLE_CONTROL	C12	Plate_Layout_LC0555_run - (1)	R10001	OID50380	Q86SJ2	AMIGO2	assay	Reveal	1	44622	1.1723	-0.0732	Plate control	-0.0732	PASS	PASS	1.1.3	NPX Map	1.1.3	5.1.0	ngs2counts	Illumina NovaSeq X Plus
WK-2025052801553	SAMPLE	D1	Plate_Layout_LC0555_run - (1)	R10001	OID50380	Q86SJ2	AMIGO2	assay	Reveal	1	2597	-2.6456	-3.891	Plate control	-3.891	PASS	PASS	1.1.3	NPX Map	1.1.3	5.1.0	ngs2counts	Illumina NovaSeq X Plus
PC1	PLATE_CONTROL	D12	Plate_Layout_LC0555_run - (1)	R10001	OID50380	Q86SJ2	AMIGO2	assay	Reveal	1	46412	1.2538	0.0083	Plate control	0.0083	PASS	PASS	1.1.3	NPX Map	1.1.3	5.1.0	ngs2counts	Illumina NovaSeq X Plus
WK-2025052801547	SAMPLE	E1	Plate_Layout_LC0555_run - (1)	R10001	OID50380	Q86SJ2	AMIGO2	assay	Reveal	1	2008	-3.3268	-4.5722	Plate control	-4.5722	PASS	PASS	1.1.3	NPX Map	1.1.3	5.1.0	ngs2counts	Illumina NovaSeq X Plus
PC2	PLATE_CONTROL	E12	Plate_Layout_LC0555_run - (1)	R10001	OID50380	Q86SJ2	AMIGO2	assay	Reveal	1	40607	1.1954	-0.0501	Plate control	-0.0501	PASS	PASS	1.1.3	NPX Map	1.1.3	5.1.0	ngs2counts	Illumina NovaSeq X Plus
WK-2025052801551	SAMPLE	F1	Plate_Layout_LC0555_run - (1)	R10001	OID50380	Q86SJ2	AMIGO2	assay	Reveal	1	7210	-1.5205	-2.7659	Plate control	-2.7659	PASS	PASS	1.1.3	NPX Map	1.1.3	5.1.0	ngs2counts	Illumina NovaSeq X Plus
PC3	PLATE_CONTROL	F12	Plate_Layout_LC0555_run - (1)	R10001	OID50380	Q86SJ2	AMIGO2	assay	Reveal	1	45303	1.2454	0	Plate control	0	PASS	PASS	1.1.3	NPX Map	1.1.3	5.1.0	ngs2counts	Illumina NovaSeq X Plus
WK-2025052801548	SAMPLE	G1	Plate_Layout_LC0555_run - (1)	R10001	OID50380	Q86SJ2	AMIGO2	assay	Reveal	1	2860	-2.9858	-4.2312	Plate control	-4.2312	PASS	PASS	1.1.3	NPX Map	1.1.3	5.1.0	ngs2counts	Illumina NovaSeq X Plus
NC1	NEGATIVE_CONTROL	G11	Plate_Layout_LC0555_run - (1)	R10001	OID50380	Q86SJ2	AMIGO2	assay	Reveal	1	502	-5.8088	-7.0542	Plate control	-7.0542	PASS	PASS	1.1.3	NPX Map	1.1.3	5.1.0	ngs2counts	Illumina NovaSeq X Plus
PC4	PLATE_CONTROL	G12	Plate_Layout_LC0555_run - (1)	R10001	OID50380	Q86SJ2	AMIGO2	assay	Reveal	1	43727	1.2827	0.0373	Plate control	0.0373	PASS	PASS	1.1.3	NPX Map	1.1.3	5.1.0	ngs2counts	Illumina NovaSeq X Plus
WK-2025052801554	SAMPLE	H1	Plate_Layout_LC0555_run - (1)	R10001	OID50380	Q86SJ2	AMIGO2	assay	Reveal	1	4573	-1.6754	-2.9209	Plate control	-2.9209	PASS	PASS	1.1.3	NPX Map	1.1.3	5.1.0	ngs2counts	Illumina NovaSeq X Plus
NC2	NEGATIVE_CONTROL	H11	Plate_Layout_LC0555_run - (1)	R10001	OID50380	Q86SJ2	AMIGO2	assay	Reveal	1	692	-5.3754	-6.6208	Plate control	-6.6208	PASS	PASS	1.1.3	NPX Map	1.1.3	5.1.0	ngs2counts	Illumina NovaSeq X Plus
PC5	PLATE_CONTROL	H12	Plate_Layout_LC0555_run - (1)	R10001	OID50380	Q86SJ2	AMIGO2	assay	Reveal	1	42078	1.2017	-0.0437	Plate control	-0.0437	PASS	PASS	1.1.3	NPX Map	1.1.3	5.1.0	ngs2counts	Illumina NovaSeq X Plus
WK-2025052801545	SAMPLE	A1	Plate_Layout_LC0555_run - (1)	R10001	OID50382	Q8IV38	ANKMY2	assay	Reveal	1	1127	-3.723	-0.2582	Plate control	-0.2582	PASS	PASS	1.1.3	NPX Map	1.1.3	5.1.0	ngs2counts	Illumina NovaSeq X Plus
WK-2025052801552	SAMPLE	A2	Plate_Layout_LC0555_run - (1)	R10001	OID50382	Q8IV38	ANKMY2	assay	Reveal	1	1259	-3.7952	-0.3304	Plate control	-0.3304	PASS	PASS	1.1.3	NPX Map	1.1.3	5.1.0	ngs2counts	Illumina NovaSeq X Plus
SC1	SAMPLE_CONTROL	A12	Plate_Layout_LC0555_run - (1)	R10001	OID50382	Q8IV38	ANKMY2	assay	Reveal	1	1567	-3.7874	-0.3225	Plate control	-0.3225	PASS	PASS	1.1.3	NPX Map	1.1.3	5.1.0	ngs2counts	Illumina NovaSeq X Plus
WK-2025052801550	SAMPLE	B1	Plate_Layout_LC0555_run - (1)	R10001	OID50382	Q8IV38	ANKMY2	assay	Reveal	1	917	-4.1661	-0.7013	Plate control	-0.7013	PASS	PASS	1.1.3	NPX Map	1.1.3	5.1.0	ngs2counts	Illumina NovaSeq X Plus
WK-2025052801549	SAMPLE	B2	Plate_Layout_LC0555_run - (1)	R10001	OID50382	Q8IV38	ANKMY2	assay	Reveal	1	1456	-3.6026	-0.1378	Plate control	-0.1378	PASS	PASS	1.1.3	NPX Map	1.1.3	5.1.0	ngs2counts	Illumina NovaSeq X Plus
SC2	SAMPLE_CONTROL	B12	Plate_Layout_LC0555_run - (1)	R10001	OID50382	Q8IV38	ANKMY2	assay	Reveal	1	1868	-3.4091	0.0557	Plate control	0.0557	PASS	PASS	1.1.3	NPX Map	1.1.3	5.1.0	ngs2counts	Illumina NovaSeq X Plus
WK-2025052801546	SAMPLE	C1	Plate_Layout_LC0555_run - (1)	R10001	OID50382	Q8IV38	ANKMY2	assay	Reveal	1	1802	-3.5615	-0.0967	Plate control	-0.0967	PASS	PASS	1.1.3	NPX Map	1.1.3	5.1.0	ngs2counts	Illumina NovaSeq X Plus
WK-2025052801555	SAMPLE	C2	Plate_Layout_LC0555_run - (1)	R10001	OID50382	Q8IV38	ANKMY2	assay	Reveal	1	1292	-3.4576	0.0072	Plate control	0.0072	PASS	PASS	1.1.3	NPX Map	1.1.3	5.1.0	ngs2counts	Illumina NovaSeq X Plus
SC3	SAMPLE_CONTROL	C12	Plate_Layout_LC0555_run - (1)	R10001	OID50382	Q8IV38	ANKMY2	assay	Reveal	1	1868	-3.4059	0.0589	Plate control	0.0589	PASS	PASS	1.1.3	NPX Map	1.1.3	5.1.0	ngs2counts	Illumina NovaSeq X Plus
WK-2025052801553	SAMPLE	D1	Plate_Layout_LC0555_run - (1)	R10001	OID50382	Q8IV38	ANKMY2	assay	Reveal	1	1400	-3.537	-0.0722	Plate control	-0.0722	PASS	PASS	1.1.3	NPX Map	1.1.3	5.1.0	ngs2counts	Illumina NovaSeq X Plus
PC1	PLATE_CONTROL	D12	Plate_Layout_LC0555_run - (1)	R10001	OID50382	Q8IV38	ANKMY2	assay	Reveal	1	1900	-3.3567	0.1081	Plate control	0.1081	PASS	PASS	1.1.3	NPX Map	1.1.3	5.1.0	ngs2counts	Illumina NovaSeq X Plus
WK-2025052801547	SAMPLE	E1	Plate_Layout_LC0555_run - (1)	R10001	OID50382	Q8IV38	ANKMY2	assay	Reveal	1	1576	-3.6763	-0.2115	Plate control	-0.2115	PASS	PASS	1.1.3	NPX Map	1.1.3	5.1.0	ngs2counts	Illumina NovaSeq X Plus
PC2	PLATE_CONTROL	E12	Plate_Layout_LC0555_run - (1)	R10001	OID50382	Q8IV38	ANKMY2	assay	Reveal	1	1606	-3.4648	0	Plate control	0	PASS	PASS	1.1.3	NPX Map	1.1.3	5.1.0	ngs2counts	Illumina NovaSeq X Plus
WK-2025052801551	SAMPLE	F1	Plate_Layout_LC0555_run - (1)	R10001	OID50382	Q8IV38	ANKMY2	assay	Reveal	1	1494	-3.7913	-0.3265	Plate control	-0.3265	PASS	PASS	1.1.3	NPX Map	1.1.3	5.1.0	ngs2counts	Illumina NovaSeq X Plus
PC3	PLATE_CONTROL	F12	Plate_Layout_LC0555_run - (1)	R10001	OID50382	Q8IV38	ANKMY2	assay	Reveal	1	1771	-3.4315	0.0333	Plate control	0.0333	PASS	PASS	1.1.3	NPX Map	1.1.3	5.1.0	ngs2counts	Illumina NovaSeq X Plus
WK-2025052801548	SAMPLE	G1	Plate_Layout_LC0555_run - (1)	R10001	OID50382	Q8IV38	ANKMY2	assay	Reveal	1	1680	-3.7534	-0.2885	Plate control	-0.2885	PASS	PASS	1.1.3	NPX Map	1.1.3	5.1.0	ngs2counts	Illumina NovaSeq X Plus
NC1	NEGATIVE_CONTROL	G11	Plate_Layout_LC0555_run - (1)	R10001	OID50382	Q8IV38	ANKMY2	assay	Reveal	1	1732	-4.0221	-0.5573	Plate control	-0.5573	PASS	PASS	1.1.3	NPX Map	1.1.3	5.1.0	ngs2counts	Illumina NovaSeq X Plus
PC4	PLATE_CONTROL	G12	Plate_Layout_LC0555_run - (1)	R10001	OID50382	Q8IV38	ANKMY2	assay	Reveal	1	1419	-3.6629	-0.1981	Plate control	-0.1981	PASS	PASS	1.1.3	NPX Map	1.1.3	5.1.0	ngs2counts	Illumina NovaSeq X Plus
WK-2025052801554	SAMPLE	H1	Plate_Layout_LC0555_run - (1)	R10001	OID50382	Q8IV38	ANKMY2	assay	Reveal	1	1566	-3.2215	0.2433	Plate control	0.2433	PASS	PASS	1.1.3	NPX Map	1.1.3	5.1.0	ngs2counts	Illumina NovaSeq X Plus
NC2	NEGATIVE_CONTROL	H11	Plate_Layout_LC0555_run - (1)	R10001	OID50382	Q8IV38	ANKMY2	assay	Reveal	1	2376	-3.5957	-0.1309	Plate control	-0.1309	PASS	PASS	1.1.3	NPX Map	1.1.3	5.1.0	ngs2counts	Illumina NovaSeq X Plus
PC5	PLATE_CONTROL	H12	Plate_Layout_LC0555_run - (1)	R10001	OID50382	Q8IV38	ANKMY2	assay	Reveal	1	1465	-3.6424	-0.1776	Plate control	-0.1776	PASS	PASS	1.1.3	NPX Map	1.1.3	5.1.0	ngs2counts	Illumina NovaSeq X Plus
WK-2025052801545	SAMPLE	A1	Plate_Layout_LC0555_run - (1)	R10001	OID51102	Q6UB99	ANKRD11	assay	Reveal	1	675	-4.4625	-0.7239	Plate control	-0.7239	PASS	PASS	1.1.3	NPX Map	1.1.3	5.1.0	ngs2counts	Illumina NovaSeq X Plus
WK-2025052801552	SAMPLE	A2	Plate_Layout_LC0555_run - (1)	R10001	OID51102	Q6UB99	ANKRD11	assay	Reveal	1	838	-4.3824	-0.6438	Plate control	-0.6438	PASS	PASS	1.1.3	NPX Map	1.1.3	5.1.0	ngs2counts	Illumina NovaSeq X Plus
SC1	SAMPLE_CONTROL	A12	Plate_Layout_LC0555_run - (1)	R10001	OID51102	Q6UB99	ANKRD11	assay	Reveal	1	1373	-3.978	-0.2394	Plate control	-0.2394	PASS	PASS	1.1.3	NPX Map	1.1.3	5.1.0	ngs2counts	Illumina NovaSeq X Plus
WK-2025052801550	SAMPLE	B1	Plate_Layout_LC0555_run - (1)	R10001	OID51102	Q6UB99	ANKRD11	assay	Reveal	1	792	-4.3775	-0.6388	Plate control	-0.6388	PASS	PASS	1.1.3	NPX Map	1.1.3	5.1.0	ngs2counts	Illumina NovaSeq X Plus
WK-2025052801549	SAMPLE	B2	Plate_Layout_LC0555_run - (1)	R10001	OID51102	Q6UB99	ANKRD11	assay	Reveal	1	934	-4.2431	-0.5045	Plate control	-0.5045	PASS	PASS	1.1.3	NPX Map	1.1.3	5.1.0	ngs2counts	Illumina NovaSeq X Plus
SC2	SAMPLE_CONTROL	B12	Plate_Layout_LC0555_run - (1)	R10001	OID51102	Q6UB99	ANKRD11	assay	Reveal	1	1321	-3.9089	-0.1703	Plate control	-0.1703	PASS	PASS	1.1.3	NPX Map	1.1.3	5.1.0	ngs2counts	Illumina NovaSeq X Plus
WK-2025052801546	SAMPLE	C1	Plate_Layout_LC0555_run - (1)	R10001	OID51102	Q6UB99	ANKRD11	assay	Reveal	1	1084	-4.2947	-0.5561	Plate control	-0.5561	PASS	PASS	1.1.3	NPX Map	1.1.3	5.1.0	ngs2counts	Illumina NovaSeq X Plus
WK-2025052801555	SAMPLE	C2	Plate_Layout_LC0555_run - (1)	R10001	OID51102	Q6UB99	ANKRD11	assay	Reveal	1	708	-4.3254	-0.5867	Plate control	-0.5867	PASS	PASS	1.1.3	NPX Map	1.1.3	5.1.0	ngs2counts	Illumina NovaSeq X Plus
SC3	SAMPLE_CONTROL	C12	Plate_Layout_LC0555_run - (1)	R10001	OID51102	Q6UB99	ANKRD11	assay	Reveal	1	1211	-4.0312	-0.2926	Plate control	-0.2926	PASS	PASS	1.1.3	NPX Map	1.1.3	5.1.0	ngs2counts	Illumina NovaSeq X Plus
WK-2025052801553	SAMPLE	D1	Plate_Layout_LC0555_run - (1)	R10001	OID51102	Q6UB99	ANKRD11	assay	Reveal	1	778	-4.3846	-0.6459	Plate control	-0.6459	PASS	PASS	1.1.3	NPX Map	1.1.3	5.1.0	ngs2counts	Illumina NovaSeq X Plus
PC1	PLATE_CONTROL	D12	Plate_Layout_LC0555_run - (1)	R10001	OID51102	Q6UB99	ANKRD11	assay	Reveal	1	1458	-3.7387	0	Plate control	0	PASS	PASS	1.1.3	NPX Map	1.1.3	5.1.0	ngs2counts	Illumina NovaSeq X Plus
WK-2025052801547	SAMPLE	E1	Plate_Layout_LC0555_run - (1)	R10001	OID51102	Q6UB99	ANKRD11	assay	Reveal	1	910	-4.4686	-0.73	Plate control	-0.73	PASS	PASS	1.1.3	NPX Map	1.1.3	5.1.0	ngs2counts	Illumina NovaSeq X Plus
PC2	PLATE_CONTROL	E12	Plate_Layout_LC0555_run - (1)	R10001	OID51102	Q6UB99	ANKRD11	assay	Reveal	1	1138	-3.9618	-0.2231	Plate control	-0.2231	PASS	PASS	1.1.3	NPX Map	1.1.3	5.1.0	ngs2counts	Illumina NovaSeq X Plus
WK-2025052801551	SAMPLE	F1	Plate_Layout_LC0555_run - (1)	R10001	OID51102	Q6UB99	ANKRD11	assay	Reveal	1	840	-4.6221	-0.8834	Plate control	-0.8834	PASS	PASS	1.1.3	NPX Map	1.1.3	5.1.0	ngs2counts	Illumina NovaSeq X Plus
PC3	PLATE_CONTROL	F12	Plate_Layout_LC0555_run - (1)	R10001	OID51102	Q6UB99	ANKRD11	assay	Reveal	1	1465	-3.7052	0.0335	Plate control	0.0335	PASS	PASS	1.1.3	NPX Map	1.1.3	5.1.0	ngs2counts	Illumina NovaSeq X Plus
WK-2025052801548	SAMPLE	G1	Plate_Layout_LC0555_run - (1)	R10001	OID51102	Q6UB99	ANKRD11	assay	Reveal	1	1094	-4.3722	-0.6335	Plate control	-0.6335	PASS	PASS	1.1.3	NPX Map	1.1.3	5.1.0	ngs2counts	Illumina NovaSeq X Plus
NC1	NEGATIVE_CONTROL	G11	Plate_Layout_LC0555_run - (1)	R10001	OID51102	Q6UB99	ANKRD11	assay	Reveal	1	1279	-4.4595	-0.7209	Plate control	-0.7209	PASS	PASS	1.1.3	NPX Map	1.1.3	5.1.0	ngs2counts	Illumina NovaSeq X Plus
PC4	PLATE_CONTROL	G12	Plate_Layout_LC0555_run - (1)	R10001	OID51102	Q6UB99	ANKRD11	assay	Reveal	1	1379	-3.7041	0.0345	Plate control	0.0345	PASS	PASS	1.1.3	NPX Map	1.1.3	5.1.0	ngs2counts	Illumina NovaSeq X Plus
WK-2025052801554	SAMPLE	H1	Plate_Layout_LC0555_run - (1)	R10001	OID51102	Q6UB99	ANKRD11	assay	Reveal	1	673	-4.4399	-0.7012	Plate control	-0.7012	PASS	PASS	1.1.3	NPX Map	1.1.3	5.1.0	ngs2counts	Illumina NovaSeq X Plus
NC2	NEGATIVE_CONTROL	H11	Plate_Layout_LC0555_run - (1)	R10001	OID51102	Q6UB99	ANKRD11	assay	Reveal	1	1180	-4.6054	-0.8668	Plate control	-0.8668	PASS	PASS	1.1.3	NPX Map	1.1.3	5.1.0	ngs2counts	Illumina NovaSeq X Plus
PC5	PLATE_CONTROL	H12	Plate_Layout_LC0555_run - (1)	R10001	OID51102	Q6UB99	ANKRD11	assay	Reveal	1	1361	-3.7486	-0.01	Plate control	-0.01	PASS	PASS	1.1.3	NPX Map	1.1.3	5.1.0	ngs2counts	Illumina NovaSeq X Plus
WK-2025052801545	SAMPLE	A1	Plate_Layout_LC0555_run - (1)	R10001	OID50096	Q9BTT0	ANP32E	assay	Reveal	1	422	-5.1402	-3.1989	Plate control	-3.1989	PASS	PASS	1.1.3	NPX Map	1.1.3	5.1.0	ngs2counts	Illumina NovaSeq X Plus
WK-2025052801552	SAMPLE	A2	Plate_Layout_LC0555_run - (1)	R10001	OID50096	Q9BTT0	ANP32E	assay	Reveal	1	461	-5.2446	-3.3033	Plate control	-3.3033	PASS	PASS	1.1.3	NPX Map	1.1.3	5.1.0	ngs2counts	Illumina NovaSeq X Plus
SC1	SAMPLE_CONTROL	A12	Plate_Layout_LC0555_run - (1)	R10001	OID50096	Q9BTT0	ANP32E	assay	Reveal	1	2028	-3.4153	-1.474	Plate control	-1.474	PASS	PASS	1.1.3	NPX Map	1.1.3	5.1.0	ngs2counts	Illumina NovaSeq X Plus
WK-2025052801550	SAMPLE	B1	Plate_Layout_LC0555_run - (1)	R10001	OID50096	Q9BTT0	ANP32E	assay	Reveal	1	385	-5.4181	-3.4768	Plate control	-3.4768	PASS	PASS	1.1.3	NPX Map	1.1.3	5.1.0	ngs2counts	Illumina NovaSeq X Plus
WK-2025052801549	SAMPLE	B2	Plate_Layout_LC0555_run - (1)	R10001	OID50096	Q9BTT0	ANP32E	assay	Reveal	1	291	-5.9255	-3.9842	Plate control	-3.9842	PASS	PASS	1.1.3	NPX Map	1.1.3	5.1.0	ngs2counts	Illumina NovaSeq X Plus
SC2	SAMPLE_CONTROL	B12	Plate_Layout_LC0555_run - (1)	R10001	OID50096	Q9BTT0	ANP32E	assay	Reveal	1	1958	-3.3412	-1.3998	Plate control	-1.3998	PASS	PASS	1.1.3	NPX Map	1.1.3	5.1.0	ngs2counts	Illumina NovaSeq X Plus
WK-2025052801546	SAMPLE	C1	Plate_Layout_LC0555_run - (1)	R10001	OID50096	Q9BTT0	ANP32E	assay	Reveal	1	581	-5.1945	-3.2531	Plate control	-3.2531	PASS	PASS	1.1.3	NPX Map	1.1.3	5.1.0	ngs2counts	Illumina NovaSeq X Plus
WK-2025052801555	SAMPLE	C2	Plate_Layout_LC0555_run - (1)	R10001	OID50096	Q9BTT0	ANP32E	assay	Reveal	1	639	-4.4733	-2.532	Plate control	-2.532	PASS	PASS	1.1.3	NPX Map	1.1.3	5.1.0	ngs2counts	Illumina NovaSeq X Plus
SC3	SAMPLE_CONTROL	C12	Plate_Layout_LC0555_run - (1)	R10001	OID50096	Q9BTT0	ANP32E	assay	Reveal	1	2212	-3.1621	-1.2207	Plate control	-1.2207	PASS	PASS	1.1.3	NPX Map	1.1.3	5.1.0	ngs2counts	Illumina NovaSeq X Plus
WK-2025052801553	SAMPLE	D1	Plate_Layout_LC0555_run - (1)	R10001	OID50096	Q9BTT0	ANP32E	assay	Reveal	1	501	-5.0196	-3.0782	Plate control	-3.0782	PASS	PASS	1.1.3	NPX Map	1.1.3	5.1.0	ngs2counts	Illumina NovaSeq X Plus
PC1	PLATE_CONTROL	D12	Plate_Layout_LC0555_run - (1)	R10001	OID50096	Q9BTT0	ANP32E	assay	Reveal	1	4922	-1.9834	-0.0421	Plate control	-0.0421	PASS	PASS	1.1.3	NPX Map	1.1.3	5.1.0	ngs2counts	Illumina NovaSeq X Plus
WK-2025052801547	SAMPLE	E1	Plate_Layout_LC0555_run - (1)	R10001	OID50096	Q9BTT0	ANP32E	assay	Reveal	1	417	-5.5944	-3.6531	Plate control	-3.6531	PASS	PASS	1.1.3	NPX Map	1.1.3	5.1.0	ngs2counts	Illumina NovaSeq X Plus
PC2	PLATE_CONTROL	E12	Plate_Layout_LC0555_run - (1)	R10001	OID50096	Q9BTT0	ANP32E	assay	Reveal	1	4617	-1.9413	0	Plate control	0	PASS	PASS	1.1.3	NPX Map	1.1.3	5.1.0	ngs2counts	Illumina NovaSeq X Plus
WK-2025052801551	SAMPLE	F1	Plate_Layout_LC0555_run - (1)	R10001	OID50096	Q9BTT0	ANP32E	assay	Reveal	1	1866	-3.4706	-1.5292	Plate control	-1.5292	PASS	PASS	1.1.3	NPX Map	1.1.3	5.1.0	ngs2counts	Illumina NovaSeq X Plus
PC3	PLATE_CONTROL	F12	Plate_Layout_LC0555_run - (1)	R10001	OID50096	Q9BTT0	ANP32E	assay	Reveal	1	4988	-1.9376	0.0037	Plate control	0.0037	PASS	PASS	1.1.3	NPX Map	1.1.3	5.1.0	ngs2counts	Illumina NovaSeq X Plus
WK-2025052801548	SAMPLE	G1	Plate_Layout_LC0555_run - (1)	R10001	OID50096	Q9BTT0	ANP32E	assay	Reveal	1	588	-5.2679	-3.3266	Plate control	-3.3266	PASS	PASS	1.1.3	NPX Map	1.1.3	5.1.0	ngs2counts	Illumina NovaSeq X Plus
NC1	NEGATIVE_CONTROL	G11	Plate_Layout_LC0555_run - (1)	R10001	OID50096	Q9BTT0	ANP32E	assay	Reveal	1	335	-6.3923	-4.451	Plate control	-4.451	PASS	PASS	1.1.3	NPX Map	1.1.3	5.1.0	ngs2counts	Illumina NovaSeq X Plus
PC4	PLATE_CONTROL	G12	Plate_Layout_LC0555_run - (1)	R10001	OID50096	Q9BTT0	ANP32E	assay	Reveal	1	4690	-1.9382	0.0032	Plate control	0.0032	PASS	PASS	1.1.3	NPX Map	1.1.3	5.1.0	ngs2counts	Illumina NovaSeq X Plus
WK-2025052801554	SAMPLE	H1	Plate_Layout_LC0555_run - (1)	R10001	OID50096	Q9BTT0	ANP32E	assay	Reveal	1	2953	-2.3064	-0.3651	Plate control	-0.3651	PASS	PASS	1.1.3	NPX Map	1.1.3	5.1.0	ngs2counts	Illumina NovaSeq X Plus
NC2	NEGATIVE_CONTROL	H11	Plate_Layout_LC0555_run - (1)	R10001	OID50096	Q9BTT0	ANP32E	assay	Reveal	1	457	-5.974	-4.0326	Plate control	-4.0326	PASS	PASS	1.1.3	NPX Map	1.1.3	5.1.0	ngs2counts	Illumina NovaSeq X Plus
PC5	PLATE_CONTROL	H12	Plate_Layout_LC0555_run - (1)	R10001	OID50096	Q9BTT0	ANP32E	assay	Reveal	1	4526	-2.0151	-0.0737	Plate control	-0.0737	PASS	PASS	1.1.3	NPX Map	1.1.3	5.1.0	ngs2counts	Illumina NovaSeq X Plus
WK-2025052801545	SAMPLE	A1	Plate_Layout_LC0555_run - (1)	R10001	OID50383	Q9UJ72	ANXA10	assay	Reveal	1	1332	-3.4819	-1.8879	Plate control	-1.8879	PASS	PASS	1.1.3	NPX Map	1.1.3	5.1.0	ngs2counts	Illumina NovaSeq X Plus
WK-2025052801552	SAMPLE	A2	Plate_Layout_LC0555_run - (1)	R10001	OID50383	Q9UJ72	ANXA10	assay	Reveal	1	1642	-3.412	-1.818	Plate control	-1.818	PASS	PASS	1.1.3	NPX Map	1.1.3	5.1.0	ngs2counts	Illumina NovaSeq X Plus
SC1	SAMPLE_CONTROL	A12	Plate_Layout_LC0555_run - (1)	R10001	OID50383	Q9UJ72	ANXA10	assay	Reveal	1	6911	-1.6465	-0.0525	Plate control	-0.0525	PASS	PASS	1.1.3	NPX Map	1.1.3	5.1.0	ngs2counts	Illumina NovaSeq X Plus
WK-2025052801550	SAMPLE	B1	Plate_Layout_LC0555_run - (1)	R10001	OID50383	Q9UJ72	ANXA10	assay	Reveal	1	1019	-4.0139	-2.4199	Plate control	-2.4199	PASS	PASS	1.1.3	NPX Map	1.1.3	5.1.0	ngs2counts	Illumina NovaSeq X Plus
WK-2025052801549	SAMPLE	B2	Plate_Layout_LC0555_run - (1)	R10001	OID50383	Q9UJ72	ANXA10	assay	Reveal	1	1612	-3.4558	-1.8618	Plate control	-1.8618	PASS	PASS	1.1.3	NPX Map	1.1.3	5.1.0	ngs2counts	Illumina NovaSeq X Plus
SC2	SAMPLE_CONTROL	B12	Plate_Layout_LC0555_run - (1)	R10001	OID50383	Q9UJ72	ANXA10	assay	Reveal	1	7298	-1.4431	0.1509	Plate control	0.1509	PASS	PASS	1.1.3	NPX Map	1.1.3	5.1.0	ngs2counts	Illumina NovaSeq X Plus
WK-2025052801546	SAMPLE	C1	Plate_Layout_LC0555_run - (1)	R10001	OID50383	Q9UJ72	ANXA10	assay	Reveal	1	1927	-3.4647	-1.8707	Plate control	-1.8707	PASS	PASS	1.1.3	NPX Map	1.1.3	5.1.0	ngs2counts	Illumina NovaSeq X Plus
WK-2025052801555	SAMPLE	C2	Plate_Layout_LC0555_run - (1)	R10001	OID50383	Q9UJ72	ANXA10	assay	Reveal	1	1373	-3.3699	-1.7759	Plate control	-1.7759	PASS	PASS	1.1.3	NPX Map	1.1.3	5.1.0	ngs2counts	Illumina NovaSeq X Plus
SC3	SAMPLE_CONTROL	C12	Plate_Layout_LC0555_run - (1)	R10001	OID50383	Q9UJ72	ANXA10	assay	Reveal	1	7482	-1.404	0.19	Plate control	0.19	PASS	PASS	1.1.3	NPX Map	1.1.3	5.1.0	ngs2counts	Illumina NovaSeq X Plus
WK-2025052801553	SAMPLE	D1	Plate_Layout_LC0555_run - (1)	R10001	OID50383	Q9UJ72	ANXA10	assay	Reveal	1	1579	-3.3634	-1.7695	Plate control	-1.7695	PASS	PASS	1.1.3	NPX Map	1.1.3	5.1.0	ngs2counts	Illumina NovaSeq X Plus
PC1	PLATE_CONTROL	D12	Plate_Layout_LC0555_run - (1)	R10001	OID50383	Q9UJ72	ANXA10	assay	Reveal	1	7010	-1.4732	0.1207	Plate control	0.1207	PASS	PASS	1.1.3	NPX Map	1.1.3	5.1.0	ngs2counts	Illumina NovaSeq X Plus
WK-2025052801547	SAMPLE	E1	Plate_Layout_LC0555_run - (1)	R10001	OID50383	Q9UJ72	ANXA10	assay	Reveal	1	1930	-3.384	-1.79	Plate control	-1.79	PASS	PASS	1.1.3	NPX Map	1.1.3	5.1.0	ngs2counts	Illumina NovaSeq X Plus
PC2	PLATE_CONTROL	E12	Plate_Layout_LC0555_run - (1)	R10001	OID50383	Q9UJ72	ANXA10	assay	Reveal	1	5643	-1.6518	-0.0578	Plate control	-0.0578	PASS	PASS	1.1.3	NPX Map	1.1.3	5.1.0	ngs2counts	Illumina NovaSeq X Plus
WK-2025052801551	SAMPLE	F1	Plate_Layout_LC0555_run - (1)	R10001	OID50383	Q9UJ72	ANXA10	assay	Reveal	1	1661	-3.6385	-2.0445	Plate control	-2.0445	PASS	PASS	1.1.3	NPX Map	1.1.3	5.1.0	ngs2counts	Illumina NovaSeq X Plus
PC3	PLATE_CONTROL	F12	Plate_Layout_LC0555_run - (1)	R10001	OID50383	Q9UJ72	ANXA10	assay	Reveal	1	6723	-1.507	0.087	Plate control	0.087	PASS	PASS	1.1.3	NPX Map	1.1.3	5.1.0	ngs2counts	Illumina NovaSeq X Plus
WK-2025052801548	SAMPLE	G1	Plate_Layout_LC0555_run - (1)	R10001	OID50383	Q9UJ72	ANXA10	assay	Reveal	1	1819	-3.6387	-2.0447	Plate control	-2.0447	PASS	PASS	1.1.3	NPX Map	1.1.3	5.1.0	ngs2counts	Illumina NovaSeq X Plus
NC1	NEGATIVE_CONTROL	G11	Plate_Layout_LC0555_run - (1)	R10001	OID50383	Q9UJ72	ANXA10	assay	Reveal	1	2616	-3.4272	-1.8332	Plate control	-1.8332	PASS	PASS	1.1.3	NPX Map	1.1.3	5.1.0	ngs2counts	Illumina NovaSeq X Plus
PC4	PLATE_CONTROL	G12	Plate_Layout_LC0555_run - (1)	R10001	OID50383	Q9UJ72	ANXA10	assay	Reveal	1	5425	-1.7281	-0.1342	Plate control	-0.1342	PASS	PASS	1.1.3	NPX Map	1.1.3	5.1.0	ngs2counts	Illumina NovaSeq X Plus
WK-2025052801554	SAMPLE	H1	Plate_Layout_LC0555_run - (1)	R10001	OID50383	Q9UJ72	ANXA10	assay	Reveal	1	1483	-3.3001	-1.7061	Plate control	-1.7061	PASS	PASS	1.1.3	NPX Map	1.1.3	5.1.0	ngs2counts	Illumina NovaSeq X Plus
NC2	NEGATIVE_CONTROL	H11	Plate_Layout_LC0555_run - (1)	R10001	OID50383	Q9UJ72	ANXA10	assay	Reveal	1	2635	-3.4464	-1.8525	Plate control	-1.8525	PASS	PASS	1.1.3	NPX Map	1.1.3	5.1.0	ngs2counts	Illumina NovaSeq X Plus
PC5	PLATE_CONTROL	H12	Plate_Layout_LC0555_run - (1)	R10001	OID50383	Q9UJ72	ANXA10	assay	Reveal	1	6060	-1.594	0	Plate control	0	PASS	PASS	1.1.3	NPX Map	1.1.3	5.1.0	ngs2counts	Illumina NovaSeq X Plus
WK-2025052801545	SAMPLE	A1	Plate_Layout_LC0555_run - (1)	R10001	OID50384	P07355	ANXA2	assay	Reveal	1	7511	-0.9865	2.6579	Plate control	2.6579	PASS	PASS	1.1.3	NPX Map	1.1.3	5.1.0	ngs2counts	Illumina NovaSeq X Plus
WK-2025052801552	SAMPLE	A2	Plate_Layout_LC0555_run - (1)	R10001	OID50384	P07355	ANXA2	assay	Reveal	1	1982	-3.1405	0.5039	Plate control	0.5039	PASS	PASS	1.1.3	NPX Map	1.1.3	5.1.0	ngs2counts	Illumina NovaSeq X Plus
SC1	SAMPLE_CONTROL	A12	Plate_Layout_LC0555_run - (1)	R10001	OID50384	P07355	ANXA2	assay	Reveal	1	613	-5.1414	-1.497	Plate control	-1.497	PASS	PASS	1.1.3	NPX Map	1.1.3	5.1.0	ngs2counts	Illumina NovaSeq X Plus
WK-2025052801550	SAMPLE	B1	Plate_Layout_LC0555_run - (1)	R10001	OID50384	P07355	ANXA2	assay	Reveal	1	7366	-1.1602	2.4842	Plate control	2.4842	PASS	PASS	1.1.3	NPX Map	1.1.3	5.1.0	ngs2counts	Illumina NovaSeq X Plus
WK-2025052801549	SAMPLE	B2	Plate_Layout_LC0555_run - (1)	R10001	OID50384	P07355	ANXA2	assay	Reveal	1	643	-4.7817	-1.1373	Plate control	-1.1373	PASS	PASS	1.1.3	NPX Map	1.1.3	5.1.0	ngs2counts	Illumina NovaSeq X Plus
SC2	SAMPLE_CONTROL	B12	Plate_Layout_LC0555_run - (1)	R10001	OID50384	P07355	ANXA2	assay	Reveal	1	756	-4.7141	-1.0697	Plate control	-1.0697	PASS	PASS	1.1.3	NPX Map	1.1.3	5.1.0	ngs2counts	Illumina NovaSeq X Plus
WK-2025052801546	SAMPLE	C1	Plate_Layout_LC0555_run - (1)	R10001	OID50384	P07355	ANXA2	assay	Reveal	1	990	-4.4256	-0.7812	Plate control	-0.7812	PASS	PASS	1.1.3	NPX Map	1.1.3	5.1.0	ngs2counts	Illumina NovaSeq X Plus
WK-2025052801555	SAMPLE	C2	Plate_Layout_LC0555_run - (1)	R10001	OID50384	P07355	ANXA2	assay	Reveal	1	5368	-1.4028	2.2416	Plate control	2.2416	PASS	PASS	1.1.3	NPX Map	1.1.3	5.1.0	ngs2counts	Illumina NovaSeq X Plus
SC3	SAMPLE_CONTROL	C12	Plate_Layout_LC0555_run - (1)	R10001	OID50384	P07355	ANXA2	assay	Reveal	1	768	-4.6883	-1.0438	Plate control	-1.0438	PASS	PASS	1.1.3	NPX Map	1.1.3	5.1.0	ngs2counts	Illumina NovaSeq X Plus
WK-2025052801553	SAMPLE	D1	Plate_Layout_LC0555_run - (1)	R10001	OID50384	P07355	ANXA2	assay	Reveal	1	2933	-2.4701	1.1743	Plate control	1.1743	PASS	PASS	1.1.3	NPX Map	1.1.3	5.1.0	ngs2counts	Illumina NovaSeq X Plus
PC1	PLATE_CONTROL	D12	Plate_Layout_LC0555_run - (1)	R10001	OID50384	P07355	ANXA2	assay	Reveal	1	1608	-3.5974	0.047	Plate control	0.047	PASS	PASS	1.1.3	NPX Map	1.1.3	5.1.0	ngs2counts	Illumina NovaSeq X Plus
WK-2025052801547	SAMPLE	E1	Plate_Layout_LC0555_run - (1)	R10001	OID50384	P07355	ANXA2	assay	Reveal	1	730	-4.7866	-1.1422	Plate control	-1.1422	PASS	PASS	1.1.3	NPX Map	1.1.3	5.1.0	ngs2counts	Illumina NovaSeq X Plus
PC2	PLATE_CONTROL	E12	Plate_Layout_LC0555_run - (1)	R10001	OID50384	P07355	ANXA2	assay	Reveal	1	1418	-3.6444	0	Plate control	0	PASS	PASS	1.1.3	NPX Map	1.1.3	5.1.0	ngs2counts	Illumina NovaSeq X Plus
WK-2025052801551	SAMPLE	F1	Plate_Layout_LC0555_run - (1)	R10001	OID50384	P07355	ANXA2	assay	Reveal	1	2678	-2.9494	0.6951	Plate control	0.6951	PASS	PASS	1.1.3	NPX Map	1.1.3	5.1.0	ngs2counts	Illumina NovaSeq X Plus
PC3	PLATE_CONTROL	F12	Plate_Layout_LC0555_run - (1)	R10001	OID50384	P07355	ANXA2	assay	Reveal	1	1543	-3.6304	0.0141	Plate control	0.0141	PASS	PASS	1.1.3	NPX Map	1.1.3	5.1.0	ngs2counts	Illumina NovaSeq X Plus
WK-2025052801548	SAMPLE	G1	Plate_Layout_LC0555_run - (1)	R10001	OID50384	P07355	ANXA2	assay	Reveal	1	2964	-2.9343	0.7102	Plate control	0.7102	PASS	PASS	1.1.3	NPX Map	1.1.3	5.1.0	ngs2counts	Illumina NovaSeq X Plus
NC1	NEGATIVE_CONTROL	G11	Plate_Layout_LC0555_run - (1)	R10001	OID50384	P07355	ANXA2	assay	Reveal	1	115	-7.9348	-4.2904	Plate control	-4.2904	PASS	PASS	1.1.3	NPX Map	1.1.3	5.1.0	ngs2counts	Illumina NovaSeq X Plus
PC4	PLATE_CONTROL	G12	Plate_Layout_LC0555_run - (1)	R10001	OID50384	P07355	ANXA2	assay	Reveal	1	1331	-3.7552	-0.1108	Plate control	-0.1108	PASS	PASS	1.1.3	NPX Map	1.1.3	5.1.0	ngs2counts	Illumina NovaSeq X Plus
WK-2025052801554	SAMPLE	H1	Plate_Layout_LC0555_run - (1)	R10001	OID50384	P07355	ANXA2	assay	Reveal	1	137226	3.2318	6.8762	Plate control	6.8762	PASS	PASS	1.1.3	NPX Map	1.1.3	5.1.0	ngs2counts	Illumina NovaSeq X Plus
NC2	NEGATIVE_CONTROL	H11	Plate_Layout_LC0555_run - (1)	R10001	OID50384	P07355	ANXA2	assay	Reveal	1	106	-8.0821	-4.4377	Plate control	-4.4377	PASS	PASS	1.1.3	NPX Map	1.1.3	5.1.0	ngs2counts	Illumina NovaSeq X Plus
PC5	PLATE_CONTROL	H12	Plate_Layout_LC0555_run - (1)	R10001	OID50384	P07355	ANXA2	assay	Reveal	1	1411	-3.6966	-0.0522	Plate control	-0.0522	PASS	PASS	1.1.3	NPX Map	1.1.3	5.1.0	ngs2counts	Illumina NovaSeq X Plus
WK-2025052801545	SAMPLE	A1	Plate_Layout_LC0555_run - (1)	R10001	OID50097	P19801	AOC1	assay	Reveal	1	255	-5.8669	-1.9676	Plate control	-1.9676	PASS	PASS	1.1.3	NPX Map	1.1.3	5.1.0	ngs2counts	Illumina NovaSeq X Plus
WK-2025052801552	SAMPLE	A2	Plate_Layout_LC0555_run - (1)	R10001	OID50097	P19801	AOC1	assay	Reveal	1	244	-6.1625	-2.2632	Plate control	-2.2632	PASS	PASS	1.1.3	NPX Map	1.1.3	5.1.0	ngs2counts	Illumina NovaSeq X Plus
SC1	SAMPLE_CONTROL	A12	Plate_Layout_LC0555_run - (1)	R10001	OID50097	P19801	AOC1	assay	Reveal	1	2692	-3.0067	0.8927	Plate control	0.8927	PASS	PASS	1.1.3	NPX Map	1.1.3	5.1.0	ngs2counts	Illumina NovaSeq X Plus
WK-2025052801550	SAMPLE	B1	Plate_Layout_LC0555_run - (1)	R10001	OID50097	P19801	AOC1	assay	Reveal	1	212	-6.2789	-2.3796	Plate control	-2.3796	PASS	PASS	1.1.3	NPX Map	1.1.3	5.1.0	ngs2counts	Illumina NovaSeq X Plus
WK-2025052801549	SAMPLE	B2	Plate_Layout_LC0555_run - (1)	R10001	OID50097	P19801	AOC1	assay	Reveal	1	253	-6.1274	-2.2281	Plate control	-2.2281	PASS	PASS	1.1.3	NPX Map	1.1.3	5.1.0	ngs2counts	Illumina NovaSeq X Plus
SC2	SAMPLE_CONTROL	B12	Plate_Layout_LC0555_run - (1)	R10001	OID50097	P19801	AOC1	assay	Reveal	1	2379	-3.0602	0.8391	Plate control	0.8391	PASS	PASS	1.1.3	NPX Map	1.1.3	5.1.0	ngs2counts	Illumina NovaSeq X Plus
WK-2025052801546	SAMPLE	C1	Plate_Layout_LC0555_run - (1)	R10001	OID50097	P19801	AOC1	assay	Reveal	1	312	-6.0915	-2.1921	Plate control	-2.1921	PASS	PASS	1.1.3	NPX Map	1.1.3	5.1.0	ngs2counts	Illumina NovaSeq X Plus
WK-2025052801555	SAMPLE	C2	Plate_Layout_LC0555_run - (1)	R10001	OID50097	P19801	AOC1	assay	Reveal	1	186	-6.2538	-2.3545	Plate control	-2.3545	PASS	PASS	1.1.3	NPX Map	1.1.3	5.1.0	ngs2counts	Illumina NovaSeq X Plus
SC3	SAMPLE_CONTROL	C12	Plate_Layout_LC0555_run - (1)	R10001	OID50097	P19801	AOC1	assay	Reveal	1	2504	-2.9832	0.9161	Plate control	0.9161	PASS	PASS	1.1.3	NPX Map	1.1.3	5.1.0	ngs2counts	Illumina NovaSeq X Plus
WK-2025052801553	SAMPLE	D1	Plate_Layout_LC0555_run - (1)	R10001	OID50097	P19801	AOC1	assay	Reveal	1	241	-6.0754	-2.176	Plate control	-2.176	PASS	PASS	1.1.3	NPX Map	1.1.3	5.1.0	ngs2counts	Illumina NovaSeq X Plus
PC1	PLATE_CONTROL	D12	Plate_Layout_LC0555_run - (1)	R10001	OID50097	P19801	AOC1	assay	Reveal	1	1334	-3.8669	0.0324	Plate control	0.0324	PASS	PASS	1.1.3	NPX Map	1.1.3	5.1.0	ngs2counts	Illumina NovaSeq X Plus
WK-2025052801547	SAMPLE	E1	Plate_Layout_LC0555_run - (1)	R10001	OID50097	P19801	AOC1	assay	Reveal	1	221	-6.5104	-2.6111	Plate control	-2.6111	PASS	PASS	1.1.3	NPX Map	1.1.3	5.1.0	ngs2counts	Illumina NovaSeq X Plus
PC2	PLATE_CONTROL	E12	Plate_Layout_LC0555_run - (1)	R10001	OID50097	P19801	AOC1	assay	Reveal	1	1235	-3.8438	0.0556	Plate control	0.0556	PASS	PASS	1.1.3	NPX Map	1.1.3	5.1.0	ngs2counts	Illumina NovaSeq X Plus
WK-2025052801551	SAMPLE	F1	Plate_Layout_LC0555_run - (1)	R10001	OID50097	P19801	AOC1	assay	Reveal	1	295	-6.1317	-2.2324	Plate control	-2.2324	PASS	PASS	1.1.3	NPX Map	1.1.3	5.1.0	ngs2counts	Illumina NovaSeq X Plus
PC3	PLATE_CONTROL	F12	Plate_Layout_LC0555_run - (1)	R10001	OID50097	P19801	AOC1	assay	Reveal	1	1197	-3.9967	-0.0973	Plate control	-0.0973	PASS	PASS	1.1.3	NPX Map	1.1.3	5.1.0	ngs2counts	Illumina NovaSeq X Plus
WK-2025052801548	SAMPLE	G1	Plate_Layout_LC0555_run - (1)	R10001	OID50097	P19801	AOC1	assay	Reveal	1	300	-6.2388	-2.3394	Plate control	-2.3394	PASS	PASS	1.1.3	NPX Map	1.1.3	5.1.0	ngs2counts	Illumina NovaSeq X Plus
NC1	NEGATIVE_CONTROL	G11	Plate_Layout_LC0555_run - (1)	R10001	OID50097	P19801	AOC1	assay	Reveal	1	357	-6.3006	-2.4012	Plate control	-2.4012	PASS	PASS	1.1.3	NPX Map	1.1.3	5.1.0	ngs2counts	Illumina NovaSeq X Plus
PC4	PLATE_CONTROL	G12	Plate_Layout_LC0555_run - (1)	R10001	OID50097	P19801	AOC1	assay	Reveal	1	1189	-3.918	-0.0187	Plate control	-0.0187	PASS	PASS	1.1.3	NPX Map	1.1.3	5.1.0	ngs2counts	Illumina NovaSeq X Plus
WK-2025052801554	SAMPLE	H1	Plate_Layout_LC0555_run - (1)	R10001	OID50097	P19801	AOC1	assay	Reveal	1	192	-6.2494	-2.3501	Plate control	-2.3501	PASS	PASS	1.1.3	NPX Map	1.1.3	5.1.0	ngs2counts	Illumina NovaSeq X Plus
NC2	NEGATIVE_CONTROL	H11	Plate_Layout_LC0555_run - (1)	R10001	OID50097	P19801	AOC1	assay	Reveal	1	398	-6.1734	-2.2741	Plate control	-2.2741	PASS	PASS	1.1.3	NPX Map	1.1.3	5.1.0	ngs2counts	Illumina NovaSeq X Plus
PC5	PLATE_CONTROL	H12	Plate_Layout_LC0555_run - (1)	R10001	OID50097	P19801	AOC1	assay	Reveal	1	1226	-3.8993	0	Plate control	0	PASS	PASS	1.1.3	NPX Map	1.1.3	5.1.0	ngs2counts	Illumina NovaSeq X Plus
WK-2025052801545	SAMPLE	A1	Plate_Layout_LC0555_run - (1)	R10001	OID50385	O00203	AP3B1	assay	Reveal	1	357	-5.3815	-2.4961	Plate control	-2.4961	PASS	PASS	1.1.3	NPX Map	1.1.3	5.1.0	ngs2counts	Illumina NovaSeq X Plus
WK-2025052801552	SAMPLE	A2	Plate_Layout_LC0555_run - (1)	R10001	OID50385	O00203	AP3B1	assay	Reveal	1	324	-5.7534	-2.868	Plate control	-2.868	PASS	PASS	1.1.3	NPX Map	1.1.3	5.1.0	ngs2counts	Illumina NovaSeq X Plus
SC1	SAMPLE_CONTROL	A12	Plate_Layout_LC0555_run - (1)	R10001	OID50385	O00203	AP3B1	assay	Reveal	1	1081	-4.323	-1.4376	Plate control	-1.4376	PASS	PASS	1.1.3	NPX Map	1.1.3	5.1.0	ngs2counts	Illumina NovaSeq X Plus
WK-2025052801550	SAMPLE	B1	Plate_Layout_LC0555_run - (1)	R10001	OID50385	O00203	AP3B1	assay	Reveal	1	255	-6.0125	-3.1271	Plate control	-3.1271	PASS	PASS	1.1.3	NPX Map	1.1.3	5.1.0	ngs2counts	Illumina NovaSeq X Plus
WK-2025052801549	SAMPLE	B2	Plate_Layout_LC0555_run - (1)	R10001	OID50385	O00203	AP3B1	assay	Reveal	1	297	-5.8961	-3.0107	Plate control	-3.0107	PASS	PASS	1.1.3	NPX Map	1.1.3	5.1.0	ngs2counts	Illumina NovaSeq X Plus
SC2	SAMPLE_CONTROL	B12	Plate_Layout_LC0555_run - (1)	R10001	OID50385	O00203	AP3B1	assay	Reveal	1	990	-4.3251	-1.4397	Plate control	-1.4397	PASS	PASS	1.1.3	NPX Map	1.1.3	5.1.0	ngs2counts	Illumina NovaSeq X Plus
WK-2025052801546	SAMPLE	C1	Plate_Layout_LC0555_run - (1)	R10001	OID50385	O00203	AP3B1	assay	Reveal	1	284	-6.2271	-3.3417	Plate control	-3.3417	PASS	PASS	1.1.3	NPX Map	1.1.3	5.1.0	ngs2counts	Illumina NovaSeq X Plus
WK-2025052801555	SAMPLE	C2	Plate_Layout_LC0555_run - (1)	R10001	OID50385	O00203	AP3B1	assay	Reveal	1	254	-5.8043	-2.9189	Plate control	-2.9189	PASS	PASS	1.1.3	NPX Map	1.1.3	5.1.0	ngs2counts	Illumina NovaSeq X Plus
SC3	SAMPLE_CONTROL	C12	Plate_Layout_LC0555_run - (1)	R10001	OID50385	O00203	AP3B1	assay	Reveal	1	1128	-4.1337	-1.2483	Plate control	-1.2483	PASS	PASS	1.1.3	NPX Map	1.1.3	5.1.0	ngs2counts	Illumina NovaSeq X Plus
WK-2025052801553	SAMPLE	D1	Plate_Layout_LC0555_run - (1)	R10001	OID50385	O00203	AP3B1	assay	Reveal	1	263	-5.9493	-3.0639	Plate control	-3.0639	PASS	PASS	1.1.3	NPX Map	1.1.3	5.1.0	ngs2counts	Illumina NovaSeq X Plus
PC1	PLATE_CONTROL	D12	Plate_Layout_LC0555_run - (1)	R10001	OID50385	O00203	AP3B1	assay	Reveal	1	2634	-2.8854	0	Plate control	0	PASS	PASS	1.1.3	NPX Map	1.1.3	5.1.0	ngs2counts	Illumina NovaSeq X Plus
WK-2025052801547	SAMPLE	E1	Plate_Layout_LC0555_run - (1)	R10001	OID50385	O00203	AP3B1	assay	Reveal	1	294	-6.0987	-3.2133	Plate control	-3.2133	PASS	PASS	1.1.3	NPX Map	1.1.3	5.1.0	ngs2counts	Illumina NovaSeq X Plus
PC2	PLATE_CONTROL	E12	Plate_Layout_LC0555_run - (1)	R10001	OID50385	O00203	AP3B1	assay	Reveal	1	2330	-2.928	-0.0425	Plate control	-0.0425	PASS	PASS	1.1.3	NPX Map	1.1.3	5.1.0	ngs2counts	Illumina NovaSeq X Plus
WK-2025052801551	SAMPLE	F1	Plate_Layout_LC0555_run - (1)	R10001	OID50385	O00203	AP3B1	assay	Reveal	1	285	-6.1815	-3.2961	Plate control	-3.2961	PASS	PASS	1.1.3	NPX Map	1.1.3	5.1.0	ngs2counts	Illumina NovaSeq X Plus
PC3	PLATE_CONTROL	F12	Plate_Layout_LC0555_run - (1)	R10001	OID50385	O00203	AP3B1	assay	Reveal	1	2709	-2.8183	0.0671	Plate control	0.0671	PASS	PASS	1.1.3	NPX Map	1.1.3	5.1.0	ngs2counts	Illumina NovaSeq X Plus
WK-2025052801548	SAMPLE	G1	Plate_Layout_LC0555_run - (1)	R10001	OID50385	O00203	AP3B1	assay	Reveal	1	254	-6.4789	-3.5935	Plate control	-3.5935	PASS	PASS	1.1.3	NPX Map	1.1.3	5.1.0	ngs2counts	Illumina NovaSeq X Plus
NC1	NEGATIVE_CONTROL	G11	Plate_Layout_LC0555_run - (1)	R10001	OID50385	O00203	AP3B1	assay	Reveal	1	377	-6.2219	-3.3365	Plate control	-3.3365	PASS	PASS	1.1.3	NPX Map	1.1.3	5.1.0	ngs2counts	Illumina NovaSeq X Plus
PC4	PLATE_CONTROL	G12	Plate_Layout_LC0555_run - (1)	R10001	OID50385	O00203	AP3B1	assay	Reveal	1	2504	-2.8435	0.0419	Plate control	0.0419	PASS	PASS	1.1.3	NPX Map	1.1.3	5.1.0	ngs2counts	Illumina NovaSeq X Plus
WK-2025052801554	SAMPLE	H1	Plate_Layout_LC0555_run - (1)	R10001	OID50385	O00203	AP3B1	assay	Reveal	1	408	-5.1619	-2.2765	Plate control	-2.2765	PASS	PASS	1.1.3	NPX Map	1.1.3	5.1.0	ngs2counts	Illumina NovaSeq X Plus
NC2	NEGATIVE_CONTROL	H11	Plate_Layout_LC0555_run - (1)	R10001	OID50385	O00203	AP3B1	assay	Reveal	1	328	-6.4525	-3.5671	Plate control	-3.5671	PASS	PASS	1.1.3	NPX Map	1.1.3	5.1.0	ngs2counts	Illumina NovaSeq X Plus
PC5	PLATE_CONTROL	H12	Plate_Layout_LC0555_run - (1)	R10001	OID50385	O00203	AP3B1	assay	Reveal	1	2345	-2.9637	-0.0783	Plate control	-0.0783	PASS	PASS	1.1.3	NPX Map	1.1.3	5.1.0	ngs2counts	Illumina NovaSeq X Plus
WK-2025052801545	SAMPLE	A1	Plate_Layout_LC0555_run - (1)	R10001	OID50386	Q7Z5R6	APBB1IP	assay	Reveal	1	102	-7.1889	-4.3474	Plate control	-4.3474	PASS	PASS	1.1.3	NPX Map	1.1.3	5.1.0	ngs2counts	Illumina NovaSeq X Plus
WK-2025052801552	SAMPLE	A2	Plate_Layout_LC0555_run - (1)	R10001	OID50386	Q7Z5R6	APBB1IP	assay	Reveal	1	246	-6.1507	-3.3093	Plate control	-3.3093	PASS	PASS	1.1.3	NPX Map	1.1.3	5.1.0	ngs2counts	Illumina NovaSeq X Plus
SC1	SAMPLE_CONTROL	A12	Plate_Layout_LC0555_run - (1)	R10001	OID50386	Q7Z5R6	APBB1IP	assay	Reveal	1	813	-4.734	-1.8926	Plate control	-1.8926	PASS	PASS	1.1.3	NPX Map	1.1.3	5.1.0	ngs2counts	Illumina NovaSeq X Plus
WK-2025052801550	SAMPLE	B1	Plate_Layout_LC0555_run - (1)	R10001	OID50386	Q7Z5R6	APBB1IP	assay	Reveal	1	940	-4.1303	-1.2889	Plate control	-1.2889	PASS	PASS	1.1.3	NPX Map	1.1.3	5.1.0	ngs2counts	Illumina NovaSeq X Plus
WK-2025052801549	SAMPLE	B2	Plate_Layout_LC0555_run - (1)	R10001	OID50386	Q7Z5R6	APBB1IP	assay	Reveal	1	511	-5.1132	-2.2718	Plate control	-2.2718	PASS	PASS	1.1.3	NPX Map	1.1.3	5.1.0	ngs2counts	Illumina NovaSeq X Plus
SC2	SAMPLE_CONTROL	B12	Plate_Layout_LC0555_run - (1)	R10001	OID50386	Q7Z5R6	APBB1IP	assay	Reveal	1	904	-4.4562	-1.6147	Plate control	-1.6147	PASS	PASS	1.1.3	NPX Map	1.1.3	5.1.0	ngs2counts	Illumina NovaSeq X Plus
WK-2025052801546	SAMPLE	C1	Plate_Layout_LC0555_run - (1)	R10001	OID50386	Q7Z5R6	APBB1IP	assay	Reveal	1	561	-5.245	-2.4036	Plate control	-2.4036	PASS	PASS	1.1.3	NPX Map	1.1.3	5.1.0	ngs2counts	Illumina NovaSeq X Plus
WK-2025052801555	SAMPLE	C2	Plate_Layout_LC0555_run - (1)	R10001	OID50386	Q7Z5R6	APBB1IP	assay	Reveal	1	456	-4.9601	-2.1187	Plate control	-2.1187	PASS	PASS	1.1.3	NPX Map	1.1.3	5.1.0	ngs2counts	Illumina NovaSeq X Plus
SC3	SAMPLE_CONTROL	C12	Plate_Layout_LC0555_run - (1)	R10001	OID50386	Q7Z5R6	APBB1IP	assay	Reveal	1	830	-4.5762	-1.7348	Plate control	-1.7348	PASS	PASS	1.1.3	NPX Map	1.1.3	5.1.0	ngs2counts	Illumina NovaSeq X Plus
WK-2025052801553	SAMPLE	D1	Plate_Layout_LC0555_run - (1)	R10001	OID50386	Q7Z5R6	APBB1IP	assay	Reveal	1	472	-5.1056	-2.2642	Plate control	-2.2642	PASS	PASS	1.1.3	NPX Map	1.1.3	5.1.0	ngs2counts	Illumina NovaSeq X Plus
PC1	PLATE_CONTROL	D12	Plate_Layout_LC0555_run - (1)	R10001	OID50386	Q7Z5R6	APBB1IP	assay	Reveal	1	2786	-2.8045	0.037	Plate control	0.037	PASS	PASS	1.1.3	NPX Map	1.1.3	5.1.0	ngs2counts	Illumina NovaSeq X Plus
WK-2025052801547	SAMPLE	E1	Plate_Layout_LC0555_run - (1)	R10001	OID50386	Q7Z5R6	APBB1IP	assay	Reveal	1	463	-5.4435	-2.602	Plate control	-2.602	PASS	PASS	1.1.3	NPX Map	1.1.3	5.1.0	ngs2counts	Illumina NovaSeq X Plus
PC2	PLATE_CONTROL	E12	Plate_Layout_LC0555_run - (1)	R10001	OID50386	Q7Z5R6	APBB1IP	assay	Reveal	1	2474	-2.8414	0	Plate control	0	PASS	PASS	1.1.3	NPX Map	1.1.3	5.1.0	ngs2counts	Illumina NovaSeq X Plus
WK-2025052801551	SAMPLE	F1	Plate_Layout_LC0555_run - (1)	R10001	OID50386	Q7Z5R6	APBB1IP	assay	Reveal	1	310	-6.0602	-3.2187	Plate control	-3.2187	PASS	PASS	1.1.3	NPX Map	1.1.3	5.1.0	ngs2counts	Illumina NovaSeq X Plus
PC3	PLATE_CONTROL	F12	Plate_Layout_LC0555_run - (1)	R10001	OID50386	Q7Z5R6	APBB1IP	assay	Reveal	1	2693	-2.8269	0.0145	Plate control	0.0145	PASS	PASS	1.1.3	NPX Map	1.1.3	5.1.0	ngs2counts	Illumina NovaSeq X Plus
WK-2025052801548	SAMPLE	G1	Plate_Layout_LC0555_run - (1)	R10001	OID50386	Q7Z5R6	APBB1IP	assay	Reveal	1	502	-5.4961	-2.6546	Plate control	-2.6546	PASS	PASS	1.1.3	NPX Map	1.1.3	5.1.0	ngs2counts	Illumina NovaSeq X Plus
NC1	NEGATIVE_CONTROL	G11	Plate_Layout_LC0555_run - (1)	R10001	OID50386	Q7Z5R6	APBB1IP	assay	Reveal	1	476	-5.8855	-3.0441	Plate control	-3.0441	PASS	PASS	1.1.3	NPX Map	1.1.3	5.1.0	ngs2counts	Illumina NovaSeq X Plus
PC4	PLATE_CONTROL	G12	Plate_Layout_LC0555_run - (1)	R10001	OID50386	Q7Z5R6	APBB1IP	assay	Reveal	1	572	-4.9737	-2.1322	Plate control	-2.1322	PASS	PASS	1.1.3	NPX Map	1.1.3	5.1.0	ngs2counts	Illumina NovaSeq X Plus
WK-2025052801554	SAMPLE	H1	Plate_Layout_LC0555_run - (1)	R10001	OID50386	Q7Z5R6	APBB1IP	assay	Reveal	1	415	-5.1374	-2.296	Plate control	-2.296	PASS	PASS	1.1.3	NPX Map	1.1.3	5.1.0	ngs2counts	Illumina NovaSeq X Plus
NC2	NEGATIVE_CONTROL	H11	Plate_Layout_LC0555_run - (1)	R10001	OID50386	Q7Z5R6	APBB1IP	assay	Reveal	1	589	-5.6079	-2.7665	Plate control	-2.7665	PASS	PASS	1.1.3	NPX Map	1.1.3	5.1.0	ngs2counts	Illumina NovaSeq X Plus
PC5	PLATE_CONTROL	H12	Plate_Layout_LC0555_run - (1)	R10001	OID50386	Q7Z5R6	APBB1IP	assay	Reveal	1	2409	-2.9249	-0.0834	Plate control	-0.0834	PASS	PASS	1.1.3	NPX Map	1.1.3	5.1.0	ngs2counts	Illumina NovaSeq X Plus
WK-2025052801545	SAMPLE	A1	Plate_Layout_LC0555_run - (1)	R10001	OID50387	P27695	APEX1	assay	Reveal	1	1048	-3.8279	-3.6591	Plate control	-3.6591	PASS	PASS	1.1.3	NPX Map	1.1.3	5.1.0	ngs2counts	Illumina NovaSeq X Plus
WK-2025052801552	SAMPLE	A2	Plate_Layout_LC0555_run - (1)	R10001	OID50387	P27695	APEX1	assay	Reveal	1	452	-5.2731	-5.1044	Plate control	-5.1044	PASS	PASS	1.1.3	NPX Map	1.1.3	5.1.0	ngs2counts	Illumina NovaSeq X Plus
SC1	SAMPLE_CONTROL	A12	Plate_Layout_LC0555_run - (1)	R10001	OID50387	P27695	APEX1	assay	Reveal	1	4808	-2.1699	-2.0012	Plate control	-2.0012	PASS	PASS	1.1.3	NPX Map	1.1.3	5.1.0	ngs2counts	Illumina NovaSeq X Plus
WK-2025052801550	SAMPLE	B1	Plate_Layout_LC0555_run - (1)	R10001	OID50387	P27695	APEX1	assay	Reveal	1	4061	-2.0192	-1.8505	Plate control	-1.8505	PASS	PASS	1.1.3	NPX Map	1.1.3	5.1.0	ngs2counts	Illumina NovaSeq X Plus
WK-2025052801549	SAMPLE	B2	Plate_Layout_LC0555_run - (1)	R10001	OID50387	P27695	APEX1	assay	Reveal	1	543	-5.0256	-4.8569	Plate control	-4.8569	PASS	PASS	1.1.3	NPX Map	1.1.3	5.1.0	ngs2counts	Illumina NovaSeq X Plus
SC2	SAMPLE_CONTROL	B12	Plate_Layout_LC0555_run - (1)	R10001	OID50387	P27695	APEX1	assay	Reveal	1	5185	-1.9362	-1.7675	Plate control	-1.7675	PASS	PASS	1.1.3	NPX Map	1.1.3	5.1.0	ngs2counts	Illumina NovaSeq X Plus
WK-2025052801546	SAMPLE	C1	Plate_Layout_LC0555_run - (1)	R10001	OID50387	P27695	APEX1	assay	Reveal	1	1305	-4.027	-3.8583	Plate control	-3.8583	PASS	PASS	1.1.3	NPX Map	1.1.3	5.1.0	ngs2counts	Illumina NovaSeq X Plus
WK-2025052801555	SAMPLE	C2	Plate_Layout_LC0555_run - (1)	R10001	OID50387	P27695	APEX1	assay	Reveal	1	3176	-2.16	-1.9913	Plate control	-1.9913	PASS	PASS	1.1.3	NPX Map	1.1.3	5.1.0	ngs2counts	Illumina NovaSeq X Plus
SC3	SAMPLE_CONTROL	C12	Plate_Layout_LC0555_run - (1)	R10001	OID50387	P27695	APEX1	assay	Reveal	1	4776	-2.0516	-1.8829	Plate control	-1.8829	PASS	PASS	1.1.3	NPX Map	1.1.3	5.1.0	ngs2counts	Illumina NovaSeq X Plus
WK-2025052801553	SAMPLE	D1	Plate_Layout_LC0555_run - (1)	R10001	OID50387	P27695	APEX1	assay	Reveal	1	3395	-2.259	-2.0903	Plate control	-2.0903	PASS	PASS	1.1.3	NPX Map	1.1.3	5.1.0	ngs2counts	Illumina NovaSeq X Plus
PC1	PLATE_CONTROL	D12	Plate_Layout_LC0555_run - (1)	R10001	OID50387	P27695	APEX1	assay	Reveal	1	18422	-0.0793	0.0894	Plate control	0.0894	PASS	PASS	1.1.3	NPX Map	1.1.3	5.1.0	ngs2counts	Illumina NovaSeq X Plus
WK-2025052801547	SAMPLE	E1	Plate_Layout_LC0555_run - (1)	R10001	OID50387	P27695	APEX1	assay	Reveal	1	847	-4.5721	-4.4034	Plate control	-4.4034	PASS	PASS	1.1.3	NPX Map	1.1.3	5.1.0	ngs2counts	Illumina NovaSeq X Plus
PC2	PLATE_CONTROL	E12	Plate_Layout_LC0555_run - (1)	R10001	OID50387	P27695	APEX1	assay	Reveal	1	15714	-0.1743	-0.0056	Plate control	-0.0056	PASS	PASS	1.1.3	NPX Map	1.1.3	5.1.0	ngs2counts	Illumina NovaSeq X Plus
WK-2025052801551	SAMPLE	F1	Plate_Layout_LC0555_run - (1)	R10001	OID50387	P27695	APEX1	assay	Reveal	1	28951	0.485	0.6537	Plate control	0.6537	PASS	PASS	1.1.3	NPX Map	1.1.3	5.1.0	ngs2counts	Illumina NovaSeq X Plus
PC3	PLATE_CONTROL	F12	Plate_Layout_LC0555_run - (1)	R10001	OID50387	P27695	APEX1	assay	Reveal	1	18269	-0.0648	0.1039	Plate control	0.1039	PASS	PASS	1.1.3	NPX Map	1.1.3	5.1.0	ngs2counts	Illumina NovaSeq X Plus
WK-2025052801548	SAMPLE	G1	Plate_Layout_LC0555_run - (1)	R10001	OID50387	P27695	APEX1	assay	Reveal	1	1633	-3.7943	-3.6256	Plate control	-3.6256	PASS	PASS	1.1.3	NPX Map	1.1.3	5.1.0	ngs2counts	Illumina NovaSeq X Plus
NC1	NEGATIVE_CONTROL	G11	Plate_Layout_LC0555_run - (1)	R10001	OID50387	P27695	APEX1	assay	Reveal	1	438	-6.0055	-5.8368	Plate control	-5.8368	PASS	PASS	1.1.3	NPX Map	1.1.3	5.1.0	ngs2counts	Illumina NovaSeq X Plus
PC4	PLATE_CONTROL	G12	Plate_Layout_LC0555_run - (1)	R10001	OID50387	P27695	APEX1	assay	Reveal	1	15638	-0.2008	-0.0321	Plate control	-0.0321	PASS	PASS	1.1.3	NPX Map	1.1.3	5.1.0	ngs2counts	Illumina NovaSeq X Plus
WK-2025052801554	SAMPLE	H1	Plate_Layout_LC0555_run - (1)	R10001	OID50387	P27695	APEX1	assay	Reveal	1	30838	1.078	1.2468	Plate control	1.2468	PASS	PASS	1.1.3	NPX Map	1.1.3	5.1.0	ngs2counts	Illumina NovaSeq X Plus
NC2	NEGATIVE_CONTROL	H11	Plate_Layout_LC0555_run - (1)	R10001	OID50387	P27695	APEX1	assay	Reveal	1	447	-6.0059	-5.8372	Plate control	-5.8372	PASS	PASS	1.1.3	NPX Map	1.1.3	5.1.0	ngs2counts	Illumina NovaSeq X Plus
PC5	PLATE_CONTROL	H12	Plate_Layout_LC0555_run - (1)	R10001	OID50387	P27695	APEX1	assay	Reveal	1	16275	-0.1687	0	Plate control	0	PASS	PASS	1.1.3	NPX Map	1.1.3	5.1.0	ngs2counts	Illumina NovaSeq X Plus
WK-2025052801545	SAMPLE	A1	Plate_Layout_LC0555_run - (1)	R10001	OID50388	Q96GX9	APIP	assay	Reveal	1	1894	-2.9741	-3.9213	Plate control	-3.9213	PASS	PASS	1.1.3	NPX Map	1.1.3	5.1.0	ngs2counts	Illumina NovaSeq X Plus
WK-2025052801552	SAMPLE	A2	Plate_Layout_LC0555_run - (1)	R10001	OID50388	Q96GX9	APIP	assay	Reveal	1	3536	-2.3053	-3.2526	Plate control	-3.2526	PASS	PASS	1.1.3	NPX Map	1.1.3	5.1.0	ngs2counts	Illumina NovaSeq X Plus
SC1	SAMPLE_CONTROL	A12	Plate_Layout_LC0555_run - (1)	R10001	OID50388	Q96GX9	APIP	assay	Reveal	1	20444	-0.0818	-1.029	Plate control	-1.029	PASS	PASS	1.1.3	NPX Map	1.1.3	5.1.0	ngs2counts	Illumina NovaSeq X Plus
WK-2025052801550	SAMPLE	B1	Plate_Layout_LC0555_run - (1)	R10001	OID50388	Q96GX9	APIP	assay	Reveal	1	5538	-1.5717	-2.5189	Plate control	-2.5189	PASS	PASS	1.1.3	NPX Map	1.1.3	5.1.0	ngs2counts	Illumina NovaSeq X Plus
WK-2025052801549	SAMPLE	B2	Plate_Layout_LC0555_run - (1)	R10001	OID50388	Q96GX9	APIP	assay	Reveal	1	2959	-2.5795	-3.5267	Plate control	-3.5267	PASS	PASS	1.1.3	NPX Map	1.1.3	5.1.0	ngs2counts	Illumina NovaSeq X Plus
SC2	SAMPLE_CONTROL	B12	Plate_Layout_LC0555_run - (1)	R10001	OID50388	Q96GX9	APIP	assay	Reveal	1	20185	0.0247	-0.9226	Plate control	-0.9226	PASS	PASS	1.1.3	NPX Map	1.1.3	5.1.0	ngs2counts	Illumina NovaSeq X Plus
WK-2025052801546	SAMPLE	C1	Plate_Layout_LC0555_run - (1)	R10001	OID50388	Q96GX9	APIP	assay	Reveal	1	2409	-3.1427	-4.0899	Plate control	-4.0899	PASS	PASS	1.1.3	NPX Map	1.1.3	5.1.0	ngs2counts	Illumina NovaSeq X Plus
WK-2025052801555	SAMPLE	C2	Plate_Layout_LC0555_run - (1)	R10001	OID50388	Q96GX9	APIP	assay	Reveal	1	4012	-1.8229	-2.7701	Plate control	-2.7701	PASS	PASS	1.1.3	NPX Map	1.1.3	5.1.0	ngs2counts	Illumina NovaSeq X Plus
SC3	SAMPLE_CONTROL	C12	Plate_Layout_LC0555_run - (1)	R10001	OID50388	Q96GX9	APIP	assay	Reveal	1	20046	0.0178	-0.9294	Plate control	-0.9294	PASS	PASS	1.1.3	NPX Map	1.1.3	5.1.0	ngs2counts	Illumina NovaSeq X Plus
WK-2025052801553	SAMPLE	D1	Plate_Layout_LC0555_run - (1)	R10001	OID50388	Q96GX9	APIP	assay	Reveal	1	1975	-3.0406	-3.9878	Plate control	-3.9878	PASS	PASS	1.1.3	NPX Map	1.1.3	5.1.0	ngs2counts	Illumina NovaSeq X Plus
PC1	PLATE_CONTROL	D12	Plate_Layout_LC0555_run - (1)	R10001	OID50388	Q96GX9	APIP	assay	Reveal	1	38467	0.9829	0.0357	Plate control	0.0357	PASS	PASS	1.1.3	NPX Map	1.1.3	5.1.0	ngs2counts	Illumina NovaSeq X Plus
WK-2025052801547	SAMPLE	E1	Plate_Layout_LC0555_run - (1)	R10001	OID50388	Q96GX9	APIP	assay	Reveal	1	2080	-3.276	-4.2232	Plate control	-4.2232	PASS	PASS	1.1.3	NPX Map	1.1.3	5.1.0	ngs2counts	Illumina NovaSeq X Plus
PC2	PLATE_CONTROL	E12	Plate_Layout_LC0555_run - (1)	R10001	OID50388	Q96GX9	APIP	assay	Reveal	1	34190	0.9472	0	Plate control	0	PASS	PASS	1.1.3	NPX Map	1.1.3	5.1.0	ngs2counts	Illumina NovaSeq X Plus
WK-2025052801551	SAMPLE	F1	Plate_Layout_LC0555_run - (1)	R10001	OID50388	Q96GX9	APIP	assay	Reveal	1	3030	-2.7712	-3.7184	Plate control	-3.7184	PASS	PASS	1.1.3	NPX Map	1.1.3	5.1.0	ngs2counts	Illumina NovaSeq X Plus
PC3	PLATE_CONTROL	F12	Plate_Layout_LC0555_run - (1)	R10001	OID50388	Q96GX9	APIP	assay	Reveal	1	38262	1.0017	0.0545	Plate control	0.0545	PASS	PASS	1.1.3	NPX Map	1.1.3	5.1.0	ngs2counts	Illumina NovaSeq X Plus
WK-2025052801548	SAMPLE	G1	Plate_Layout_LC0555_run - (1)	R10001	OID50388	Q96GX9	APIP	assay	Reveal	1	2727	-3.0545	-4.0017	Plate control	-4.0017	PASS	PASS	1.1.3	NPX Map	1.1.3	5.1.0	ngs2counts	Illumina NovaSeq X Plus
NC1	NEGATIVE_CONTROL	G11	Plate_Layout_LC0555_run - (1)	R10001	OID50388	Q96GX9	APIP	assay	Reveal	1	1114	-4.6588	-5.606	Plate control	-5.606	PASS	PASS	1.1.3	NPX Map	1.1.3	5.1.0	ngs2counts	Illumina NovaSeq X Plus
PC4	PLATE_CONTROL	G12	Plate_Layout_LC0555_run - (1)	R10001	OID50388	Q96GX9	APIP	assay	Reveal	1	32387	0.8496	-0.0976	Plate control	-0.0976	PASS	PASS	1.1.3	NPX Map	1.1.3	5.1.0	ngs2counts	Illumina NovaSeq X Plus
WK-2025052801554	SAMPLE	H1	Plate_Layout_LC0555_run - (1)	R10001	OID50388	Q96GX9	APIP	assay	Reveal	1	18251	0.3213	-0.6259	Plate control	-0.6259	PASS	PASS	1.1.3	NPX Map	1.1.3	5.1.0	ngs2counts	Illumina NovaSeq X Plus
NC2	NEGATIVE_CONTROL	H11	Plate_Layout_LC0555_run - (1)	R10001	OID50388	Q96GX9	APIP	assay	Reveal	1	1065	-4.7534	-5.7006	Plate control	-5.7006	PASS	PASS	1.1.3	NPX Map	1.1.3	5.1.0	ngs2counts	Illumina NovaSeq X Plus
PC5	PLATE_CONTROL	H12	Plate_Layout_LC0555_run - (1)	R10001	OID50388	Q96GX9	APIP	assay	Reveal	1	35111	0.9406	-0.0067	Plate control	-0.0067	PASS	PASS	1.1.3	NPX Map	1.1.3	5.1.0	ngs2counts	Illumina NovaSeq X Plus
WK-2025052801545	SAMPLE	A1	Plate_Layout_LC0555_run - (1)	R10001	OID50390	P05089	ARG1	assay	Reveal	1	544	-4.7738	-5.4186	Plate control	-5.4186	PASS	PASS	1.1.3	NPX Map	1.1.3	5.1.0	ngs2counts	Illumina NovaSeq X Plus
WK-2025052801552	SAMPLE	A2	Plate_Layout_LC0555_run - (1)	R10001	OID50390	P05089	ARG1	assay	Reveal	1	5917	-1.5626	-2.2073	Plate control	-2.2073	PASS	PASS	1.1.3	NPX Map	1.1.3	5.1.0	ngs2counts	Illumina NovaSeq X Plus
SC1	SAMPLE_CONTROL	A12	Plate_Layout_LC0555_run - (1)	R10001	OID50390	P05089	ARG1	assay	Reveal	1	5043	-2.1011	-2.7458	Plate control	-2.7458	PASS	PASS	1.1.3	NPX Map	1.1.3	5.1.0	ngs2counts	Illumina NovaSeq X Plus
WK-2025052801550	SAMPLE	B1	Plate_Layout_LC0555_run - (1)	R10001	OID50390	P05089	ARG1	assay	Reveal	1	2103	-2.9686	-3.6134	Plate control	-3.6134	PASS	PASS	1.1.3	NPX Map	1.1.3	5.1.0	ngs2counts	Illumina NovaSeq X Plus
WK-2025052801549	SAMPLE	B2	Plate_Layout_LC0555_run - (1)	R10001	OID50390	P05089	ARG1	assay	Reveal	1	688	-4.6841	-5.3289	Plate control	-5.3289	PASS	PASS	1.1.3	NPX Map	1.1.3	5.1.0	ngs2counts	Illumina NovaSeq X Plus
SC2	SAMPLE_CONTROL	B12	Plate_Layout_LC0555_run - (1)	R10001	OID50390	P05089	ARG1	assay	Reveal	1	4798	-2.0481	-2.6929	Plate control	-2.6929	PASS	PASS	1.1.3	NPX Map	1.1.3	5.1.0	ngs2counts	Illumina NovaSeq X Plus
WK-2025052801546	SAMPLE	C1	Plate_Layout_LC0555_run - (1)	R10001	OID50390	P05089	ARG1	assay	Reveal	1	648	-5.037	-5.6818	Plate control	-5.6818	PASS	PASS	1.1.3	NPX Map	1.1.3	5.1.0	ngs2counts	Illumina NovaSeq X Plus
WK-2025052801555	SAMPLE	C2	Plate_Layout_LC0555_run - (1)	R10001	OID50390	P05089	ARG1	assay	Reveal	1	2306	-2.6218	-3.2666	Plate control	-3.2666	PASS	PASS	1.1.3	NPX Map	1.1.3	5.1.0	ngs2counts	Illumina NovaSeq X Plus
SC3	SAMPLE_CONTROL	C12	Plate_Layout_LC0555_run - (1)	R10001	OID50390	P05089	ARG1	assay	Reveal	1	4859	-2.0268	-2.6715	Plate control	-2.6715	PASS	PASS	1.1.3	NPX Map	1.1.3	5.1.0	ngs2counts	Illumina NovaSeq X Plus
WK-2025052801553	SAMPLE	D1	Plate_Layout_LC0555_run - (1)	R10001	OID50390	P05089	ARG1	assay	Reveal	1	2874	-2.4994	-3.1441	Plate control	-3.1441	PASS	PASS	1.1.3	NPX Map	1.1.3	5.1.0	ngs2counts	Illumina NovaSeq X Plus
PC1	PLATE_CONTROL	D12	Plate_Layout_LC0555_run - (1)	R10001	OID50390	P05089	ARG1	assay	Reveal	1	30491	0.6476	0.0029	Plate control	0.0029	PASS	PASS	1.1.3	NPX Map	1.1.3	5.1.0	ngs2counts	Illumina NovaSeq X Plus
WK-2025052801547	SAMPLE	E1	Plate_Layout_LC0555_run - (1)	R10001	OID50390	P05089	ARG1	assay	Reveal	1	578	-5.1234	-5.7682	Plate control	-5.7682	PASS	PASS	1.1.3	NPX Map	1.1.3	5.1.0	ngs2counts	Illumina NovaSeq X Plus
PC2	PLATE_CONTROL	E12	Plate_Layout_LC0555_run - (1)	R10001	OID50390	P05089	ARG1	assay	Reveal	1	28366	0.6778	0.0331	Plate control	0.0331	PASS	PASS	1.1.3	NPX Map	1.1.3	5.1.0	ngs2counts	Illumina NovaSeq X Plus
WK-2025052801551	SAMPLE	F1	Plate_Layout_LC0555_run - (1)	R10001	OID50390	P05089	ARG1	assay	Reveal	1	559	-5.2096	-5.8543	Plate control	-5.8543	PASS	PASS	1.1.3	NPX Map	1.1.3	5.1.0	ngs2counts	Illumina NovaSeq X Plus
PC3	PLATE_CONTROL	F12	Plate_Layout_LC0555_run - (1)	R10001	OID50390	P05089	ARG1	assay	Reveal	1	28475	0.5755	-0.0692	Plate control	-0.0692	PASS	PASS	1.1.3	NPX Map	1.1.3	5.1.0	ngs2counts	Illumina NovaSeq X Plus
WK-2025052801548	SAMPLE	G1	Plate_Layout_LC0555_run - (1)	R10001	OID50390	P05089	ARG1	assay	Reveal	1	591	-5.2606	-5.9053	Plate control	-5.9053	PASS	PASS	1.1.3	NPX Map	1.1.3	5.1.0	ngs2counts	Illumina NovaSeq X Plus
NC1	NEGATIVE_CONTROL	G11	Plate_Layout_LC0555_run - (1)	R10001	OID50390	P05089	ARG1	assay	Reveal	1	856	-5.0389	-5.6836	Plate control	-5.6836	PASS	PASS	1.1.3	NPX Map	1.1.3	5.1.0	ngs2counts	Illumina NovaSeq X Plus
PC4	PLATE_CONTROL	G12	Plate_Layout_LC0555_run - (1)	R10001	OID50390	P05089	ARG1	assay	Reveal	1	28100	0.6447	0	Plate control	0	PASS	PASS	1.1.3	NPX Map	1.1.3	5.1.0	ngs2counts	Illumina NovaSeq X Plus
WK-2025052801554	SAMPLE	H1	Plate_Layout_LC0555_run - (1)	R10001	OID50390	P05089	ARG1	assay	Reveal	1	2298	-2.6682	-3.3129	Plate control	-3.3129	PASS	PASS	1.1.3	NPX Map	1.1.3	5.1.0	ngs2counts	Illumina NovaSeq X Plus
NC2	NEGATIVE_CONTROL	H11	Plate_Layout_LC0555_run - (1)	R10001	OID50390	P05089	ARG1	assay	Reveal	1	2537	-3.5011	-4.1459	Plate control	-4.1459	PASS	PASS	1.1.3	NPX Map	1.1.3	5.1.0	ngs2counts	Illumina NovaSeq X Plus
PC5	PLATE_CONTROL	H12	Plate_Layout_LC0555_run - (1)	R10001	OID50390	P05089	ARG1	assay	Reveal	1	27598	0.5932	-0.0515	Plate control	-0.0515	PASS	PASS	1.1.3	NPX Map	1.1.3	5.1.0	ngs2counts	Illumina NovaSeq X Plus
WK-2025052801545	SAMPLE	A1	Plate_Layout_LC0555_run - (1)	R10001	OID50391	Q9NZN5	ARHGEF12	assay	Reveal	1	458	-5.0221	-0.5924	Plate control	-0.5924	PASS	PASS	1.1.3	NPX Map	1.1.3	5.1.0	ngs2counts	Illumina NovaSeq X Plus
WK-2025052801552	SAMPLE	A2	Plate_Layout_LC0555_run - (1)	R10001	OID50391	Q9NZN5	ARHGEF12	assay	Reveal	1	530	-5.0434	-0.6138	Plate control	-0.6138	PASS	PASS	1.1.3	NPX Map	1.1.3	5.1.0	ngs2counts	Illumina NovaSeq X Plus
SC1	SAMPLE_CONTROL	A12	Plate_Layout_LC0555_run - (1)	R10001	OID50391	Q9NZN5	ARHGEF12	assay	Reveal	1	893	-4.5986	-0.169	Plate control	-0.169	PASS	PASS	1.1.3	NPX Map	1.1.3	5.1.0	ngs2counts	Illumina NovaSeq X Plus
WK-2025052801550	SAMPLE	B1	Plate_Layout_LC0555_run - (1)	R10001	OID50391	Q9NZN5	ARHGEF12	assay	Reveal	1	605	-4.7661	-0.3364	Plate control	-0.3364	PASS	PASS	1.1.3	NPX Map	1.1.3	5.1.0	ngs2counts	Illumina NovaSeq X Plus
WK-2025052801549	SAMPLE	B2	Plate_Layout_LC0555_run - (1)	R10001	OID50391	Q9NZN5	ARHGEF12	assay	Reveal	1	467	-5.2431	-0.8135	Plate control	-0.8135	PASS	PASS	1.1.3	NPX Map	1.1.3	5.1.0	ngs2counts	Illumina NovaSeq X Plus
SC2	SAMPLE_CONTROL	B12	Plate_Layout_LC0555_run - (1)	R10001	OID50391	Q9NZN5	ARHGEF12	assay	Reveal	1	809	-4.6163	-0.1867	Plate control	-0.1867	PASS	PASS	1.1.3	NPX Map	1.1.3	5.1.0	ngs2counts	Illumina NovaSeq X Plus
WK-2025052801546	SAMPLE	C1	Plate_Layout_LC0555_run - (1)	R10001	OID50391	Q9NZN5	ARHGEF12	assay	Reveal	1	478	-5.476	-1.0464	Plate control	-1.0464	PASS	PASS	1.1.3	NPX Map	1.1.3	5.1.0	ngs2counts	Illumina NovaSeq X Plus
WK-2025052801555	SAMPLE	C2	Plate_Layout_LC0555_run - (1)	R10001	OID50391	Q9NZN5	ARHGEF12	assay	Reveal	1	537	-4.7242	-0.2946	Plate control	-0.2946	PASS	PASS	1.1.3	NPX Map	1.1.3	5.1.0	ngs2counts	Illumina NovaSeq X Plus
SC3	SAMPLE_CONTROL	C12	Plate_Layout_LC0555_run - (1)	R10001	OID50391	Q9NZN5	ARHGEF12	assay	Reveal	1	702	-4.8179	-0.3882	Plate control	-0.3882	PASS	PASS	1.1.3	NPX Map	1.1.3	5.1.0	ngs2counts	Illumina NovaSeq X Plus
WK-2025052801553	SAMPLE	D1	Plate_Layout_LC0555_run - (1)	R10001	OID50391	Q9NZN5	ARHGEF12	assay	Reveal	1	476	-5.0934	-0.6638	Plate control	-0.6638	PASS	PASS	1.1.3	NPX Map	1.1.3	5.1.0	ngs2counts	Illumina NovaSeq X Plus
PC1	PLATE_CONTROL	D12	Plate_Layout_LC0555_run - (1)	R10001	OID50391	Q9NZN5	ARHGEF12	assay	Reveal	1	929	-4.3889	0.0407	Plate control	0.0407	PASS	PASS	1.1.3	NPX Map	1.1.3	5.1.0	ngs2counts	Illumina NovaSeq X Plus
WK-2025052801547	SAMPLE	E1	Plate_Layout_LC0555_run - (1)	R10001	OID50391	Q9NZN5	ARHGEF12	assay	Reveal	1	454	-5.4718	-1.0422	Plate control	-1.0422	PASS	PASS	1.1.3	NPX Map	1.1.3	5.1.0	ngs2counts	Illumina NovaSeq X Plus
PC2	PLATE_CONTROL	E12	Plate_Layout_LC0555_run - (1)	R10001	OID50391	Q9NZN5	ARHGEF12	assay	Reveal	1	776	-4.5142	-0.0845	Plate control	-0.0845	PASS	PASS	1.1.3	NPX Map	1.1.3	5.1.0	ngs2counts	Illumina NovaSeq X Plus
WK-2025052801551	SAMPLE	F1	Plate_Layout_LC0555_run - (1)	R10001	OID50391	Q9NZN5	ARHGEF12	assay	Reveal	1	582	-5.1514	-0.7218	Plate control	-0.7218	PASS	PASS	1.1.3	NPX Map	1.1.3	5.1.0	ngs2counts	Illumina NovaSeq X Plus
PC3	PLATE_CONTROL	F12	Plate_Layout_LC0555_run - (1)	R10001	OID50391	Q9NZN5	ARHGEF12	assay	Reveal	1	1092	-4.1291	0.3005	Plate control	0.3005	PASS	PASS	1.1.3	NPX Map	1.1.3	5.1.0	ngs2counts	Illumina NovaSeq X Plus
WK-2025052801548	SAMPLE	G1	Plate_Layout_LC0555_run - (1)	R10001	OID50391	Q9NZN5	ARHGEF12	assay	Reveal	1	540	-5.3908	-0.9611	Plate control	-0.9611	PASS	PASS	1.1.3	NPX Map	1.1.3	5.1.0	ngs2counts	Illumina NovaSeq X Plus
NC1	NEGATIVE_CONTROL	G11	Plate_Layout_LC0555_run - (1)	R10001	OID50391	Q9NZN5	ARHGEF12	assay	Reveal	1	521	-5.7552	-1.3256	Plate control	-1.3256	PASS	PASS	1.1.3	NPX Map	1.1.3	5.1.0	ngs2counts	Illumina NovaSeq X Plus
PC4	PLATE_CONTROL	G12	Plate_Layout_LC0555_run - (1)	R10001	OID50391	Q9NZN5	ARHGEF12	assay	Reveal	1	834	-4.4296	0	Plate control	0	PASS	PASS	1.1.3	NPX Map	1.1.3	5.1.0	ngs2counts	Illumina NovaSeq X Plus
WK-2025052801554	SAMPLE	H1	Plate_Layout_LC0555_run - (1)	R10001	OID50391	Q9NZN5	ARHGEF12	assay	Reveal	1	1391	-3.3925	1.0372	Plate control	1.0372	PASS	PASS	1.1.3	NPX Map	1.1.3	5.1.0	ngs2counts	Illumina NovaSeq X Plus
NC2	NEGATIVE_CONTROL	H11	Plate_Layout_LC0555_run - (1)	R10001	OID50391	Q9NZN5	ARHGEF12	assay	Reveal	1	434	-6.0485	-1.6188	Plate control	-1.6188	PASS	PASS	1.1.3	NPX Map	1.1.3	5.1.0	ngs2counts	Illumina NovaSeq X Plus
PC5	PLATE_CONTROL	H12	Plate_Layout_LC0555_run - (1)	R10001	OID50391	Q9NZN5	ARHGEF12	assay	Reveal	1	789	-4.5352	-0.1056	Plate control	-0.1056	PASS	PASS	1.1.3	NPX Map	1.1.3	5.1.0	ngs2counts	Illumina NovaSeq X Plus
WK-2025052801545	SAMPLE	A1	Plate_Layout_LC0555_run - (1)	R10001	OID50026	Q92974	ARHGEF2	assay	Reveal	1	215	-6.1131	-1.5096	Plate control	-1.5096	PASS	PASS	1.1.3	NPX Map	1.1.3	5.1.0	ngs2counts	Illumina NovaSeq X Plus
WK-2025052801552	SAMPLE	A2	Plate_Layout_LC0555_run - (1)	R10001	OID50026	Q92974	ARHGEF2	assay	Reveal	1	249	-6.1333	-1.5297	Plate control	-1.5297	PASS	PASS	1.1.3	NPX Map	1.1.3	5.1.0	ngs2counts	Illumina NovaSeq X Plus
SC1	SAMPLE_CONTROL	A12	Plate_Layout_LC0555_run - (1)	R10001	OID50026	Q92974	ARHGEF2	assay	Reveal	1	1096	-4.3031	0.3004	Plate control	0.3004	PASS	PASS	1.1.3	NPX Map	1.1.3	5.1.0	ngs2counts	Illumina NovaSeq X Plus
WK-2025052801550	SAMPLE	B1	Plate_Layout_LC0555_run - (1)	R10001	OID50026	Q92974	ARHGEF2	assay	Reveal	1	290	-5.8269	-1.2234	Plate control	-1.2234	PASS	PASS	1.1.3	NPX Map	1.1.3	5.1.0	ngs2counts	Illumina NovaSeq X Plus
WK-2025052801549	SAMPLE	B2	Plate_Layout_LC0555_run - (1)	R10001	OID50026	Q92974	ARHGEF2	assay	Reveal	1	260	-6.088	-1.4845	Plate control	-1.4845	PASS	PASS	1.1.3	NPX Map	1.1.3	5.1.0	ngs2counts	Illumina NovaSeq X Plus
SC2	SAMPLE_CONTROL	B12	Plate_Layout_LC0555_run - (1)	R10001	OID50026	Q92974	ARHGEF2	assay	Reveal	1	976	-4.3456	0.2579	Plate control	0.2579	PASS	PASS	1.1.3	NPX Map	1.1.3	5.1.0	ngs2counts	Illumina NovaSeq X Plus
WK-2025052801546	SAMPLE	C1	Plate_Layout_LC0555_run - (1)	R10001	OID50026	Q92974	ARHGEF2	assay	Reveal	1	226	-6.5567	-1.9532	Plate control	-1.9532	PASS	PASS	1.1.3	NPX Map	1.1.3	5.1.0	ngs2counts	Illumina NovaSeq X Plus
WK-2025052801555	SAMPLE	C2	Plate_Layout_LC0555_run - (1)	R10001	OID50026	Q92974	ARHGEF2	assay	Reveal	1	219	-6.0182	-1.4147	Plate control	-1.4147	PASS	PASS	1.1.3	NPX Map	1.1.3	5.1.0	ngs2counts	Illumina NovaSeq X Plus
SC3	SAMPLE_CONTROL	C12	Plate_Layout_LC0555_run - (1)	R10001	OID50026	Q92974	ARHGEF2	assay	Reveal	1	935	-4.4044	0.1991	Plate control	0.1991	PASS	PASS	1.1.3	NPX Map	1.1.3	5.1.0	ngs2counts	Illumina NovaSeq X Plus
WK-2025052801553	SAMPLE	D1	Plate_Layout_LC0555_run - (1)	R10001	OID50026	Q92974	ARHGEF2	assay	Reveal	1	322	-5.6573	-1.0538	Plate control	-1.0538	PASS	PASS	1.1.3	NPX Map	1.1.3	5.1.0	ngs2counts	Illumina NovaSeq X Plus
PC1	PLATE_CONTROL	D12	Plate_Layout_LC0555_run - (1)	R10001	OID50026	Q92974	ARHGEF2	assay	Reveal	1	836	-4.5411	0.0624	Plate control	0.0624	PASS	PASS	1.1.3	NPX Map	1.1.3	5.1.0	ngs2counts	Illumina NovaSeq X Plus
WK-2025052801547	SAMPLE	E1	Plate_Layout_LC0555_run - (1)	R10001	OID50026	Q92974	ARHGEF2	assay	Reveal	1	311	-6.0176	-1.4141	Plate control	-1.4141	PASS	PASS	1.1.3	NPX Map	1.1.3	5.1.0	ngs2counts	Illumina NovaSeq X Plus
PC2	PLATE_CONTROL	E12	Plate_Layout_LC0555_run - (1)	R10001	OID50026	Q92974	ARHGEF2	assay	Reveal	1	740	-4.5827	0.0208	Plate control	0.0208	PASS	PASS	1.1.3	NPX Map	1.1.3	5.1.0	ngs2counts	Illumina NovaSeq X Plus
WK-2025052801551	SAMPLE	F1	Plate_Layout_LC0555_run - (1)	R10001	OID50026	Q92974	ARHGEF2	assay	Reveal	1	283	-6.1916	-1.5881	Plate control	-1.5881	PASS	PASS	1.1.3	NPX Map	1.1.3	5.1.0	ngs2counts	Illumina NovaSeq X Plus
PC3	PLATE_CONTROL	F12	Plate_Layout_LC0555_run - (1)	R10001	OID50026	Q92974	ARHGEF2	assay	Reveal	1	786	-4.6035	0	Plate control	0	PASS	PASS	1.1.3	NPX Map	1.1.3	5.1.0	ngs2counts	Illumina NovaSeq X Plus
WK-2025052801548	SAMPLE	G1	Plate_Layout_LC0555_run - (1)	R10001	OID50026	Q92974	ARHGEF2	assay	Reveal	1	262	-6.4342	-1.8307	Plate control	-1.8307	PASS	PASS	1.1.3	NPX Map	1.1.3	5.1.0	ngs2counts	Illumina NovaSeq X Plus
NC1	NEGATIVE_CONTROL	G11	Plate_Layout_LC0555_run - (1)	R10001	OID50026	Q92974	ARHGEF2	assay	Reveal	1	430	-6.0321	-1.4286	Plate control	-1.4286	PASS	PASS	1.1.3	NPX Map	1.1.3	5.1.0	ngs2counts	Illumina NovaSeq X Plus
PC4	PLATE_CONTROL	G12	Plate_Layout_LC0555_run - (1)	R10001	OID50026	Q92974	ARHGEF2	assay	Reveal	1	715	-4.6517	-0.0482	Plate control	-0.0482	PASS	PASS	1.1.3	NPX Map	1.1.3	5.1.0	ngs2counts	Illumina NovaSeq X Plus
WK-2025052801554	SAMPLE	H1	Plate_Layout_LC0555_run - (1)	R10001	OID50026	Q92974	ARHGEF2	assay	Reveal	1	228	-6.0015	-1.398	Plate control	-1.398	PASS	PASS	1.1.3	NPX Map	1.1.3	5.1.0	ngs2counts	Illumina NovaSeq X Plus
NC2	NEGATIVE_CONTROL	H11	Plate_Layout_LC0555_run - (1)	R10001	OID50026	Q92974	ARHGEF2	assay	Reveal	1	393	-6.1916	-1.5881	Plate control	-1.5881	PASS	PASS	1.1.3	NPX Map	1.1.3	5.1.0	ngs2counts	Illumina NovaSeq X Plus
PC5	PLATE_CONTROL	H12	Plate_Layout_LC0555_run - (1)	R10001	OID50026	Q92974	ARHGEF2	assay	Reveal	1	703	-4.7017	-0.0982	Plate control	-0.0982	PASS	PASS	1.1.3	NPX Map	1.1.3	5.1.0	ngs2counts	Illumina NovaSeq X Plus
WK-2025052801545	SAMPLE	A1	Plate_Layout_LC0555_run - (1)	R10001	OID50392	P07306	ASGR1	assay	Reveal	1	551	-4.7554	-3.864	Plate control	-3.864	PASS	PASS	1.1.3	NPX Map	1.1.3	5.1.0	ngs2counts	Illumina NovaSeq X Plus
WK-2025052801552	SAMPLE	A2	Plate_Layout_LC0555_run - (1)	R10001	OID50392	P07306	ASGR1	assay	Reveal	1	134	-7.0272	-6.1358	Plate control	-6.1358	PASS	PASS	1.1.3	NPX Map	1.1.3	5.1.0	ngs2counts	Illumina NovaSeq X Plus
SC1	SAMPLE_CONTROL	A12	Plate_Layout_LC0555_run - (1)	R10001	OID50392	P07306	ASGR1	assay	Reveal	1	11329	-0.9334	-0.042	Plate control	-0.042	PASS	PASS	1.1.3	NPX Map	1.1.3	5.1.0	ngs2counts	Illumina NovaSeq X Plus
WK-2025052801550	SAMPLE	B1	Plate_Layout_LC0555_run - (1)	R10001	OID50392	P07306	ASGR1	assay	Reveal	1	440	-5.2255	-4.3341	Plate control	-4.3341	PASS	PASS	1.1.3	NPX Map	1.1.3	5.1.0	ngs2counts	Illumina NovaSeq X Plus
WK-2025052801549	SAMPLE	B2	Plate_Layout_LC0555_run - (1)	R10001	OID50392	P07306	ASGR1	assay	Reveal	1	125	-7.1446	-6.2532	Plate control	-6.2532	PASS	PASS	1.1.3	NPX Map	1.1.3	5.1.0	ngs2counts	Illumina NovaSeq X Plus
SC2	SAMPLE_CONTROL	B12	Plate_Layout_LC0555_run - (1)	R10001	OID50392	P07306	ASGR1	assay	Reveal	1	11505	-0.7864	0.105	Plate control	0.105	PASS	PASS	1.1.3	NPX Map	1.1.3	5.1.0	ngs2counts	Illumina NovaSeq X Plus
WK-2025052801546	SAMPLE	C1	Plate_Layout_LC0555_run - (1)	R10001	OID50392	P07306	ASGR1	assay	Reveal	1	108	-7.622	-6.7306	Plate control	-6.7306	PASS	PASS	1.1.3	NPX Map	1.1.3	5.1.0	ngs2counts	Illumina NovaSeq X Plus
WK-2025052801555	SAMPLE	C2	Plate_Layout_LC0555_run - (1)	R10001	OID50392	P07306	ASGR1	assay	Reveal	1	78	-7.5076	-6.6162	Plate control	-6.6162	PASS	PASS	1.1.3	NPX Map	1.1.3	5.1.0	ngs2counts	Illumina NovaSeq X Plus
SC3	SAMPLE_CONTROL	C12	Plate_Layout_LC0555_run - (1)	R10001	OID50392	P07306	ASGR1	assay	Reveal	1	11337	-0.8045	0.087	Plate control	0.087	PASS	PASS	1.1.3	NPX Map	1.1.3	5.1.0	ngs2counts	Illumina NovaSeq X Plus
WK-2025052801553	SAMPLE	D1	Plate_Layout_LC0555_run - (1)	R10001	OID50392	P07306	ASGR1	assay	Reveal	1	107	-7.2468	-6.3554	Plate control	-6.3554	PASS	PASS	1.1.3	NPX Map	1.1.3	5.1.0	ngs2counts	Illumina NovaSeq X Plus
PC1	PLATE_CONTROL	D12	Plate_Layout_LC0555_run - (1)	R10001	OID50392	P07306	ASGR1	assay	Reveal	1	10605	-0.876	0.0154	Plate control	0.0154	PASS	PASS	1.1.3	NPX Map	1.1.3	5.1.0	ngs2counts	Illumina NovaSeq X Plus
WK-2025052801547	SAMPLE	E1	Plate_Layout_LC0555_run - (1)	R10001	OID50392	P07306	ASGR1	assay	Reveal	1	88	-7.8389	-6.9475	Plate control	-6.9475	PASS	PASS	1.1.3	NPX Map	1.1.3	5.1.0	ngs2counts	Illumina NovaSeq X Plus
PC2	PLATE_CONTROL	E12	Plate_Layout_LC0555_run - (1)	R10001	OID50392	P07306	ASGR1	assay	Reveal	1	9295	-0.9318	-0.0404	Plate control	-0.0404	PASS	PASS	1.1.3	NPX Map	1.1.3	5.1.0	ngs2counts	Illumina NovaSeq X Plus
WK-2025052801551	SAMPLE	F1	Plate_Layout_LC0555_run - (1)	R10001	OID50392	P07306	ASGR1	assay	Reveal	1	64	-8.3363	-7.4449	Plate control	-7.4449	PASS	PASS	1.1.3	NPX Map	1.1.3	5.1.0	ngs2counts	Illumina NovaSeq X Plus
PC3	PLATE_CONTROL	F12	Plate_Layout_LC0555_run - (1)	R10001	OID50392	P07306	ASGR1	assay	Reveal	1	10374	-0.8812	0.0102	Plate control	0.0102	PASS	PASS	1.1.3	NPX Map	1.1.3	5.1.0	ngs2counts	Illumina NovaSeq X Plus
WK-2025052801548	SAMPLE	G1	Plate_Layout_LC0555_run - (1)	R10001	OID50392	P07306	ASGR1	assay	Reveal	1	129	-7.4564	-6.565	Plate control	-6.565	PASS	PASS	1.1.3	NPX Map	1.1.3	5.1.0	ngs2counts	Illumina NovaSeq X Plus
NC1	NEGATIVE_CONTROL	G11	Plate_Layout_LC0555_run - (1)	R10001	OID50392	P07306	ASGR1	assay	Reveal	1	73	-8.5905	-7.6991	Plate control	-7.6991	PASS	PASS	1.1.3	NPX Map	1.1.3	5.1.0	ngs2counts	Illumina NovaSeq X Plus
PC4	PLATE_CONTROL	G12	Plate_Layout_LC0555_run - (1)	R10001	OID50392	P07306	ASGR1	assay	Reveal	1	9689	-0.8914	0	Plate control	0	PASS	PASS	1.1.3	NPX Map	1.1.3	5.1.0	ngs2counts	Illumina NovaSeq X Plus
WK-2025052801554	SAMPLE	H1	Plate_Layout_LC0555_run - (1)	R10001	OID50392	P07306	ASGR1	assay	Reveal	1	160	-6.5124	-5.621	Plate control	-5.621	PASS	PASS	1.1.3	NPX Map	1.1.3	5.1.0	ngs2counts	Illumina NovaSeq X Plus
NC2	NEGATIVE_CONTROL	H11	Plate_Layout_LC0555_run - (1)	R10001	OID50392	P07306	ASGR1	assay	Reveal	1	79	-8.5062	-7.6148	Plate control	-7.6148	PASS	PASS	1.1.3	NPX Map	1.1.3	5.1.0	ngs2counts	Illumina NovaSeq X Plus
PC5	PLATE_CONTROL	H12	Plate_Layout_LC0555_run - (1)	R10001	OID50392	P07306	ASGR1	assay	Reveal	1	9796	-0.9011	-0.0097	Plate control	-0.0097	PASS	PASS	1.1.3	NPX Map	1.1.3	5.1.0	ngs2counts	Illumina NovaSeq X Plus
WK-2025052801545	SAMPLE	A1	Plate_Layout_LC0555_run - (1)	R10001	OID51089	Q9BZE9	ASPSCR1	assay	Reveal	1	417	-5.1574	-3.0376	Plate control	-3.0376	PASS	PASS	1.1.3	NPX Map	1.1.3	5.1.0	ngs2counts	Illumina NovaSeq X Plus
WK-2025052801552	SAMPLE	A2	Plate_Layout_LC0555_run - (1)	R10001	OID51089	Q9BZE9	ASPSCR1	assay	Reveal	1	1454	-3.5874	-1.4676	Plate control	-1.4676	PASS	PASS	1.1.3	NPX Map	1.1.3	5.1.0	ngs2counts	Illumina NovaSeq X Plus
SC1	SAMPLE_CONTROL	A12	Plate_Layout_LC0555_run - (1)	R10001	OID51089	Q9BZE9	ASPSCR1	assay	Reveal	1	3876	-2.4808	-0.361	Plate control	-0.361	PASS	PASS	1.1.3	NPX Map	1.1.3	5.1.0	ngs2counts	Illumina NovaSeq X Plus
WK-2025052801550	SAMPLE	B1	Plate_Layout_LC0555_run - (1)	R10001	OID51089	Q9BZE9	ASPSCR1	assay	Reveal	1	425	-5.2755	-3.1557	Plate control	-3.1557	PASS	PASS	1.1.3	NPX Map	1.1.3	5.1.0	ngs2counts	Illumina NovaSeq X Plus
WK-2025052801549	SAMPLE	B2	Plate_Layout_LC0555_run - (1)	R10001	OID51089	Q9BZE9	ASPSCR1	assay	Reveal	1	271	-6.0283	-3.9084	Plate control	-3.9084	PASS	PASS	1.1.3	NPX Map	1.1.3	5.1.0	ngs2counts	Illumina NovaSeq X Plus
SC2	SAMPLE_CONTROL	B12	Plate_Layout_LC0555_run - (1)	R10001	OID51089	Q9BZE9	ASPSCR1	assay	Reveal	1	3424	-2.5349	-0.4151	Plate control	-0.4151	PASS	PASS	1.1.3	NPX Map	1.1.3	5.1.0	ngs2counts	Illumina NovaSeq X Plus
WK-2025052801546	SAMPLE	C1	Plate_Layout_LC0555_run - (1)	R10001	OID51089	Q9BZE9	ASPSCR1	assay	Reveal	1	216	-6.622	-4.5022	Plate control	-4.5022	PASS	PASS	1.1.3	NPX Map	1.1.3	5.1.0	ngs2counts	Illumina NovaSeq X Plus
WK-2025052801555	SAMPLE	C2	Plate_Layout_LC0555_run - (1)	R10001	OID51089	Q9BZE9	ASPSCR1	assay	Reveal	1	419	-5.0822	-2.9624	Plate control	-2.9624	PASS	PASS	1.1.3	NPX Map	1.1.3	5.1.0	ngs2counts	Illumina NovaSeq X Plus
SC3	SAMPLE_CONTROL	C12	Plate_Layout_LC0555_run - (1)	R10001	OID51089	Q9BZE9	ASPSCR1	assay	Reveal	1	3892	-2.3469	-0.2271	Plate control	-0.2271	PASS	PASS	1.1.3	NPX Map	1.1.3	5.1.0	ngs2counts	Illumina NovaSeq X Plus
WK-2025052801553	SAMPLE	D1	Plate_Layout_LC0555_run - (1)	R10001	OID51089	Q9BZE9	ASPSCR1	assay	Reveal	1	560	-4.859	-2.7392	Plate control	-2.7392	PASS	PASS	1.1.3	NPX Map	1.1.3	5.1.0	ngs2counts	Illumina NovaSeq X Plus
PC1	PLATE_CONTROL	D12	Plate_Layout_LC0555_run - (1)	R10001	OID51089	Q9BZE9	ASPSCR1	assay	Reveal	1	4478	-2.1198	0	Plate control	0	PASS	PASS	1.1.3	NPX Map	1.1.3	5.1.0	ngs2counts	Illumina NovaSeq X Plus
WK-2025052801547	SAMPLE	E1	Plate_Layout_LC0555_run - (1)	R10001	OID51089	Q9BZE9	ASPSCR1	assay	Reveal	1	287	-6.1334	-4.0136	Plate control	-4.0136	PASS	PASS	1.1.3	NPX Map	1.1.3	5.1.0	ngs2counts	Illumina NovaSeq X Plus
PC2	PLATE_CONTROL	E12	Plate_Layout_LC0555_run - (1)	R10001	OID51089	Q9BZE9	ASPSCR1	assay	Reveal	1	4490	-1.9816	0.1382	Plate control	0.1382	PASS	PASS	1.1.3	NPX Map	1.1.3	5.1.0	ngs2counts	Illumina NovaSeq X Plus
WK-2025052801551	SAMPLE	F1	Plate_Layout_LC0555_run - (1)	R10001	OID51089	Q9BZE9	ASPSCR1	assay	Reveal	1	349	-5.8892	-3.7694	Plate control	-3.7694	PASS	PASS	1.1.3	NPX Map	1.1.3	5.1.0	ngs2counts	Illumina NovaSeq X Plus
PC3	PLATE_CONTROL	F12	Plate_Layout_LC0555_run - (1)	R10001	OID51089	Q9BZE9	ASPSCR1	assay	Reveal	1	4439	-2.1059	0.0139	Plate control	0.0139	PASS	PASS	1.1.3	NPX Map	1.1.3	5.1.0	ngs2counts	Illumina NovaSeq X Plus
WK-2025052801548	SAMPLE	G1	Plate_Layout_LC0555_run - (1)	R10001	OID51089	Q9BZE9	ASPSCR1	assay	Reveal	1	382	-5.8902	-3.7704	Plate control	-3.7704	PASS	PASS	1.1.3	NPX Map	1.1.3	5.1.0	ngs2counts	Illumina NovaSeq X Plus
NC1	NEGATIVE_CONTROL	G11	Plate_Layout_LC0555_run - (1)	R10001	OID51089	Q9BZE9	ASPSCR1	assay	Reveal	1	642	-5.4539	-3.3341	Plate control	-3.3341	PASS	PASS	1.1.3	NPX Map	1.1.3	5.1.0	ngs2counts	Illumina NovaSeq X Plus
PC4	PLATE_CONTROL	G12	Plate_Layout_LC0555_run - (1)	R10001	OID51089	Q9BZE9	ASPSCR1	assay	Reveal	1	4062	-2.1456	-0.0258	Plate control	-0.0258	PASS	PASS	1.1.3	NPX Map	1.1.3	5.1.0	ngs2counts	Illumina NovaSeq X Plus
WK-2025052801554	SAMPLE	H1	Plate_Layout_LC0555_run - (1)	R10001	OID51089	Q9BZE9	ASPSCR1	assay	Reveal	1	1617	-3.1753	-1.0555	Plate control	-1.0555	PASS	PASS	1.1.3	NPX Map	1.1.3	5.1.0	ngs2counts	Illumina NovaSeq X Plus
NC2	NEGATIVE_CONTROL	H11	Plate_Layout_LC0555_run - (1)	R10001	OID51089	Q9BZE9	ASPSCR1	assay	Reveal	1	258	-6.7988	-4.679	Plate control	-4.679	PASS	PASS	1.1.3	NPX Map	1.1.3	5.1.0	ngs2counts	Illumina NovaSeq X Plus
PC5	PLATE_CONTROL	H12	Plate_Layout_LC0555_run - (1)	R10001	OID51089	Q9BZE9	ASPSCR1	assay	Reveal	1	3853	-2.2473	-0.1275	Plate control	-0.1275	PASS	PASS	1.1.3	NPX Map	1.1.3	5.1.0	ngs2counts	Illumina NovaSeq X Plus
WK-2025052801545	SAMPLE	A1	Plate_Layout_LC0555_run - (1)	R10001	OID50393	P00966	ASS1	assay	Reveal	1	1163	-3.6776	-4.1887	Plate control	-4.1887	PASS	PASS	1.1.3	NPX Map	1.1.3	5.1.0	ngs2counts	Illumina NovaSeq X Plus
WK-2025052801552	SAMPLE	A2	Plate_Layout_LC0555_run - (1)	R10001	OID50393	P00966	ASS1	assay	Reveal	1	4320	-2.0164	-2.5275	Plate control	-2.5275	PASS	PASS	1.1.3	NPX Map	1.1.3	5.1.0	ngs2counts	Illumina NovaSeq X Plus
SC1	SAMPLE_CONTROL	A12	Plate_Layout_LC0555_run - (1)	R10001	OID50393	P00966	ASS1	assay	Reveal	1	14454	-0.582	-1.093	Plate control	-1.093	PASS	PASS	1.1.3	NPX Map	1.1.3	5.1.0	ngs2counts	Illumina NovaSeq X Plus
WK-2025052801550	SAMPLE	B1	Plate_Layout_LC0555_run - (1)	R10001	OID50393	P00966	ASS1	assay	Reveal	1	1713	-3.2645	-3.7756	Plate control	-3.7756	PASS	PASS	1.1.3	NPX Map	1.1.3	5.1.0	ngs2counts	Illumina NovaSeq X Plus
WK-2025052801549	SAMPLE	B2	Plate_Layout_LC0555_run - (1)	R10001	OID50393	P00966	ASS1	assay	Reveal	1	1298	-3.7683	-4.2794	Plate control	-4.2794	PASS	PASS	1.1.3	NPX Map	1.1.3	5.1.0	ngs2counts	Illumina NovaSeq X Plus
SC2	SAMPLE_CONTROL	B12	Plate_Layout_LC0555_run - (1)	R10001	OID50393	P00966	ASS1	assay	Reveal	1	15015	-0.4022	-0.9133	Plate control	-0.9133	PASS	PASS	1.1.3	NPX Map	1.1.3	5.1.0	ngs2counts	Illumina NovaSeq X Plus
WK-2025052801546	SAMPLE	C1	Plate_Layout_LC0555_run - (1)	R10001	OID50393	P00966	ASS1	assay	Reveal	1	1810	-3.5551	-4.0662	Plate control	-4.0662	PASS	PASS	1.1.3	NPX Map	1.1.3	5.1.0	ngs2counts	Illumina NovaSeq X Plus
WK-2025052801555	SAMPLE	C2	Plate_Layout_LC0555_run - (1)	R10001	OID50393	P00966	ASS1	assay	Reveal	1	3198	-2.15	-2.6611	Plate control	-2.6611	PASS	PASS	1.1.3	NPX Map	1.1.3	5.1.0	ngs2counts	Illumina NovaSeq X Plus
SC3	SAMPLE_CONTROL	C12	Plate_Layout_LC0555_run - (1)	R10001	OID50393	P00966	ASS1	assay	Reveal	1	15674	-0.3371	-0.8482	Plate control	-0.8482	PASS	PASS	1.1.3	NPX Map	1.1.3	5.1.0	ngs2counts	Illumina NovaSeq X Plus
WK-2025052801553	SAMPLE	D1	Plate_Layout_LC0555_run - (1)	R10001	OID50393	P00966	ASS1	assay	Reveal	1	1944	-3.0634	-3.5745	Plate control	-3.5745	PASS	PASS	1.1.3	NPX Map	1.1.3	5.1.0	ngs2counts	Illumina NovaSeq X Plus
PC1	PLATE_CONTROL	D12	Plate_Layout_LC0555_run - (1)	R10001	OID50393	P00966	ASS1	assay	Reveal	1	27737	0.5111	0	Plate control	0	PASS	PASS	1.1.3	NPX Map	1.1.3	5.1.0	ngs2counts	Illumina NovaSeq X Plus
WK-2025052801547	SAMPLE	E1	Plate_Layout_LC0555_run - (1)	R10001	OID50393	P00966	ASS1	assay	Reveal	1	1641	-3.618	-4.1291	Plate control	-4.1291	PASS	PASS	1.1.3	NPX Map	1.1.3	5.1.0	ngs2counts	Illumina NovaSeq X Plus
PC2	PLATE_CONTROL	E12	Plate_Layout_LC0555_run - (1)	R10001	OID50393	P00966	ASS1	assay	Reveal	1	25486	0.5233	0.0123	Plate control	0.0123	PASS	PASS	1.1.3	NPX Map	1.1.3	5.1.0	ngs2counts	Illumina NovaSeq X Plus
WK-2025052801551	SAMPLE	F1	Plate_Layout_LC0555_run - (1)	R10001	OID50393	P00966	ASS1	assay	Reveal	1	4047	-2.3537	-2.8647	Plate control	-2.8647	PASS	PASS	1.1.3	NPX Map	1.1.3	5.1.0	ngs2counts	Illumina NovaSeq X Plus
PC3	PLATE_CONTROL	F12	Plate_Layout_LC0555_run - (1)	R10001	OID50393	P00966	ASS1	assay	Reveal	1	27765	0.5391	0.028	Plate control	0.028	PASS	PASS	1.1.3	NPX Map	1.1.3	5.1.0	ngs2counts	Illumina NovaSeq X Plus
WK-2025052801548	SAMPLE	G1	Plate_Layout_LC0555_run - (1)	R10001	OID50393	P00966	ASS1	assay	Reveal	1	1907	-3.5705	-4.0816	Plate control	-4.0816	PASS	PASS	1.1.3	NPX Map	1.1.3	5.1.0	ngs2counts	Illumina NovaSeq X Plus
NC1	NEGATIVE_CONTROL	G11	Plate_Layout_LC0555_run - (1)	R10001	OID50393	P00966	ASS1	assay	Reveal	1	1982	-3.8276	-4.3387	Plate control	-4.3387	PASS	PASS	1.1.3	NPX Map	1.1.3	5.1.0	ngs2counts	Illumina NovaSeq X Plus
PC4	PLATE_CONTROL	G12	Plate_Layout_LC0555_run - (1)	R10001	OID50393	P00966	ASS1	assay	Reveal	1	25594	0.51	-0.0011	Plate control	-0.0011	PASS	PASS	1.1.3	NPX Map	1.1.3	5.1.0	ngs2counts	Illumina NovaSeq X Plus
WK-2025052801554	SAMPLE	H1	Plate_Layout_LC0555_run - (1)	R10001	OID50393	P00966	ASS1	assay	Reveal	1	16369	0.1643	-0.3468	Plate control	-0.3468	PASS	PASS	1.1.3	NPX Map	1.1.3	5.1.0	ngs2counts	Illumina NovaSeq X Plus
NC2	NEGATIVE_CONTROL	H11	Plate_Layout_LC0555_run - (1)	R10001	OID50393	P00966	ASS1	assay	Reveal	1	1902	-3.9167	-4.4278	Plate control	-4.4278	PASS	PASS	1.1.3	NPX Map	1.1.3	5.1.0	ngs2counts	Illumina NovaSeq X Plus
PC5	PLATE_CONTROL	H12	Plate_Layout_LC0555_run - (1)	R10001	OID50393	P00966	ASS1	assay	Reveal	1	24466	0.4194	-0.0917	Plate control	-0.0917	PASS	PASS	1.1.3	NPX Map	1.1.3	5.1.0	ngs2counts	Illumina NovaSeq X Plus
WK-2025052801545	SAMPLE	A1	Plate_Layout_LC0555_run - (1)	R10001	OID50098	Q5T9A4	ATAD3B	assay	Reveal	1	1316	-3.4993	-0.8222	Plate control	-0.8222	PASS	PASS	1.1.3	NPX Map	1.1.3	5.1.0	ngs2counts	Illumina NovaSeq X Plus
WK-2025052801552	SAMPLE	A2	Plate_Layout_LC0555_run - (1)	R10001	OID50098	Q5T9A4	ATAD3B	assay	Reveal	1	1017	-4.1031	-1.426	Plate control	-1.426	PASS	PASS	1.1.3	NPX Map	1.1.3	5.1.0	ngs2counts	Illumina NovaSeq X Plus
SC1	SAMPLE_CONTROL	A12	Plate_Layout_LC0555_run - (1)	R10001	OID50098	Q5T9A4	ATAD3B	assay	Reveal	1	7886	-1.4561	1.2211	Plate control	1.2211	PASS	PASS	1.1.3	NPX Map	1.1.3	5.1.0	ngs2counts	Illumina NovaSeq X Plus
WK-2025052801550	SAMPLE	B1	Plate_Layout_LC0555_run - (1)	R10001	OID50098	Q5T9A4	ATAD3B	assay	Reveal	1	1154	-3.8344	-1.1573	Plate control	-1.1573	PASS	PASS	1.1.3	NPX Map	1.1.3	5.1.0	ngs2counts	Illumina NovaSeq X Plus
WK-2025052801549	SAMPLE	B2	Plate_Layout_LC0555_run - (1)	R10001	OID50098	Q5T9A4	ATAD3B	assay	Reveal	1	1247	-3.8262	-1.149	Plate control	-1.149	PASS	PASS	1.1.3	NPX Map	1.1.3	5.1.0	ngs2counts	Illumina NovaSeq X Plus
SC2	SAMPLE_CONTROL	B12	Plate_Layout_LC0555_run - (1)	R10001	OID50098	Q5T9A4	ATAD3B	assay	Reveal	1	7876	-1.3331	1.3441	Plate control	1.3441	PASS	PASS	1.1.3	NPX Map	1.1.3	5.1.0	ngs2counts	Illumina NovaSeq X Plus
WK-2025052801546	SAMPLE	C1	Plate_Layout_LC0555_run - (1)	R10001	OID50098	Q5T9A4	ATAD3B	assay	Reveal	1	1470	-3.8553	-1.1781	Plate control	-1.1781	PASS	PASS	1.1.3	NPX Map	1.1.3	5.1.0	ngs2counts	Illumina NovaSeq X Plus
WK-2025052801555	SAMPLE	C2	Plate_Layout_LC0555_run - (1)	R10001	OID50098	Q5T9A4	ATAD3B	assay	Reveal	1	1169	-3.6019	-0.9248	Plate control	-0.9248	PASS	PASS	1.1.3	NPX Map	1.1.3	5.1.0	ngs2counts	Illumina NovaSeq X Plus
SC3	SAMPLE_CONTROL	C12	Plate_Layout_LC0555_run - (1)	R10001	OID50098	Q5T9A4	ATAD3B	assay	Reveal	1	7941	-1.3181	1.3591	Plate control	1.3591	PASS	PASS	1.1.3	NPX Map	1.1.3	5.1.0	ngs2counts	Illumina NovaSeq X Plus
WK-2025052801553	SAMPLE	D1	Plate_Layout_LC0555_run - (1)	R10001	OID50098	Q5T9A4	ATAD3B	assay	Reveal	1	951	-4.0949	-1.4178	Plate control	-1.4178	PASS	PASS	1.1.3	NPX Map	1.1.3	5.1.0	ngs2counts	Illumina NovaSeq X Plus
PC1	PLATE_CONTROL	D12	Plate_Layout_LC0555_run - (1)	R10001	OID50098	Q5T9A4	ATAD3B	assay	Reveal	1	3043	-2.6772	0	Plate control	0	PASS	PASS	1.1.3	NPX Map	1.1.3	5.1.0	ngs2counts	Illumina NovaSeq X Plus
WK-2025052801547	SAMPLE	E1	Plate_Layout_LC0555_run - (1)	R10001	OID50098	Q5T9A4	ATAD3B	assay	Reveal	1	1142	-4.141	-1.4638	Plate control	-1.4638	PASS	PASS	1.1.3	NPX Map	1.1.3	5.1.0	ngs2counts	Illumina NovaSeq X Plus
PC2	PLATE_CONTROL	E12	Plate_Layout_LC0555_run - (1)	R10001	OID50098	Q5T9A4	ATAD3B	assay	Reveal	1	2857	-2.6338	0.0434	Plate control	0.0434	PASS	PASS	1.1.3	NPX Map	1.1.3	5.1.0	ngs2counts	Illumina NovaSeq X Plus
WK-2025052801551	SAMPLE	F1	Plate_Layout_LC0555_run - (1)	R10001	OID50098	Q5T9A4	ATAD3B	assay	Reveal	1	1474	-3.8108	-1.1336	Plate control	-1.1336	PASS	PASS	1.1.3	NPX Map	1.1.3	5.1.0	ngs2counts	Illumina NovaSeq X Plus
PC3	PLATE_CONTROL	F12	Plate_Layout_LC0555_run - (1)	R10001	OID50098	Q5T9A4	ATAD3B	assay	Reveal	1	3097	-2.6252	0.0519	Plate control	0.0519	PASS	PASS	1.1.3	NPX Map	1.1.3	5.1.0	ngs2counts	Illumina NovaSeq X Plus
WK-2025052801548	SAMPLE	G1	Plate_Layout_LC0555_run - (1)	R10001	OID50098	Q5T9A4	ATAD3B	assay	Reveal	1	1625	-3.8014	-1.1242	Plate control	-1.1242	PASS	PASS	1.1.3	NPX Map	1.1.3	5.1.0	ngs2counts	Illumina NovaSeq X Plus
NC1	NEGATIVE_CONTROL	G11	Plate_Layout_LC0555_run - (1)	R10001	OID50098	Q5T9A4	ATAD3B	assay	Reveal	1	1266	-4.4743	-1.7971	Plate control	-1.7971	PASS	PASS	1.1.3	NPX Map	1.1.3	5.1.0	ngs2counts	Illumina NovaSeq X Plus
PC4	PLATE_CONTROL	G12	Plate_Layout_LC0555_run - (1)	R10001	OID50098	Q5T9A4	ATAD3B	assay	Reveal	1	2682	-2.7445	-0.0673	Plate control	-0.0673	PASS	PASS	1.1.3	NPX Map	1.1.3	5.1.0	ngs2counts	Illumina NovaSeq X Plus
WK-2025052801554	SAMPLE	H1	Plate_Layout_LC0555_run - (1)	R10001	OID50098	Q5T9A4	ATAD3B	assay	Reveal	1	2252	-2.6974	-0.0202	Plate control	-0.0202	PASS	PASS	1.1.3	NPX Map	1.1.3	5.1.0	ngs2counts	Illumina NovaSeq X Plus
NC2	NEGATIVE_CONTROL	H11	Plate_Layout_LC0555_run - (1)	R10001	OID50098	Q5T9A4	ATAD3B	assay	Reveal	1	1345	-4.4166	-1.7395	Plate control	-1.7395	PASS	PASS	1.1.3	NPX Map	1.1.3	5.1.0	ngs2counts	Illumina NovaSeq X Plus
PC5	PLATE_CONTROL	H12	Plate_Layout_LC0555_run - (1)	R10001	OID50098	Q5T9A4	ATAD3B	assay	Reveal	1	2801	-2.7074	-0.0302	Plate control	-0.0302	PASS	PASS	1.1.3	NPX Map	1.1.3	5.1.0	ngs2counts	Illumina NovaSeq X Plus
WK-2025052801545	SAMPLE	A1	Plate_Layout_LC0555_run - (1)	R10001	OID50099	O95260	ATE1	assay	Reveal	1	32	-8.8613	-4.2651	Plate control	-4.2651	PASS	PASS	1.1.3	NPX Map	1.1.3	5.1.0	ngs2counts	Illumina NovaSeq X Plus
WK-2025052801552	SAMPLE	A2	Plate_Layout_LC0555_run - (1)	R10001	OID50099	O95260	ATE1	assay	Reveal	1	39	-8.8079	-4.2117	Plate control	-4.2117	PASS	PASS	1.1.3	NPX Map	1.1.3	5.1.0	ngs2counts	Illumina NovaSeq X Plus
SC1	SAMPLE_CONTROL	A12	Plate_Layout_LC0555_run - (1)	R10001	OID50099	O95260	ATE1	assay	Reveal	1	711	-4.9274	-0.3313	Plate control	-0.3313	PASS	PASS	1.1.3	NPX Map	1.1.3	5.1.0	ngs2counts	Illumina NovaSeq X Plus
WK-2025052801550	SAMPLE	B1	Plate_Layout_LC0555_run - (1)	R10001	OID50099	O95260	ATE1	assay	Reveal	1	60	-8.1	-3.5038	Plate control	-3.5038	PASS	PASS	1.1.3	NPX Map	1.1.3	5.1.0	ngs2counts	Illumina NovaSeq X Plus
WK-2025052801549	SAMPLE	B2	Plate_Layout_LC0555_run - (1)	R10001	OID50099	O95260	ATE1	assay	Reveal	1	43	-8.6841	-4.088	Plate control	-4.088	PASS	PASS	1.1.3	NPX Map	1.1.3	5.1.0	ngs2counts	Illumina NovaSeq X Plus
SC2	SAMPLE_CONTROL	B12	Plate_Layout_LC0555_run - (1)	R10001	OID50099	O95260	ATE1	assay	Reveal	1	660	-4.91	-0.3138	Plate control	-0.3138	PASS	PASS	1.1.3	NPX Map	1.1.3	5.1.0	ngs2counts	Illumina NovaSeq X Plus
WK-2025052801546	SAMPLE	C1	Plate_Layout_LC0555_run - (1)	R10001	OID50099	O95260	ATE1	assay	Reveal	1	29	-9.5189	-4.9227	Plate control	-4.9227	PASS	PASS	1.1.3	NPX Map	1.1.3	5.1.0	ngs2counts	Illumina NovaSeq X Plus
WK-2025052801555	SAMPLE	C2	Plate_Layout_LC0555_run - (1)	R10001	OID50099	O95260	ATE1	assay	Reveal	1	160	-6.4711	-1.8749	Plate control	-1.8749	PASS	PASS	1.1.3	NPX Map	1.1.3	5.1.0	ngs2counts	Illumina NovaSeq X Plus
SC3	SAMPLE_CONTROL	C12	Plate_Layout_LC0555_run - (1)	R10001	OID50099	O95260	ATE1	assay	Reveal	1	599	-5.0468	-0.4506	Plate control	-0.4506	PASS	PASS	1.1.3	NPX Map	1.1.3	5.1.0	ngs2counts	Illumina NovaSeq X Plus
WK-2025052801553	SAMPLE	D1	Plate_Layout_LC0555_run - (1)	R10001	OID50099	O95260	ATE1	assay	Reveal	1	60	-8.0814	-3.4852	Plate control	-3.4852	PASS	PASS	1.1.3	NPX Map	1.1.3	5.1.0	ngs2counts	Illumina NovaSeq X Plus
PC1	PLATE_CONTROL	D12	Plate_Layout_LC0555_run - (1)	R10001	OID50099	O95260	ATE1	assay	Reveal	1	811	-4.5849	0.0113	Plate control	0.0113	PASS	PASS	1.1.3	NPX Map	1.1.3	5.1.0	ngs2counts	Illumina NovaSeq X Plus
WK-2025052801547	SAMPLE	E1	Plate_Layout_LC0555_run - (1)	R10001	OID50099	O95260	ATE1	assay	Reveal	1	18	-10.1284	-5.5322	Plate control	-5.5322	PASS	PASS	1.1.3	NPX Map	1.1.3	5.1.0	ngs2counts	Illumina NovaSeq X Plus
PC2	PLATE_CONTROL	E12	Plate_Layout_LC0555_run - (1)	R10001	OID50099	O95260	ATE1	assay	Reveal	1	779	-4.5086	0.0876	Plate control	0.0876	PASS	PASS	1.1.3	NPX Map	1.1.3	5.1.0	ngs2counts	Illumina NovaSeq X Plus
WK-2025052801551	SAMPLE	F1	Plate_Layout_LC0555_run - (1)	R10001	OID50099	O95260	ATE1	assay	Reveal	1	28	-9.5289	-4.9328	Plate control	-4.9328	PASS	PASS	1.1.3	NPX Map	1.1.3	5.1.0	ngs2counts	Illumina NovaSeq X Plus
PC3	PLATE_CONTROL	F12	Plate_Layout_LC0555_run - (1)	R10001	OID50099	O95260	ATE1	assay	Reveal	1	790	-4.5962	0	Plate control	0	PASS	PASS	1.1.3	NPX Map	1.1.3	5.1.0	ngs2counts	Illumina NovaSeq X Plus
WK-2025052801548	SAMPLE	G1	Plate_Layout_LC0555_run - (1)	R10001	OID50099	O95260	ATE1	assay	Reveal	1	39	-9.1822	-4.586	Plate control	-4.586	PASS	PASS	1.1.3	NPX Map	1.1.3	5.1.0	ngs2counts	Illumina NovaSeq X Plus
NC1	NEGATIVE_CONTROL	G11	Plate_Layout_LC0555_run - (1)	R10001	OID50099	O95260	ATE1	assay	Reveal	1	32	-9.7803	-5.1842	Plate control	-5.1842	PASS	PASS	1.1.3	NPX Map	1.1.3	5.1.0	ngs2counts	Illumina NovaSeq X Plus
PC4	PLATE_CONTROL	G12	Plate_Layout_LC0555_run - (1)	R10001	OID50099	O95260	ATE1	assay	Reveal	1	740	-4.6022	-0.006	Plate control	-0.006	PASS	PASS	1.1.3	NPX Map	1.1.3	5.1.0	ngs2counts	Illumina NovaSeq X Plus
WK-2025052801554	SAMPLE	H1	Plate_Layout_LC0555_run - (1)	R10001	OID50099	O95260	ATE1	assay	Reveal	1	706	-4.3708	0.2253	Plate control	0.2253	PASS	PASS	1.1.3	NPX Map	1.1.3	5.1.0	ngs2counts	Illumina NovaSeq X Plus
NC2	NEGATIVE_CONTROL	H11	Plate_Layout_LC0555_run - (1)	R10001	OID50099	O95260	ATE1	assay	Reveal	1	27	-10.0551	-5.459	Plate control	-5.459	PASS	PASS	1.1.3	NPX Map	1.1.3	5.1.0	ngs2counts	Illumina NovaSeq X Plus
PC5	PLATE_CONTROL	H12	Plate_Layout_LC0555_run - (1)	R10001	OID50099	O95260	ATE1	assay	Reveal	1	737	-4.6336	-0.0374	Plate control	-0.0374	PASS	PASS	1.1.3	NPX Map	1.1.3	5.1.0	ngs2counts	Illumina NovaSeq X Plus
WK-2025052801545	SAMPLE	A1	Plate_Layout_LC0555_run - (1)	R10001	OID50027	P18846	ATF1	assay	Reveal	1	374	-5.3144	-0.3508	Plate control	-0.3508	PASS	PASS	1.1.3	NPX Map	1.1.3	5.1.0	ngs2counts	Illumina NovaSeq X Plus
WK-2025052801552	SAMPLE	A2	Plate_Layout_LC0555_run - (1)	R10001	OID50027	P18846	ATF1	assay	Reveal	1	545	-5.0031	-0.0395	Plate control	-0.0395	PASS	PASS	1.1.3	NPX Map	1.1.3	5.1.0	ngs2counts	Illumina NovaSeq X Plus
SC1	SAMPLE_CONTROL	A12	Plate_Layout_LC0555_run - (1)	R10001	OID50027	P18846	ATF1	assay	Reveal	1	528	-5.3568	-0.3931	Plate control	-0.3931	PASS	PASS	1.1.3	NPX Map	1.1.3	5.1.0	ngs2counts	Illumina NovaSeq X Plus
WK-2025052801550	SAMPLE	B1	Plate_Layout_LC0555_run - (1)	R10001	OID50027	P18846	ATF1	assay	Reveal	1	522	-4.9789	-0.0153	Plate control	-0.0153	PASS	PASS	1.1.3	NPX Map	1.1.3	5.1.0	ngs2counts	Illumina NovaSeq X Plus
WK-2025052801549	SAMPLE	B2	Plate_Layout_LC0555_run - (1)	R10001	OID50027	P18846	ATF1	assay	Reveal	1	370	-5.579	-0.6154	Plate control	-0.6154	PASS	PASS	1.1.3	NPX Map	1.1.3	5.1.0	ngs2counts	Illumina NovaSeq X Plus
SC2	SAMPLE_CONTROL	B12	Plate_Layout_LC0555_run - (1)	R10001	OID50027	P18846	ATF1	assay	Reveal	1	270	-6.1995	-1.2359	Plate control	-1.2359	PASS	PASS	1.1.3	NPX Map	1.1.3	5.1.0	ngs2counts	Illumina NovaSeq X Plus
WK-2025052801546	SAMPLE	C1	Plate_Layout_LC0555_run - (1)	R10001	OID50027	P18846	ATF1	assay	Reveal	1	316	-6.0731	-1.1095	Plate control	-1.1095	PASS	PASS	1.1.3	NPX Map	1.1.3	5.1.0	ngs2counts	Illumina NovaSeq X Plus
WK-2025052801555	SAMPLE	C2	Plate_Layout_LC0555_run - (1)	R10001	OID50027	P18846	ATF1	assay	Reveal	1	304	-5.5451	-0.5814	Plate control	-0.5814	PASS	PASS	1.1.3	NPX Map	1.1.3	5.1.0	ngs2counts	Illumina NovaSeq X Plus
SC3	SAMPLE_CONTROL	C12	Plate_Layout_LC0555_run - (1)	R10001	OID50027	P18846	ATF1	assay	Reveal	1	368	-5.7497	-0.786	Plate control	-0.786	PASS	PASS	1.1.3	NPX Map	1.1.3	5.1.0	ngs2counts	Illumina NovaSeq X Plus
WK-2025052801553	SAMPLE	D1	Plate_Layout_LC0555_run - (1)	R10001	OID50027	P18846	ATF1	assay	Reveal	1	308	-5.7215	-0.7578	Plate control	-0.7578	PASS	PASS	1.1.3	NPX Map	1.1.3	5.1.0	ngs2counts	Illumina NovaSeq X Plus
PC1	PLATE_CONTROL	D12	Plate_Layout_LC0555_run - (1)	R10001	OID50027	P18846	ATF1	assay	Reveal	1	475	-5.3567	-0.393	Plate control	-0.393	PASS	PASS	1.1.3	NPX Map	1.1.3	5.1.0	ngs2counts	Illumina NovaSeq X Plus
WK-2025052801547	SAMPLE	E1	Plate_Layout_LC0555_run - (1)	R10001	OID50027	P18846	ATF1	assay	Reveal	1	543	-5.2135	-0.2499	Plate control	-0.2499	PASS	PASS	1.1.3	NPX Map	1.1.3	5.1.0	ngs2counts	Illumina NovaSeq X Plus
PC2	PLATE_CONTROL	E12	Plate_Layout_LC0555_run - (1)	R10001	OID50027	P18846	ATF1	assay	Reveal	1	721	-4.6202	0.3434	Plate control	0.3434	PASS	PASS	1.1.3	NPX Map	1.1.3	5.1.0	ngs2counts	Illumina NovaSeq X Plus
WK-2025052801551	SAMPLE	F1	Plate_Layout_LC0555_run - (1)	R10001	OID50027	P18846	ATF1	assay	Reveal	1	535	-5.2729	-0.3093	Plate control	-0.3093	PASS	PASS	1.1.3	NPX Map	1.1.3	5.1.0	ngs2counts	Illumina NovaSeq X Plus
PC3	PLATE_CONTROL	F12	Plate_Layout_LC0555_run - (1)	R10001	OID50027	P18846	ATF1	assay	Reveal	1	485	-5.3	-0.3364	Plate control	-0.3364	PASS	PASS	1.1.3	NPX Map	1.1.3	5.1.0	ngs2counts	Illumina NovaSeq X Plus
WK-2025052801548	SAMPLE	G1	Plate_Layout_LC0555_run - (1)	R10001	OID50027	P18846	ATF1	assay	Reveal	1	603	-5.2316	-0.268	Plate control	-0.268	PASS	PASS	1.1.3	NPX Map	1.1.3	5.1.0	ngs2counts	Illumina NovaSeq X Plus
NC1	NEGATIVE_CONTROL	G11	Plate_Layout_LC0555_run - (1)	R10001	OID50027	P18846	ATF1	assay	Reveal	1	1183	-4.5721	0.3915	Plate control	0.3915	PASS	PASS	1.1.3	NPX Map	1.1.3	5.1.0	ngs2counts	Illumina NovaSeq X Plus
PC4	PLATE_CONTROL	G12	Plate_Layout_LC0555_run - (1)	R10001	OID50027	P18846	ATF1	assay	Reveal	1	576	-4.9636	0	Plate control	0	PASS	PASS	1.1.3	NPX Map	1.1.3	5.1.0	ngs2counts	Illumina NovaSeq X Plus
WK-2025052801554	SAMPLE	H1	Plate_Layout_LC0555_run - (1)	R10001	OID50027	P18846	ATF1	assay	Reveal	1	1073	-3.7669	1.1967	Plate control	1.1967	PASS	PASS	1.1.3	NPX Map	1.1.3	5.1.0	ngs2counts	Illumina NovaSeq X Plus
NC2	NEGATIVE_CONTROL	H11	Plate_Layout_LC0555_run - (1)	R10001	OID50027	P18846	ATF1	assay	Reveal	1	720	-5.3182	-0.3545	Plate control	-0.3545	PASS	PASS	1.1.3	NPX Map	1.1.3	5.1.0	ngs2counts	Illumina NovaSeq X Plus
PC5	PLATE_CONTROL	H12	Plate_Layout_LC0555_run - (1)	R10001	OID50027	P18846	ATF1	assay	Reveal	1	587	-4.9619	0.0018	Plate control	0.0018	PASS	PASS	1.1.3	NPX Map	1.1.3	5.1.0	ngs2counts	Illumina NovaSeq X Plus
WK-2025052801545	SAMPLE	A1	Plate_Layout_LC0555_run - (1)	R10001	OID50100	P15336	ATF2	assay	Reveal	1	254	-5.8726	-0.9751	Plate control	-0.9751	PASS	PASS	1.1.3	NPX Map	1.1.3	5.1.0	ngs2counts	Illumina NovaSeq X Plus
WK-2025052801552	SAMPLE	A2	Plate_Layout_LC0555_run - (1)	R10001	OID50100	P15336	ATF2	assay	Reveal	1	242	-6.1744	-1.2769	Plate control	-1.2769	PASS	PASS	1.1.3	NPX Map	1.1.3	5.1.0	ngs2counts	Illumina NovaSeq X Plus
SC1	SAMPLE_CONTROL	A12	Plate_Layout_LC0555_run - (1)	R10001	OID50100	P15336	ATF2	assay	Reveal	1	711	-4.9274	-0.0299	Plate control	-0.0299	PASS	PASS	1.1.3	NPX Map	1.1.3	5.1.0	ngs2counts	Illumina NovaSeq X Plus
WK-2025052801550	SAMPLE	B1	Plate_Layout_LC0555_run - (1)	R10001	OID50100	P15336	ATF2	assay	Reveal	1	205	-6.3274	-1.4299	Plate control	-1.4299	PASS	PASS	1.1.3	NPX Map	1.1.3	5.1.0	ngs2counts	Illumina NovaSeq X Plus
WK-2025052801549	SAMPLE	B2	Plate_Layout_LC0555_run - (1)	R10001	OID50100	P15336	ATF2	assay	Reveal	1	234	-6.24	-1.3425	Plate control	-1.3425	PASS	PASS	1.1.3	NPX Map	1.1.3	5.1.0	ngs2counts	Illumina NovaSeq X Plus
SC2	SAMPLE_CONTROL	B12	Plate_Layout_LC0555_run - (1)	R10001	OID50100	P15336	ATF2	assay	Reveal	1	709	-4.8067	0.0908	Plate control	0.0908	PASS	PASS	1.1.3	NPX Map	1.1.3	5.1.0	ngs2counts	Illumina NovaSeq X Plus
WK-2025052801546	SAMPLE	C1	Plate_Layout_LC0555_run - (1)	R10001	OID50100	P15336	ATF2	assay	Reveal	1	260	-6.3545	-1.457	Plate control	-1.457	PASS	PASS	1.1.3	NPX Map	1.1.3	5.1.0	ngs2counts	Illumina NovaSeq X Plus
WK-2025052801555	SAMPLE	C2	Plate_Layout_LC0555_run - (1)	R10001	OID50100	P15336	ATF2	assay	Reveal	1	235	-5.9165	-1.019	Plate control	-1.019	PASS	PASS	1.1.3	NPX Map	1.1.3	5.1.0	ngs2counts	Illumina NovaSeq X Plus
SC3	SAMPLE_CONTROL	C12	Plate_Layout_LC0555_run - (1)	R10001	OID50100	P15336	ATF2	assay	Reveal	1	591	-5.0662	-0.1687	Plate control	-0.1687	PASS	PASS	1.1.3	NPX Map	1.1.3	5.1.0	ngs2counts	Illumina NovaSeq X Plus
WK-2025052801553	SAMPLE	D1	Plate_Layout_LC0555_run - (1)	R10001	OID50100	P15336	ATF2	assay	Reveal	1	249	-6.0282	-1.1307	Plate control	-1.1307	PASS	PASS	1.1.3	NPX Map	1.1.3	5.1.0	ngs2counts	Illumina NovaSeq X Plus
PC1	PLATE_CONTROL	D12	Plate_Layout_LC0555_run - (1)	R10001	OID50100	P15336	ATF2	assay	Reveal	1	653	-4.8975	0	Plate control	0	PASS	PASS	1.1.3	NPX Map	1.1.3	5.1.0	ngs2counts	Illumina NovaSeq X Plus
WK-2025052801547	SAMPLE	E1	Plate_Layout_LC0555_run - (1)	R10001	OID50100	P15336	ATF2	assay	Reveal	1	282	-6.1588	-1.2613	Plate control	-1.2613	PASS	PASS	1.1.3	NPX Map	1.1.3	5.1.0	ngs2counts	Illumina NovaSeq X Plus
PC2	PLATE_CONTROL	E12	Plate_Layout_LC0555_run - (1)	R10001	OID50100	P15336	ATF2	assay	Reveal	1	762	-4.5404	0.3571	Plate control	0.3571	PASS	PASS	1.1.3	NPX Map	1.1.3	5.1.0	ngs2counts	Illumina NovaSeq X Plus
WK-2025052801551	SAMPLE	F1	Plate_Layout_LC0555_run - (1)	R10001	OID50100	P15336	ATF2	assay	Reveal	1	242	-6.4174	-1.5199	Plate control	-1.5199	PASS	PASS	1.1.3	NPX Map	1.1.3	5.1.0	ngs2counts	Illumina NovaSeq X Plus
PC3	PLATE_CONTROL	F12	Plate_Layout_LC0555_run - (1)	R10001	OID50100	P15336	ATF2	assay	Reveal	1	639	-4.9022	-0.0047	Plate control	-0.0047	PASS	PASS	1.1.3	NPX Map	1.1.3	5.1.0	ngs2counts	Illumina NovaSeq X Plus
WK-2025052801548	SAMPLE	G1	Plate_Layout_LC0555_run - (1)	R10001	OID50100	P15336	ATF2	assay	Reveal	1	313	-6.1776	-1.2801	Plate control	-1.2801	PASS	PASS	1.1.3	NPX Map	1.1.3	5.1.0	ngs2counts	Illumina NovaSeq X Plus
NC1	NEGATIVE_CONTROL	G11	Plate_Layout_LC0555_run - (1)	R10001	OID50100	P15336	ATF2	assay	Reveal	1	282	-6.6408	-1.7433	Plate control	-1.7433	PASS	PASS	1.1.3	NPX Map	1.1.3	5.1.0	ngs2counts	Illumina NovaSeq X Plus
PC4	PLATE_CONTROL	G12	Plate_Layout_LC0555_run - (1)	R10001	OID50100	P15336	ATF2	assay	Reveal	1	677	-4.7305	0.167	Plate control	0.167	PASS	PASS	1.1.3	NPX Map	1.1.3	5.1.0	ngs2counts	Illumina NovaSeq X Plus
WK-2025052801554	SAMPLE	H1	Plate_Layout_LC0555_run - (1)	R10001	OID50100	P15336	ATF2	assay	Reveal	1	291	-5.6495	-0.752	Plate control	-0.752	PASS	PASS	1.1.3	NPX Map	1.1.3	5.1.0	ngs2counts	Illumina NovaSeq X Plus
NC2	NEGATIVE_CONTROL	H11	Plate_Layout_LC0555_run - (1)	R10001	OID50100	P15336	ATF2	assay	Reveal	1	425	-6.0787	-1.1812	Plate control	-1.1812	PASS	PASS	1.1.3	NPX Map	1.1.3	5.1.0	ngs2counts	Illumina NovaSeq X Plus
PC5	PLATE_CONTROL	H12	Plate_Layout_LC0555_run - (1)	R10001	OID50100	P15336	ATF2	assay	Reveal	1	607	-4.9135	-0.016	Plate control	-0.016	PASS	PASS	1.1.3	NPX Map	1.1.3	5.1.0	ngs2counts	Illumina NovaSeq X Plus
WK-2025052801545	SAMPLE	A1	Plate_Layout_LC0555_run - (1)	R10001	OID50394	Q676U5	ATG16L1	assay	Reveal	1	1302	-3.5148	-1.0066	Plate control	-1.0066	PASS	PASS	1.1.3	NPX Map	1.1.3	5.1.0	ngs2counts	Illumina NovaSeq X Plus
WK-2025052801552	SAMPLE	A2	Plate_Layout_LC0555_run - (1)	R10001	OID50394	Q676U5	ATG16L1	assay	Reveal	1	1627	-3.4253	-0.9171	Plate control	-0.9171	PASS	PASS	1.1.3	NPX Map	1.1.3	5.1.0	ngs2counts	Illumina NovaSeq X Plus
SC1	SAMPLE_CONTROL	A12	Plate_Layout_LC0555_run - (1)	R10001	OID50394	Q676U5	ATG16L1	assay	Reveal	1	2982	-2.8591	-0.351	Plate control	-0.351	PASS	PASS	1.1.3	NPX Map	1.1.3	5.1.0	ngs2counts	Illumina NovaSeq X Plus
WK-2025052801550	SAMPLE	B1	Plate_Layout_LC0555_run - (1)	R10001	OID50394	Q676U5	ATG16L1	assay	Reveal	1	1636	-3.3309	-0.8228	Plate control	-0.8228	PASS	PASS	1.1.3	NPX Map	1.1.3	5.1.0	ngs2counts	Illumina NovaSeq X Plus
WK-2025052801549	SAMPLE	B2	Plate_Layout_LC0555_run - (1)	R10001	OID50394	Q676U5	ATG16L1	assay	Reveal	1	1879	-3.2347	-0.7265	Plate control	-0.7265	PASS	PASS	1.1.3	NPX Map	1.1.3	5.1.0	ngs2counts	Illumina NovaSeq X Plus
SC2	SAMPLE_CONTROL	B12	Plate_Layout_LC0555_run - (1)	R10001	OID50394	Q676U5	ATG16L1	assay	Reveal	1	3134	-2.6626	-0.1544	Plate control	-0.1544	PASS	PASS	1.1.3	NPX Map	1.1.3	5.1.0	ngs2counts	Illumina NovaSeq X Plus
WK-2025052801546	SAMPLE	C1	Plate_Layout_LC0555_run - (1)	R10001	OID50394	Q676U5	ATG16L1	assay	Reveal	1	2130	-3.3202	-0.8121	Plate control	-0.8121	PASS	PASS	1.1.3	NPX Map	1.1.3	5.1.0	ngs2counts	Illumina NovaSeq X Plus
WK-2025052801555	SAMPLE	C2	Plate_Layout_LC0555_run - (1)	R10001	OID50394	Q676U5	ATG16L1	assay	Reveal	1	1469	-3.2724	-0.7642	Plate control	-0.7642	PASS	PASS	1.1.3	NPX Map	1.1.3	5.1.0	ngs2counts	Illumina NovaSeq X Plus
SC3	SAMPLE_CONTROL	C12	Plate_Layout_LC0555_run - (1)	R10001	OID50394	Q676U5	ATG16L1	assay	Reveal	1	3149	-2.6525	-0.1444	Plate control	-0.1444	PASS	PASS	1.1.3	NPX Map	1.1.3	5.1.0	ngs2counts	Illumina NovaSeq X Plus
WK-2025052801553	SAMPLE	D1	Plate_Layout_LC0555_run - (1)	R10001	OID50394	Q676U5	ATG16L1	assay	Reveal	1	1712	-3.2468	-0.7386	Plate control	-0.7386	PASS	PASS	1.1.3	NPX Map	1.1.3	5.1.0	ngs2counts	Illumina NovaSeq X Plus
PC1	PLATE_CONTROL	D12	Plate_Layout_LC0555_run - (1)	R10001	OID50394	Q676U5	ATG16L1	assay	Reveal	1	3520	-2.4671	0.041	Plate control	0.041	PASS	PASS	1.1.3	NPX Map	1.1.3	5.1.0	ngs2counts	Illumina NovaSeq X Plus
WK-2025052801547	SAMPLE	E1	Plate_Layout_LC0555_run - (1)	R10001	OID50394	Q676U5	ATG16L1	assay	Reveal	1	1886	-3.4172	-0.9091	Plate control	-0.9091	PASS	PASS	1.1.3	NPX Map	1.1.3	5.1.0	ngs2counts	Illumina NovaSeq X Plus
PC2	PLATE_CONTROL	E12	Plate_Layout_LC0555_run - (1)	R10001	OID50394	Q676U5	ATG16L1	assay	Reveal	1	3117	-2.5081	0	Plate control	0	PASS	PASS	1.1.3	NPX Map	1.1.3	5.1.0	ngs2counts	Illumina NovaSeq X Plus
WK-2025052801551	SAMPLE	F1	Plate_Layout_LC0555_run - (1)	R10001	OID50394	Q676U5	ATG16L1	assay	Reveal	1	2055	-3.3314	-0.8232	Plate control	-0.8232	PASS	PASS	1.1.3	NPX Map	1.1.3	5.1.0	ngs2counts	Illumina NovaSeq X Plus
PC3	PLATE_CONTROL	F12	Plate_Layout_LC0555_run - (1)	R10001	OID50394	Q676U5	ATG16L1	assay	Reveal	1	3441	-2.4733	0.0348	Plate control	0.0348	PASS	PASS	1.1.3	NPX Map	1.1.3	5.1.0	ngs2counts	Illumina NovaSeq X Plus
WK-2025052801548	SAMPLE	G1	Plate_Layout_LC0555_run - (1)	R10001	OID50394	Q676U5	ATG16L1	assay	Reveal	1	2022	-3.486	-0.9779	Plate control	-0.9779	PASS	PASS	1.1.3	NPX Map	1.1.3	5.1.0	ngs2counts	Illumina NovaSeq X Plus
NC1	NEGATIVE_CONTROL	G11	Plate_Layout_LC0555_run - (1)	R10001	OID50394	Q676U5	ATG16L1	assay	Reveal	1	2776	-3.3415	-0.8334	Plate control	-0.8334	PASS	PASS	1.1.3	NPX Map	1.1.3	5.1.0	ngs2counts	Illumina NovaSeq X Plus
PC4	PLATE_CONTROL	G12	Plate_Layout_LC0555_run - (1)	R10001	OID50394	Q676U5	ATG16L1	assay	Reveal	1	3122	-2.5253	-0.0172	Plate control	-0.0172	PASS	PASS	1.1.3	NPX Map	1.1.3	5.1.0	ngs2counts	Illumina NovaSeq X Plus
WK-2025052801554	SAMPLE	H1	Plate_Layout_LC0555_run - (1)	R10001	OID50394	Q676U5	ATG16L1	assay	Reveal	1	1945	-2.9088	-0.4007	Plate control	-0.4007	PASS	PASS	1.1.3	NPX Map	1.1.3	5.1.0	ngs2counts	Illumina NovaSeq X Plus
NC2	NEGATIVE_CONTROL	H11	Plate_Layout_LC0555_run - (1)	R10001	OID50394	Q676U5	ATG16L1	assay	Reveal	1	2645	-3.441	-0.9328	Plate control	-0.9328	PASS	PASS	1.1.3	NPX Map	1.1.3	5.1.0	ngs2counts	Illumina NovaSeq X Plus
PC5	PLATE_CONTROL	H12	Plate_Layout_LC0555_run - (1)	R10001	OID50394	Q676U5	ATG16L1	assay	Reveal	1	3052	-2.5835	-0.0754	Plate control	-0.0754	PASS	PASS	1.1.3	NPX Map	1.1.3	5.1.0	ngs2counts	Illumina NovaSeq X Plus
WK-2025052801545	SAMPLE	A1	Plate_Layout_LC0555_run - (1)	R10001	OID51019	O00244	ATOX1	assay	Reveal	1	32309	1.1184	1.623	Plate control	1.623	PASS	PASS	1.1.3	NPX Map	1.1.3	5.1.0	ngs2counts	Illumina NovaSeq X Plus
WK-2025052801552	SAMPLE	A2	Plate_Layout_LC0555_run - (1)	R10001	OID51019	O00244	ATOX1	assay	Reveal	1	18487	0.081	0.5856	Plate control	0.5856	PASS	PASS	1.1.3	NPX Map	1.1.3	5.1.0	ngs2counts	Illumina NovaSeq X Plus
SC1	SAMPLE_CONTROL	A12	Plate_Layout_LC0555_run - (1)	R10001	OID51019	O00244	ATOX1	assay	Reveal	1	10428	-1.053	-0.5483	Plate control	-0.5483	PASS	PASS	1.1.3	NPX Map	1.1.3	5.1.0	ngs2counts	Illumina NovaSeq X Plus
WK-2025052801550	SAMPLE	B1	Plate_Layout_LC0555_run - (1)	R10001	OID51019	O00244	ATOX1	assay	Reveal	1	16519	0.005	0.5097	Plate control	0.5097	PASS	PASS	1.1.3	NPX Map	1.1.3	5.1.0	ngs2counts	Illumina NovaSeq X Plus
WK-2025052801549	SAMPLE	B2	Plate_Layout_LC0555_run - (1)	R10001	OID51019	O00244	ATOX1	assay	Reveal	1	13453	-0.3948	0.1099	Plate control	0.1099	PASS	PASS	1.1.3	NPX Map	1.1.3	5.1.0	ngs2counts	Illumina NovaSeq X Plus
SC2	SAMPLE_CONTROL	B12	Plate_Layout_LC0555_run - (1)	R10001	OID51019	O00244	ATOX1	assay	Reveal	1	10168	-0.9646	-0.4599	Plate control	-0.4599	PASS	PASS	1.1.3	NPX Map	1.1.3	5.1.0	ngs2counts	Illumina NovaSeq X Plus
WK-2025052801546	SAMPLE	C1	Plate_Layout_LC0555_run - (1)	R10001	OID51019	O00244	ATOX1	assay	Reveal	1	12944	-0.7169	-0.2122	Plate control	-0.2122	PASS	PASS	1.1.3	NPX Map	1.1.3	5.1.0	ngs2counts	Illumina NovaSeq X Plus
WK-2025052801555	SAMPLE	C2	Plate_Layout_LC0555_run - (1)	R10001	OID51019	O00244	ATOX1	assay	Reveal	1	18086	0.3496	0.8543	Plate control	0.8543	PASS	PASS	1.1.3	NPX Map	1.1.3	5.1.0	ngs2counts	Illumina NovaSeq X Plus
SC3	SAMPLE_CONTROL	C12	Plate_Layout_LC0555_run - (1)	R10001	OID51019	O00244	ATOX1	assay	Reveal	1	10814	-0.8726	-0.3679	Plate control	-0.3679	PASS	PASS	1.1.3	NPX Map	1.1.3	5.1.0	ngs2counts	Illumina NovaSeq X Plus
WK-2025052801553	SAMPLE	D1	Plate_Layout_LC0555_run - (1)	R10001	OID51019	O00244	ATOX1	assay	Reveal	1	9820	-0.7267	-0.2221	Plate control	-0.2221	PASS	PASS	1.1.3	NPX Map	1.1.3	5.1.0	ngs2counts	Illumina NovaSeq X Plus
PC1	PLATE_CONTROL	D12	Plate_Layout_LC0555_run - (1)	R10001	OID51019	O00244	ATOX1	assay	Reveal	1	13718	-0.5047	0	Plate control	0	PASS	PASS	1.1.3	NPX Map	1.1.3	5.1.0	ngs2counts	Illumina NovaSeq X Plus
WK-2025052801547	SAMPLE	E1	Plate_Layout_LC0555_run - (1)	R10001	OID51019	O00244	ATOX1	assay	Reveal	1	7356	-1.4536	-0.949	Plate control	-0.949	PASS	PASS	1.1.3	NPX Map	1.1.3	5.1.0	ngs2counts	Illumina NovaSeq X Plus
PC2	PLATE_CONTROL	E12	Plate_Layout_LC0555_run - (1)	R10001	OID51019	O00244	ATOX1	assay	Reveal	1	12055	-0.5567	-0.0521	Plate control	-0.0521	PASS	PASS	1.1.3	NPX Map	1.1.3	5.1.0	ngs2counts	Illumina NovaSeq X Plus
WK-2025052801551	SAMPLE	F1	Plate_Layout_LC0555_run - (1)	R10001	OID51019	O00244	ATOX1	assay	Reveal	1	13893	-0.5742	-0.0696	Plate control	-0.0696	PASS	PASS	1.1.3	NPX Map	1.1.3	5.1.0	ngs2counts	Illumina NovaSeq X Plus
PC3	PLATE_CONTROL	F12	Plate_Layout_LC0555_run - (1)	R10001	OID51019	O00244	ATOX1	assay	Reveal	1	12047	-0.6655	-0.1608	Plate control	-0.1608	PASS	PASS	1.1.3	NPX Map	1.1.3	5.1.0	ngs2counts	Illumina NovaSeq X Plus
WK-2025052801548	SAMPLE	G1	Plate_Layout_LC0555_run - (1)	R10001	OID51019	O00244	ATOX1	assay	Reveal	1	11602	-0.9655	-0.4609	Plate control	-0.4609	PASS	PASS	1.1.3	NPX Map	1.1.3	5.1.0	ngs2counts	Illumina NovaSeq X Plus
NC1	NEGATIVE_CONTROL	G11	Plate_Layout_LC0555_run - (1)	R10001	OID51019	O00244	ATOX1	assay	Reveal	1	328	-6.4228	-5.9181	Plate control	-5.9181	PASS	PASS	1.1.3	NPX Map	1.1.3	5.1.0	ngs2counts	Illumina NovaSeq X Plus
PC4	PLATE_CONTROL	G12	Plate_Layout_LC0555_run - (1)	R10001	OID51019	O00244	ATOX1	assay	Reveal	1	13683	-0.3934	0.1112	Plate control	0.1112	PASS	PASS	1.1.3	NPX Map	1.1.3	5.1.0	ngs2counts	Illumina NovaSeq X Plus
WK-2025052801554	SAMPLE	H1	Plate_Layout_LC0555_run - (1)	R10001	OID51019	O00244	ATOX1	assay	Reveal	1	29890	1.033	1.5377	Plate control	1.5377	PASS	PASS	1.1.3	NPX Map	1.1.3	5.1.0	ngs2counts	Illumina NovaSeq X Plus
NC2	NEGATIVE_CONTROL	H11	Plate_Layout_LC0555_run - (1)	R10001	OID51019	O00244	ATOX1	assay	Reveal	1	305	-6.5574	-6.0527	Plate control	-6.0527	PASS	PASS	1.1.3	NPX Map	1.1.3	5.1.0	ngs2counts	Illumina NovaSeq X Plus
PC5	PLATE_CONTROL	H12	Plate_Layout_LC0555_run - (1)	R10001	OID51019	O00244	ATOX1	assay	Reveal	1	12918	-0.502	0.0027	Plate control	0.0027	PASS	PASS	1.1.3	NPX Map	1.1.3	5.1.0	ngs2counts	Illumina NovaSeq X Plus
WK-2025052801545	SAMPLE	A1	Plate_Layout_LC0555_run - (1)	R10001	OID50101	O75787	ATP6AP2	assay	Reveal	1	842	-4.1436	-0.555	Plate control	-0.555	PASS	PASS	1.1.3	NPX Map	1.1.3	5.1.0	ngs2counts	Illumina NovaSeq X Plus
WK-2025052801552	SAMPLE	A2	Plate_Layout_LC0555_run - (1)	R10001	OID50101	O75787	ATP6AP2	assay	Reveal	1	972	-4.1684	-0.5799	Plate control	-0.5799	PASS	PASS	1.1.3	NPX Map	1.1.3	5.1.0	ngs2counts	Illumina NovaSeq X Plus
SC1	SAMPLE_CONTROL	A12	Plate_Layout_LC0555_run - (1)	R10001	OID50101	O75787	ATP6AP2	assay	Reveal	1	1304	-4.0524	-0.4638	Plate control	-0.4638	PASS	PASS	1.1.3	NPX Map	1.1.3	5.1.0	ngs2counts	Illumina NovaSeq X Plus
WK-2025052801550	SAMPLE	B1	Plate_Layout_LC0555_run - (1)	R10001	OID50101	O75787	ATP6AP2	assay	Reveal	1	636	-4.694	-1.1054	Plate control	-1.1054	PASS	PASS	1.1.3	NPX Map	1.1.3	5.1.0	ngs2counts	Illumina NovaSeq X Plus
WK-2025052801549	SAMPLE	B2	Plate_Layout_LC0555_run - (1)	R10001	OID50101	O75787	ATP6AP2	assay	Reveal	1	826	-4.4204	-0.8318	Plate control	-0.8318	PASS	PASS	1.1.3	NPX Map	1.1.3	5.1.0	ngs2counts	Illumina NovaSeq X Plus
SC2	SAMPLE_CONTROL	B12	Plate_Layout_LC0555_run - (1)	R10001	OID50101	O75787	ATP6AP2	assay	Reveal	1	1295	-3.9376	-0.349	Plate control	-0.349	PASS	PASS	1.1.3	NPX Map	1.1.3	5.1.0	ngs2counts	Illumina NovaSeq X Plus
WK-2025052801546	SAMPLE	C1	Plate_Layout_LC0555_run - (1)	R10001	OID50101	O75787	ATP6AP2	assay	Reveal	1	1157	-4.2007	-0.6121	Plate control	-0.6121	PASS	PASS	1.1.3	NPX Map	1.1.3	5.1.0	ngs2counts	Illumina NovaSeq X Plus
WK-2025052801555	SAMPLE	C2	Plate_Layout_LC0555_run - (1)	R10001	OID50101	O75787	ATP6AP2	assay	Reveal	1	858	-4.0482	-0.4596	Plate control	-0.4596	PASS	PASS	1.1.3	NPX Map	1.1.3	5.1.0	ngs2counts	Illumina NovaSeq X Plus
SC3	SAMPLE_CONTROL	C12	Plate_Layout_LC0555_run - (1)	R10001	OID50101	O75787	ATP6AP2	assay	Reveal	1	1403	-3.8189	-0.2303	Plate control	-0.2303	PASS	PASS	1.1.3	NPX Map	1.1.3	5.1.0	ngs2counts	Illumina NovaSeq X Plus
WK-2025052801553	SAMPLE	D1	Plate_Layout_LC0555_run - (1)	R10001	OID50101	O75787	ATP6AP2	assay	Reveal	1	942	-4.1087	-0.5201	Plate control	-0.5201	PASS	PASS	1.1.3	NPX Map	1.1.3	5.1.0	ngs2counts	Illumina NovaSeq X Plus
PC1	PLATE_CONTROL	D12	Plate_Layout_LC0555_run - (1)	R10001	OID50101	O75787	ATP6AP2	assay	Reveal	1	1858	-3.3889	0.1997	Plate control	0.1997	PASS	PASS	1.1.3	NPX Map	1.1.3	5.1.0	ngs2counts	Illumina NovaSeq X Plus
WK-2025052801547	SAMPLE	E1	Plate_Layout_LC0555_run - (1)	R10001	OID50101	O75787	ATP6AP2	assay	Reveal	1	959	-4.393	-0.8044	Plate control	-0.8044	PASS	PASS	1.1.3	NPX Map	1.1.3	5.1.0	ngs2counts	Illumina NovaSeq X Plus
PC2	PLATE_CONTROL	E12	Plate_Layout_LC0555_run - (1)	R10001	OID50101	O75787	ATP6AP2	assay	Reveal	1	1515	-3.549	0.0396	Plate control	0.0396	PASS	PASS	1.1.3	NPX Map	1.1.3	5.1.0	ngs2counts	Illumina NovaSeq X Plus
WK-2025052801551	SAMPLE	F1	Plate_Layout_LC0555_run - (1)	R10001	OID50101	O75787	ATP6AP2	assay	Reveal	1	935	-4.4675	-0.8789	Plate control	-0.8789	PASS	PASS	1.1.3	NPX Map	1.1.3	5.1.0	ngs2counts	Illumina NovaSeq X Plus
PC3	PLATE_CONTROL	F12	Plate_Layout_LC0555_run - (1)	R10001	OID50101	O75787	ATP6AP2	assay	Reveal	1	1586	-3.5907	-0.0021	Plate control	-0.0021	PASS	PASS	1.1.3	NPX Map	1.1.3	5.1.0	ngs2counts	Illumina NovaSeq X Plus
WK-2025052801548	SAMPLE	G1	Plate_Layout_LC0555_run - (1)	R10001	OID50101	O75787	ATP6AP2	assay	Reveal	1	1078	-4.3935	-0.8049	Plate control	-0.8049	PASS	PASS	1.1.3	NPX Map	1.1.3	5.1.0	ngs2counts	Illumina NovaSeq X Plus
NC1	NEGATIVE_CONTROL	G11	Plate_Layout_LC0555_run - (1)	R10001	OID50101	O75787	ATP6AP2	assay	Reveal	1	1108	-4.6666	-1.078	Plate control	-1.078	PASS	PASS	1.1.3	NPX Map	1.1.3	5.1.0	ngs2counts	Illumina NovaSeq X Plus
PC4	PLATE_CONTROL	G12	Plate_Layout_LC0555_run - (1)	R10001	OID50101	O75787	ATP6AP2	assay	Reveal	1	1494	-3.5886	0	Plate control	0	PASS	PASS	1.1.3	NPX Map	1.1.3	5.1.0	ngs2counts	Illumina NovaSeq X Plus
WK-2025052801554	SAMPLE	H1	Plate_Layout_LC0555_run - (1)	R10001	OID50101	O75787	ATP6AP2	assay	Reveal	1	803	-4.1851	-0.5965	Plate control	-0.5965	PASS	PASS	1.1.3	NPX Map	1.1.3	5.1.0	ngs2counts	Illumina NovaSeq X Plus
NC2	NEGATIVE_CONTROL	H11	Plate_Layout_LC0555_run - (1)	R10001	OID50101	O75787	ATP6AP2	assay	Reveal	1	1315	-4.4492	-0.8606	Plate control	-0.8606	PASS	PASS	1.1.3	NPX Map	1.1.3	5.1.0	ngs2counts	Illumina NovaSeq X Plus
PC5	PLATE_CONTROL	H12	Plate_Layout_LC0555_run - (1)	R10001	OID50101	O75787	ATP6AP2	assay	Reveal	1	1476	-3.6316	-0.043	Plate control	-0.043	PASS	PASS	1.1.3	NPX Map	1.1.3	5.1.0	ngs2counts	Illumina NovaSeq X Plus
WK-2025052801545	SAMPLE	A1	Plate_Layout_LC0555_run - (1)	R10001	OID50028	P61421	ATP6V0D1	assay	Reveal	1	869	-4.0981	-1.365	Plate control	-1.365	PASS	PASS	1.1.3	NPX Map	1.1.3	5.1.0	ngs2counts	Illumina NovaSeq X Plus
WK-2025052801552	SAMPLE	A2	Plate_Layout_LC0555_run - (1)	R10001	OID50028	P61421	ATP6V0D1	assay	Reveal	1	424	-5.3653	-2.6323	Plate control	-2.6323	PASS	PASS	1.1.3	NPX Map	1.1.3	5.1.0	ngs2counts	Illumina NovaSeq X Plus
SC1	SAMPLE_CONTROL	A12	Plate_Layout_LC0555_run - (1)	R10001	OID50028	P61421	ATP6V0D1	assay	Reveal	1	792	-4.7718	-2.0387	Plate control	-2.0387	PASS	PASS	1.1.3	NPX Map	1.1.3	5.1.0	ngs2counts	Illumina NovaSeq X Plus
WK-2025052801550	SAMPLE	B1	Plate_Layout_LC0555_run - (1)	R10001	OID50028	P61421	ATP6V0D1	assay	Reveal	1	493	-5.0614	-2.3284	Plate control	-2.3284	PASS	PASS	1.1.3	NPX Map	1.1.3	5.1.0	ngs2counts	Illumina NovaSeq X Plus
WK-2025052801549	SAMPLE	B2	Plate_Layout_LC0555_run - (1)	R10001	OID50028	P61421	ATP6V0D1	assay	Reveal	1	799	-4.4684	-1.7353	Plate control	-1.7353	PASS	PASS	1.1.3	NPX Map	1.1.3	5.1.0	ngs2counts	Illumina NovaSeq X Plus
SC2	SAMPLE_CONTROL	B12	Plate_Layout_LC0555_run - (1)	R10001	OID50028	P61421	ATP6V0D1	assay	Reveal	1	823	-4.5916	-1.8585	Plate control	-1.8585	PASS	PASS	1.1.3	NPX Map	1.1.3	5.1.0	ngs2counts	Illumina NovaSeq X Plus
WK-2025052801546	SAMPLE	C1	Plate_Layout_LC0555_run - (1)	R10001	OID50028	P61421	ATP6V0D1	assay	Reveal	1	888	-4.5825	-1.8494	Plate control	-1.8494	PASS	PASS	1.1.3	NPX Map	1.1.3	5.1.0	ngs2counts	Illumina NovaSeq X Plus
WK-2025052801555	SAMPLE	C2	Plate_Layout_LC0555_run - (1)	R10001	OID50028	P61421	ATP6V0D1	assay	Reveal	1	534	-4.7323	-1.9993	Plate control	-1.9993	PASS	PASS	1.1.3	NPX Map	1.1.3	5.1.0	ngs2counts	Illumina NovaSeq X Plus
SC3	SAMPLE_CONTROL	C12	Plate_Layout_LC0555_run - (1)	R10001	OID50028	P61421	ATP6V0D1	assay	Reveal	1	713	-4.7955	-2.0624	Plate control	-2.0624	PASS	PASS	1.1.3	NPX Map	1.1.3	5.1.0	ngs2counts	Illumina NovaSeq X Plus
WK-2025052801553	SAMPLE	D1	Plate_Layout_LC0555_run - (1)	R10001	OID50028	P61421	ATP6V0D1	assay	Reveal	1	462	-5.1365	-2.4034	Plate control	-2.4034	PASS	PASS	1.1.3	NPX Map	1.1.3	5.1.0	ngs2counts	Illumina NovaSeq X Plus
PC1	PLATE_CONTROL	D12	Plate_Layout_LC0555_run - (1)	R10001	OID50028	P61421	ATP6V0D1	assay	Reveal	1	2863	-2.7651	-0.0321	Plate control	-0.0321	PASS	PASS	1.1.3	NPX Map	1.1.3	5.1.0	ngs2counts	Illumina NovaSeq X Plus
WK-2025052801547	SAMPLE	E1	Plate_Layout_LC0555_run - (1)	R10001	OID50028	P61421	ATP6V0D1	assay	Reveal	1	845	-4.5755	-1.8425	Plate control	-1.8425	PASS	PASS	1.1.3	NPX Map	1.1.3	5.1.0	ngs2counts	Illumina NovaSeq X Plus
PC2	PLATE_CONTROL	E12	Plate_Layout_LC0555_run - (1)	R10001	OID50028	P61421	ATP6V0D1	assay	Reveal	1	2873	-2.6257	0.1073	Plate control	0.1073	PASS	PASS	1.1.3	NPX Map	1.1.3	5.1.0	ngs2counts	Illumina NovaSeq X Plus
WK-2025052801551	SAMPLE	F1	Plate_Layout_LC0555_run - (1)	R10001	OID50028	P61421	ATP6V0D1	assay	Reveal	1	1111	-4.2187	-1.4856	Plate control	-1.4856	PASS	PASS	1.1.3	NPX Map	1.1.3	5.1.0	ngs2counts	Illumina NovaSeq X Plus
PC3	PLATE_CONTROL	F12	Plate_Layout_LC0555_run - (1)	R10001	OID50028	P61421	ATP6V0D1	assay	Reveal	1	2874	-2.733	0	Plate control	0	PASS	PASS	1.1.3	NPX Map	1.1.3	5.1.0	ngs2counts	Illumina NovaSeq X Plus
WK-2025052801548	SAMPLE	G1	Plate_Layout_LC0555_run - (1)	R10001	OID50028	P61421	ATP6V0D1	assay	Reveal	1	932	-4.6034	-1.8704	Plate control	-1.8704	PASS	PASS	1.1.3	NPX Map	1.1.3	5.1.0	ngs2counts	Illumina NovaSeq X Plus
NC1	NEGATIVE_CONTROL	G11	Plate_Layout_LC0555_run - (1)	R10001	OID50028	P61421	ATP6V0D1	assay	Reveal	1	346	-6.3457	-3.6127	Plate control	-3.6127	PASS	PASS	1.1.3	NPX Map	1.1.3	5.1.0	ngs2counts	Illumina NovaSeq X Plus
PC4	PLATE_CONTROL	G12	Plate_Layout_LC0555_run - (1)	R10001	OID50028	P61421	ATP6V0D1	assay	Reveal	1	2787	-2.689	0.044	Plate control	0.044	PASS	PASS	1.1.3	NPX Map	1.1.3	5.1.0	ngs2counts	Illumina NovaSeq X Plus
WK-2025052801554	SAMPLE	H1	Plate_Layout_LC0555_run - (1)	R10001	OID50028	P61421	ATP6V0D1	assay	Reveal	1	1402	-3.3811	-0.6481	Plate control	-0.6481	PASS	PASS	1.1.3	NPX Map	1.1.3	5.1.0	ngs2counts	Illumina NovaSeq X Plus
NC2	NEGATIVE_CONTROL	H11	Plate_Layout_LC0555_run - (1)	R10001	OID50028	P61421	ATP6V0D1	assay	Reveal	1	363	-6.3062	-3.5731	Plate control	-3.5731	PASS	PASS	1.1.3	NPX Map	1.1.3	5.1.0	ngs2counts	Illumina NovaSeq X Plus
PC5	PLATE_CONTROL	H12	Plate_Layout_LC0555_run - (1)	R10001	OID50028	P61421	ATP6V0D1	assay	Reveal	1	2537	-2.8502	-0.1171	Plate control	-0.1171	PASS	PASS	1.1.3	NPX Map	1.1.3	5.1.0	ngs2counts	Illumina NovaSeq X Plus
WK-2025052801545	SAMPLE	A1	Plate_Layout_LC0555_run - (1)	R10001	OID50102	Q16864	ATP6V1F	assay	Reveal	1	681	-4.4498	-0.2641	Plate control	-0.2641	PASS	PASS	1.1.3	NPX Map	1.1.3	5.1.0	ngs2counts	Illumina NovaSeq X Plus
WK-2025052801552	SAMPLE	A2	Plate_Layout_LC0555_run - (1)	R10001	OID50102	Q16864	ATP6V1F	assay	Reveal	1	709	-4.6236	-0.4379	Plate control	-0.4379	PASS	PASS	1.1.3	NPX Map	1.1.3	5.1.0	ngs2counts	Illumina NovaSeq X Plus
SC1	SAMPLE_CONTROL	A12	Plate_Layout_LC0555_run - (1)	R10001	OID50102	Q16864	ATP6V1F	assay	Reveal	1	974	-4.4734	-0.2877	Plate control	-0.2877	PASS	PASS	1.1.3	NPX Map	1.1.3	5.1.0	ngs2counts	Illumina NovaSeq X Plus
WK-2025052801550	SAMPLE	B1	Plate_Layout_LC0555_run - (1)	R10001	OID50102	Q16864	ATP6V1F	assay	Reveal	1	649	-4.6648	-0.4791	Plate control	-0.4791	PASS	PASS	1.1.3	NPX Map	1.1.3	5.1.0	ngs2counts	Illumina NovaSeq X Plus
WK-2025052801549	SAMPLE	B2	Plate_Layout_LC0555_run - (1)	R10001	OID50102	Q16864	ATP6V1F	assay	Reveal	1	674	-4.7138	-0.5281	Plate control	-0.5281	PASS	PASS	1.1.3	NPX Map	1.1.3	5.1.0	ngs2counts	Illumina NovaSeq X Plus
SC2	SAMPLE_CONTROL	B12	Plate_Layout_LC0555_run - (1)	R10001	OID50102	Q16864	ATP6V1F	assay	Reveal	1	914	-4.4403	-0.2546	Plate control	-0.2546	PASS	PASS	1.1.3	NPX Map	1.1.3	5.1.0	ngs2counts	Illumina NovaSeq X Plus
WK-2025052801546	SAMPLE	C1	Plate_Layout_LC0555_run - (1)	R10001	OID50102	Q16864	ATP6V1F	assay	Reveal	1	875	-4.6037	-0.418	Plate control	-0.418	PASS	PASS	1.1.3	NPX Map	1.1.3	5.1.0	ngs2counts	Illumina NovaSeq X Plus
WK-2025052801555	SAMPLE	C2	Plate_Layout_LC0555_run - (1)	R10001	OID50102	Q16864	ATP6V1F	assay	Reveal	1	651	-4.4465	-0.2608	Plate control	-0.2608	PASS	PASS	1.1.3	NPX Map	1.1.3	5.1.0	ngs2counts	Illumina NovaSeq X Plus
SC3	SAMPLE_CONTROL	C12	Plate_Layout_LC0555_run - (1)	R10001	OID50102	Q16864	ATP6V1F	assay	Reveal	1	948	-4.3845	-0.1988	Plate control	-0.1988	PASS	PASS	1.1.3	NPX Map	1.1.3	5.1.0	ngs2counts	Illumina NovaSeq X Plus
WK-2025052801553	SAMPLE	D1	Plate_Layout_LC0555_run - (1)	R10001	OID50102	Q16864	ATP6V1F	assay	Reveal	1	647	-4.6506	-0.4649	Plate control	-0.4649	PASS	PASS	1.1.3	NPX Map	1.1.3	5.1.0	ngs2counts	Illumina NovaSeq X Plus
PC1	PLATE_CONTROL	D12	Plate_Layout_LC0555_run - (1)	R10001	OID50102	Q16864	ATP6V1F	assay	Reveal	1	1062	-4.1959	-0.0102	Plate control	-0.0102	PASS	PASS	1.1.3	NPX Map	1.1.3	5.1.0	ngs2counts	Illumina NovaSeq X Plus
WK-2025052801547	SAMPLE	E1	Plate_Layout_LC0555_run - (1)	R10001	OID50102	Q16864	ATP6V1F	assay	Reveal	1	758	-4.7323	-0.5466	Plate control	-0.5466	PASS	PASS	1.1.3	NPX Map	1.1.3	5.1.0	ngs2counts	Illumina NovaSeq X Plus
PC2	PLATE_CONTROL	E12	Plate_Layout_LC0555_run - (1)	R10001	OID50102	Q16864	ATP6V1F	assay	Reveal	1	989	-4.1642	0.0215	Plate control	0.0215	PASS	PASS	1.1.3	NPX Map	1.1.3	5.1.0	ngs2counts	Illumina NovaSeq X Plus
WK-2025052801551	SAMPLE	F1	Plate_Layout_LC0555_run - (1)	R10001	OID50102	Q16864	ATP6V1F	assay	Reveal	1	685	-4.9163	-0.7306	Plate control	-0.7306	PASS	PASS	1.1.3	NPX Map	1.1.3	5.1.0	ngs2counts	Illumina NovaSeq X Plus
PC3	PLATE_CONTROL	F12	Plate_Layout_LC0555_run - (1)	R10001	OID50102	Q16864	ATP6V1F	assay	Reveal	1	1050	-4.1857	0	Plate control	0	PASS	PASS	1.1.3	NPX Map	1.1.3	5.1.0	ngs2counts	Illumina NovaSeq X Plus
WK-2025052801548	SAMPLE	G1	Plate_Layout_LC0555_run - (1)	R10001	OID50102	Q16864	ATP6V1F	assay	Reveal	1	800	-4.8237	-0.638	Plate control	-0.638	PASS	PASS	1.1.3	NPX Map	1.1.3	5.1.0	ngs2counts	Illumina NovaSeq X Plus
NC1	NEGATIVE_CONTROL	G11	Plate_Layout_LC0555_run - (1)	R10001	OID50102	Q16864	ATP6V1F	assay	Reveal	1	913	-4.9459	-0.7601	Plate control	-0.7601	PASS	PASS	1.1.3	NPX Map	1.1.3	5.1.0	ngs2counts	Illumina NovaSeq X Plus
PC4	PLATE_CONTROL	G12	Plate_Layout_LC0555_run - (1)	R10001	OID50102	Q16864	ATP6V1F	assay	Reveal	1	1042	-4.1084	0.0773	Plate control	0.0773	PASS	PASS	1.1.3	NPX Map	1.1.3	5.1.0	ngs2counts	Illumina NovaSeq X Plus
WK-2025052801554	SAMPLE	H1	Plate_Layout_LC0555_run - (1)	R10001	OID50102	Q16864	ATP6V1F	assay	Reveal	1	949	-3.9441	0.2416	Plate control	0.2416	PASS	PASS	1.1.3	NPX Map	1.1.3	5.1.0	ngs2counts	Illumina NovaSeq X Plus
NC2	NEGATIVE_CONTROL	H11	Plate_Layout_LC0555_run - (1)	R10001	OID50102	Q16864	ATP6V1F	assay	Reveal	1	984	-4.8675	-0.6818	Plate control	-0.6818	PASS	PASS	1.1.3	NPX Map	1.1.3	5.1.0	ngs2counts	Illumina NovaSeq X Plus
PC5	PLATE_CONTROL	H12	Plate_Layout_LC0555_run - (1)	R10001	OID50102	Q16864	ATP6V1F	assay	Reveal	1	974	-4.2313	-0.0456	Plate control	-0.0456	PASS	PASS	1.1.3	NPX Map	1.1.3	5.1.0	ngs2counts	Illumina NovaSeq X Plus
WK-2025052801545	SAMPLE	A1	Plate_Layout_LC0555_run - (1)	R10001	OID50395	O75348	ATP6V1G1	assay	Reveal	1	269	-5.7898	-1.2226	Plate control	-1.2226	PASS	PASS	1.1.3	NPX Map	1.1.3	5.1.0	ngs2counts	Illumina NovaSeq X Plus
WK-2025052801552	SAMPLE	A2	Plate_Layout_LC0555_run - (1)	R10001	OID50395	O75348	ATP6V1G1	assay	Reveal	1	803	-4.444	0.1233	Plate control	0.1233	PASS	PASS	1.1.3	NPX Map	1.1.3	5.1.0	ngs2counts	Illumina NovaSeq X Plus
SC1	SAMPLE_CONTROL	A12	Plate_Layout_LC0555_run - (1)	R10001	OID50395	O75348	ATP6V1G1	assay	Reveal	1	497	-5.444	-0.8768	Plate control	-0.8768	PASS	PASS	1.1.3	NPX Map	1.1.3	5.1.0	ngs2counts	Illumina NovaSeq X Plus
WK-2025052801550	SAMPLE	B1	Plate_Layout_LC0555_run - (1)	R10001	OID50395	O75348	ATP6V1G1	assay	Reveal	1	349	-5.5598	-0.9925	Plate control	-0.9925	PASS	PASS	1.1.3	NPX Map	1.1.3	5.1.0	ngs2counts	Illumina NovaSeq X Plus
WK-2025052801549	SAMPLE	B2	Plate_Layout_LC0555_run - (1)	R10001	OID50395	O75348	ATP6V1G1	assay	Reveal	1	290	-5.9305	-1.3632	Plate control	-1.3632	PASS	PASS	1.1.3	NPX Map	1.1.3	5.1.0	ngs2counts	Illumina NovaSeq X Plus
SC2	SAMPLE_CONTROL	B12	Plate_Layout_LC0555_run - (1)	R10001	OID50395	O75348	ATP6V1G1	assay	Reveal	1	513	-5.2735	-0.7063	Plate control	-0.7063	PASS	PASS	1.1.3	NPX Map	1.1.3	5.1.0	ngs2counts	Illumina NovaSeq X Plus
WK-2025052801546	SAMPLE	C1	Plate_Layout_LC0555_run - (1)	R10001	OID50395	O75348	ATP6V1G1	assay	Reveal	1	415	-5.6799	-1.1127	Plate control	-1.1127	PASS	PASS	1.1.3	NPX Map	1.1.3	5.1.0	ngs2counts	Illumina NovaSeq X Plus
WK-2025052801555	SAMPLE	C2	Plate_Layout_LC0555_run - (1)	R10001	OID50395	O75348	ATP6V1G1	assay	Reveal	1	354	-5.3254	-0.7581	Plate control	-0.7581	PASS	PASS	1.1.3	NPX Map	1.1.3	5.1.0	ngs2counts	Illumina NovaSeq X Plus
SC3	SAMPLE_CONTROL	C12	Plate_Layout_LC0555_run - (1)	R10001	OID50395	O75348	ATP6V1G1	assay	Reveal	1	481	-5.3633	-0.7961	Plate control	-0.7961	PASS	PASS	1.1.3	NPX Map	1.1.3	5.1.0	ngs2counts	Illumina NovaSeq X Plus
WK-2025052801553	SAMPLE	D1	Plate_Layout_LC0555_run - (1)	R10001	OID50395	O75348	ATP6V1G1	assay	Reveal	1	366	-5.4725	-0.9053	Plate control	-0.9053	PASS	PASS	1.1.3	NPX Map	1.1.3	5.1.0	ngs2counts	Illumina NovaSeq X Plus
PC1	PLATE_CONTROL	D12	Plate_Layout_LC0555_run - (1)	R10001	OID50395	O75348	ATP6V1G1	assay	Reveal	1	794	-4.6155	-0.0482	Plate control	-0.0482	PASS	PASS	1.1.3	NPX Map	1.1.3	5.1.0	ngs2counts	Illumina NovaSeq X Plus
WK-2025052801547	SAMPLE	E1	Plate_Layout_LC0555_run - (1)	R10001	OID50395	O75348	ATP6V1G1	assay	Reveal	1	326	-5.9496	-1.3824	Plate control	-1.3824	PASS	PASS	1.1.3	NPX Map	1.1.3	5.1.0	ngs2counts	Illumina NovaSeq X Plus
PC2	PLATE_CONTROL	E12	Plate_Layout_LC0555_run - (1)	R10001	OID50395	O75348	ATP6V1G1	assay	Reveal	1	777	-4.5123	0.055	Plate control	0.055	PASS	PASS	1.1.3	NPX Map	1.1.3	5.1.0	ngs2counts	Illumina NovaSeq X Plus
WK-2025052801551	SAMPLE	F1	Plate_Layout_LC0555_run - (1)	R10001	OID50395	O75348	ATP6V1G1	assay	Reveal	1	322	-6.0054	-1.4381	Plate control	-1.4381	PASS	PASS	1.1.3	NPX Map	1.1.3	5.1.0	ngs2counts	Illumina NovaSeq X Plus
PC3	PLATE_CONTROL	F12	Plate_Layout_LC0555_run - (1)	R10001	OID50395	O75348	ATP6V1G1	assay	Reveal	1	806	-4.5673	0	Plate control	0	PASS	PASS	1.1.3	NPX Map	1.1.3	5.1.0	ngs2counts	Illumina NovaSeq X Plus
WK-2025052801548	SAMPLE	G1	Plate_Layout_LC0555_run - (1)	R10001	OID50395	O75348	ATP6V1G1	assay	Reveal	1	355	-5.9959	-1.4287	Plate control	-1.4287	PASS	PASS	1.1.3	NPX Map	1.1.3	5.1.0	ngs2counts	Illumina NovaSeq X Plus
NC1	NEGATIVE_CONTROL	G11	Plate_Layout_LC0555_run - (1)	R10001	OID50395	O75348	ATP6V1G1	assay	Reveal	1	444	-5.9859	-1.4187	Plate control	-1.4187	PASS	PASS	1.1.3	NPX Map	1.1.3	5.1.0	ngs2counts	Illumina NovaSeq X Plus
PC4	PLATE_CONTROL	G12	Plate_Layout_LC0555_run - (1)	R10001	OID50395	O75348	ATP6V1G1	assay	Reveal	1	807	-4.4771	0.0901	Plate control	0.0901	PASS	PASS	1.1.3	NPX Map	1.1.3	5.1.0	ngs2counts	Illumina NovaSeq X Plus
WK-2025052801554	SAMPLE	H1	Plate_Layout_LC0555_run - (1)	R10001	OID50395	O75348	ATP6V1G1	assay	Reveal	1	788	-4.2123	0.3549	Plate control	0.3549	PASS	PASS	1.1.3	NPX Map	1.1.3	5.1.0	ngs2counts	Illumina NovaSeq X Plus
NC2	NEGATIVE_CONTROL	H11	Plate_Layout_LC0555_run - (1)	R10001	OID50395	O75348	ATP6V1G1	assay	Reveal	1	522	-5.7821	-1.2149	Plate control	-1.2149	PASS	PASS	1.1.3	NPX Map	1.1.3	5.1.0	ngs2counts	Illumina NovaSeq X Plus
PC5	PLATE_CONTROL	H12	Plate_Layout_LC0555_run - (1)	R10001	OID50395	O75348	ATP6V1G1	assay	Reveal	1	682	-4.7455	-0.1782	Plate control	-0.1782	PASS	PASS	1.1.3	NPX Map	1.1.3	5.1.0	ngs2counts	Illumina NovaSeq X Plus
WK-2025052801545	SAMPLE	A1	Plate_Layout_LC0555_run - (1)	R10001	OID50396	O95670	ATP6V1G2	assay	Reveal	1	973	-3.935	1.3946	Plate control	1.3946	PASS	PASS	1.1.3	NPX Map	1.1.3	5.1.0	ngs2counts	Illumina NovaSeq X Plus
WK-2025052801552	SAMPLE	A2	Plate_Layout_LC0555_run - (1)	R10001	OID50396	O95670	ATP6V1G2	assay	Reveal	1	752	-4.5387	0.7909	Plate control	0.7909	PASS	PASS	1.1.3	NPX Map	1.1.3	5.1.0	ngs2counts	Illumina NovaSeq X Plus
SC1	SAMPLE_CONTROL	A12	Plate_Layout_LC0555_run - (1)	R10001	OID50396	O95670	ATP6V1G2	assay	Reveal	1	386	-5.8087	-0.4791	Plate control	-0.4791	PASS	PASS	1.1.3	NPX Map	1.1.3	5.1.0	ngs2counts	Illumina NovaSeq X Plus
WK-2025052801550	SAMPLE	B1	Plate_Layout_LC0555_run - (1)	R10001	OID50396	O95670	ATP6V1G2	assay	Reveal	1	849	-4.2772	1.0524	Plate control	1.0524	PASS	PASS	1.1.3	NPX Map	1.1.3	5.1.0	ngs2counts	Illumina NovaSeq X Plus
WK-2025052801549	SAMPLE	B2	Plate_Layout_LC0555_run - (1)	R10001	OID50396	O95670	ATP6V1G2	assay	Reveal	1	1427	-3.6316	1.698	Plate control	1.698	PASS	PASS	1.1.3	NPX Map	1.1.3	5.1.0	ngs2counts	Illumina NovaSeq X Plus
SC2	SAMPLE_CONTROL	B12	Plate_Layout_LC0555_run - (1)	R10001	OID50396	O95670	ATP6V1G2	assay	Reveal	1	444	-5.4819	-0.1523	Plate control	-0.1523	PASS	PASS	1.1.3	NPX Map	1.1.3	5.1.0	ngs2counts	Illumina NovaSeq X Plus
WK-2025052801546	SAMPLE	C1	Plate_Layout_LC0555_run - (1)	R10001	OID50396	O95670	ATP6V1G2	assay	Reveal	1	1657	-3.6825	1.6471	Plate control	1.6471	PASS	PASS	1.1.3	NPX Map	1.1.3	5.1.0	ngs2counts	Illumina NovaSeq X Plus
WK-2025052801555	SAMPLE	C2	Plate_Layout_LC0555_run - (1)	R10001	OID50396	O95670	ATP6V1G2	assay	Reveal	1	1629	-3.1232	2.2064	Plate control	2.2064	PASS	PASS	1.1.3	NPX Map	1.1.3	5.1.0	ngs2counts	Illumina NovaSeq X Plus
SC3	SAMPLE_CONTROL	C12	Plate_Layout_LC0555_run - (1)	R10001	OID50396	O95670	ATP6V1G2	assay	Reveal	1	369	-5.7457	-0.4162	Plate control	-0.4162	PASS	PASS	1.1.3	NPX Map	1.1.3	5.1.0	ngs2counts	Illumina NovaSeq X Plus
WK-2025052801553	SAMPLE	D1	Plate_Layout_LC0555_run - (1)	R10001	OID50396	O95670	ATP6V1G2	assay	Reveal	1	601	-4.757	0.5726	Plate control	0.5726	PASS	PASS	1.1.3	NPX Map	1.1.3	5.1.0	ngs2counts	Illumina NovaSeq X Plus
PC1	PLATE_CONTROL	D12	Plate_Layout_LC0555_run - (1)	R10001	OID50396	O95670	ATP6V1G2	assay	Reveal	1	484	-5.3296	0	Plate control	0	PASS	PASS	1.1.3	NPX Map	1.1.3	5.1.0	ngs2counts	Illumina NovaSeq X Plus
WK-2025052801547	SAMPLE	E1	Plate_Layout_LC0555_run - (1)	R10001	OID50396	O95670	ATP6V1G2	assay	Reveal	1	789	-4.6745	0.6551	Plate control	0.6551	PASS	PASS	1.1.3	NPX Map	1.1.3	5.1.0	ngs2counts	Illumina NovaSeq X Plus
PC2	PLATE_CONTROL	E12	Plate_Layout_LC0555_run - (1)	R10001	OID50396	O95670	ATP6V1G2	assay	Reveal	1	375	-5.5633	-0.2337	Plate control	-0.2337	PASS	PASS	1.1.3	NPX Map	1.1.3	5.1.0	ngs2counts	Illumina NovaSeq X Plus
WK-2025052801551	SAMPLE	F1	Plate_Layout_LC0555_run - (1)	R10001	OID50396	O95670	ATP6V1G2	assay	Reveal	1	968	-4.4174	0.9121	Plate control	0.9121	PASS	PASS	1.1.3	NPX Map	1.1.3	5.1.0	ngs2counts	Illumina NovaSeq X Plus
PC3	PLATE_CONTROL	F12	Plate_Layout_LC0555_run - (1)	R10001	OID50396	O95670	ATP6V1G2	assay	Reveal	1	501	-5.2532	0.0764	Plate control	0.0764	PASS	PASS	1.1.3	NPX Map	1.1.3	5.1.0	ngs2counts	Illumina NovaSeq X Plus
WK-2025052801548	SAMPLE	G1	Plate_Layout_LC0555_run - (1)	R10001	OID50396	O95670	ATP6V1G2	assay	Reveal	1	1470	-3.946	1.3836	Plate control	1.3836	PASS	PASS	1.1.3	NPX Map	1.1.3	5.1.0	ngs2counts	Illumina NovaSeq X Plus
NC1	NEGATIVE_CONTROL	G11	Plate_Layout_LC0555_run - (1)	R10001	OID50396	O95670	ATP6V1G2	assay	Reveal	1	413	-6.0903	-0.7608	Plate control	-0.7608	PASS	PASS	1.1.3	NPX Map	1.1.3	5.1.0	ngs2counts	Illumina NovaSeq X Plus
PC4	PLATE_CONTROL	G12	Plate_Layout_LC0555_run - (1)	R10001	OID50396	O95670	ATP6V1G2	assay	Reveal	1	452	-5.3134	0.0162	Plate control	0.0162	PASS	PASS	1.1.3	NPX Map	1.1.3	5.1.0	ngs2counts	Illumina NovaSeq X Plus
WK-2025052801554	SAMPLE	H1	Plate_Layout_LC0555_run - (1)	R10001	OID50396	O95670	ATP6V1G2	assay	Reveal	1	2869	-2.348	2.9815	Plate control	2.9815	PASS	PASS	1.1.3	NPX Map	1.1.3	5.1.0	ngs2counts	Illumina NovaSeq X Plus
NC2	NEGATIVE_CONTROL	H11	Plate_Layout_LC0555_run - (1)	R10001	OID50396	O95670	ATP6V1G2	assay	Reveal	1	443	-6.0189	-0.6893	Plate control	-0.6893	PASS	PASS	1.1.3	NPX Map	1.1.3	5.1.0	ngs2counts	Illumina NovaSeq X Plus
PC5	PLATE_CONTROL	H12	Plate_Layout_LC0555_run - (1)	R10001	OID50396	O95670	ATP6V1G2	assay	Reveal	1	371	-5.6238	-0.2942	Plate control	-0.2942	PASS	PASS	1.1.3	NPX Map	1.1.3	5.1.0	ngs2counts	Illumina NovaSeq X Plus
WK-2025052801545	SAMPLE	A1	Plate_Layout_LC0555_run - (1)	R10001	OID50397	Q6UW56	ATRAID	assay	Reveal	1	960	-3.9544	1.2679	Plate control	1.2679	PASS	PASS	1.1.3	NPX Map	1.1.3	5.1.0	ngs2counts	Illumina NovaSeq X Plus
WK-2025052801552	SAMPLE	A2	Plate_Layout_LC0555_run - (1)	R10001	OID50397	Q6UW56	ATRAID	assay	Reveal	1	1098	-3.9926	1.2297	Plate control	1.2297	PASS	PASS	1.1.3	NPX Map	1.1.3	5.1.0	ngs2counts	Illumina NovaSeq X Plus
SC1	SAMPLE_CONTROL	A12	Plate_Layout_LC0555_run - (1)	R10001	OID50397	Q6UW56	ATRAID	assay	Reveal	1	407	-5.7323	-0.51	Plate control	-0.51	PASS	PASS	1.1.3	NPX Map	1.1.3	5.1.0	ngs2counts	Illumina NovaSeq X Plus
WK-2025052801550	SAMPLE	B1	Plate_Layout_LC0555_run - (1)	R10001	OID50397	Q6UW56	ATRAID	assay	Reveal	1	1119	-3.8789	1.3434	Plate control	1.3434	PASS	PASS	1.1.3	NPX Map	1.1.3	5.1.0	ngs2counts	Illumina NovaSeq X Plus
WK-2025052801549	SAMPLE	B2	Plate_Layout_LC0555_run - (1)	R10001	OID50397	Q6UW56	ATRAID	assay	Reveal	1	782	-4.4994	0.7229	Plate control	0.7229	PASS	PASS	1.1.3	NPX Map	1.1.3	5.1.0	ngs2counts	Illumina NovaSeq X Plus
SC2	SAMPLE_CONTROL	B12	Plate_Layout_LC0555_run - (1)	R10001	OID50397	Q6UW56	ATRAID	assay	Reveal	1	480	-5.3695	-0.1472	Plate control	-0.1472	PASS	PASS	1.1.3	NPX Map	1.1.3	5.1.0	ngs2counts	Illumina NovaSeq X Plus
WK-2025052801546	SAMPLE	C1	Plate_Layout_LC0555_run - (1)	R10001	OID50397	Q6UW56	ATRAID	assay	Reveal	1	1069	-4.3148	0.9075	Plate control	0.9075	PASS	PASS	1.1.3	NPX Map	1.1.3	5.1.0	ngs2counts	Illumina NovaSeq X Plus
WK-2025052801555	SAMPLE	C2	Plate_Layout_LC0555_run - (1)	R10001	OID50397	Q6UW56	ATRAID	assay	Reveal	1	1890	-2.9088	2.3135	Plate control	2.3135	PASS	PASS	1.1.3	NPX Map	1.1.3	5.1.0	ngs2counts	Illumina NovaSeq X Plus
SC3	SAMPLE_CONTROL	C12	Plate_Layout_LC0555_run - (1)	R10001	OID50397	Q6UW56	ATRAID	assay	Reveal	1	476	-5.3784	-0.1561	Plate control	-0.1561	PASS	PASS	1.1.3	NPX Map	1.1.3	5.1.0	ngs2counts	Illumina NovaSeq X Plus
WK-2025052801553	SAMPLE	D1	Plate_Layout_LC0555_run - (1)	R10001	OID50397	Q6UW56	ATRAID	assay	Reveal	1	1322	-3.6197	1.6025	Plate control	1.6025	PASS	PASS	1.1.3	NPX Map	1.1.3	5.1.0	ngs2counts	Illumina NovaSeq X Plus
PC1	PLATE_CONTROL	D12	Plate_Layout_LC0555_run - (1)	R10001	OID50397	Q6UW56	ATRAID	assay	Reveal	1	528	-5.2041	0.0182	Plate control	0.0182	PASS	PASS	1.1.3	NPX Map	1.1.3	5.1.0	ngs2counts	Illumina NovaSeq X Plus
WK-2025052801547	SAMPLE	E1	Plate_Layout_LC0555_run - (1)	R10001	OID50397	Q6UW56	ATRAID	assay	Reveal	1	576	-5.1284	0.0939	Plate control	0.0939	PASS	PASS	1.1.3	NPX Map	1.1.3	5.1.0	ngs2counts	Illumina NovaSeq X Plus
PC2	PLATE_CONTROL	E12	Plate_Layout_LC0555_run - (1)	R10001	OID50397	Q6UW56	ATRAID	assay	Reveal	1	475	-5.2223	0	Plate control	0	PASS	PASS	1.1.3	NPX Map	1.1.3	5.1.0	ngs2counts	Illumina NovaSeq X Plus
WK-2025052801551	SAMPLE	F1	Plate_Layout_LC0555_run - (1)	R10001	OID50397	Q6UW56	ATRAID	assay	Reveal	1	645	-5.0031	0.2191	Plate control	0.2191	PASS	PASS	1.1.3	NPX Map	1.1.3	5.1.0	ngs2counts	Illumina NovaSeq X Plus
PC3	PLATE_CONTROL	F12	Plate_Layout_LC0555_run - (1)	R10001	OID50397	Q6UW56	ATRAID	assay	Reveal	1	520	-5.1995	0.0228	Plate control	0.0228	PASS	PASS	1.1.3	NPX Map	1.1.3	5.1.0	ngs2counts	Illumina NovaSeq X Plus
WK-2025052801548	SAMPLE	G1	Plate_Layout_LC0555_run - (1)	R10001	OID50397	Q6UW56	ATRAID	assay	Reveal	1	802	-4.8201	0.4021	Plate control	0.4021	PASS	PASS	1.1.3	NPX Map	1.1.3	5.1.0	ngs2counts	Illumina NovaSeq X Plus
NC1	NEGATIVE_CONTROL	G11	Plate_Layout_LC0555_run - (1)	R10001	OID50397	Q6UW56	ATRAID	assay	Reveal	1	15	-10.8734	-5.6512	Plate control	-5.6512	PASS	PASS	1.1.3	NPX Map	1.1.3	5.1.0	ngs2counts	Illumina NovaSeq X Plus
PC4	PLATE_CONTROL	G12	Plate_Layout_LC0555_run - (1)	R10001	OID50397	Q6UW56	ATRAID	assay	Reveal	1	444	-5.3391	-0.1168	Plate control	-0.1168	PASS	PASS	1.1.3	NPX Map	1.1.3	5.1.0	ngs2counts	Illumina NovaSeq X Plus
WK-2025052801554	SAMPLE	H1	Plate_Layout_LC0555_run - (1)	R10001	OID50397	Q6UW56	ATRAID	assay	Reveal	1	2020	-2.8542	2.3681	Plate control	2.3681	PASS	PASS	1.1.3	NPX Map	1.1.3	5.1.0	ngs2counts	Illumina NovaSeq X Plus
NC2	NEGATIVE_CONTROL	H11	Plate_Layout_LC0555_run - (1)	R10001	OID50397	Q6UW56	ATRAID	assay	Reveal	1	23	-10.2865	-5.0642	Plate control	-5.0642	PASS	PASS	1.1.3	NPX Map	1.1.3	5.1.0	ngs2counts	Illumina NovaSeq X Plus
PC5	PLATE_CONTROL	H12	Plate_Layout_LC0555_run - (1)	R10001	OID50397	Q6UW56	ATRAID	assay	Reveal	1	434	-5.3975	-0.1752	Plate control	-0.1752	PASS	PASS	1.1.3	NPX Map	1.1.3	5.1.0	ngs2counts	Illumina NovaSeq X Plus
WK-2025052801545	SAMPLE	A1	Plate_Layout_LC0555_run - (1)	R10001	OID50398	P54252	ATXN3	assay	Reveal	1	2190	-2.7646	-2.6969	Plate control	-2.6969	PASS	PASS	1.1.3	NPX Map	1.1.3	5.1.0	ngs2counts	Illumina NovaSeq X Plus
WK-2025052801552	SAMPLE	A2	Plate_Layout_LC0555_run - (1)	R10001	OID50398	P54252	ATXN3	assay	Reveal	1	5734	-1.6079	-1.5402	Plate control	-1.5402	PASS	PASS	1.1.3	NPX Map	1.1.3	5.1.0	ngs2counts	Illumina NovaSeq X Plus
SC1	SAMPLE_CONTROL	A12	Plate_Layout_LC0555_run - (1)	R10001	OID50398	P54252	ATXN3	assay	Reveal	1	5648	-1.9376	-1.8699	Plate control	-1.8699	PASS	PASS	1.1.3	NPX Map	1.1.3	5.1.0	ngs2counts	Illumina NovaSeq X Plus
WK-2025052801550	SAMPLE	B1	Plate_Layout_LC0555_run - (1)	R10001	OID50398	P54252	ATXN3	assay	Reveal	1	2497	-2.7209	-2.6532	Plate control	-2.6532	PASS	PASS	1.1.3	NPX Map	1.1.3	5.1.0	ngs2counts	Illumina NovaSeq X Plus
WK-2025052801549	SAMPLE	B2	Plate_Layout_LC0555_run - (1)	R10001	OID50398	P54252	ATXN3	assay	Reveal	1	2102	-3.0729	-3.0051	Plate control	-3.0051	PASS	PASS	1.1.3	NPX Map	1.1.3	5.1.0	ngs2counts	Illumina NovaSeq X Plus
SC2	SAMPLE_CONTROL	B12	Plate_Layout_LC0555_run - (1)	R10001	OID50398	P54252	ATXN3	assay	Reveal	1	5905	-1.7486	-1.6809	Plate control	-1.6809	PASS	PASS	1.1.3	NPX Map	1.1.3	5.1.0	ngs2counts	Illumina NovaSeq X Plus
WK-2025052801546	SAMPLE	C1	Plate_Layout_LC0555_run - (1)	R10001	OID50398	P54252	ATXN3	assay	Reveal	1	2525	-3.0748	-3.0071	Plate control	-3.0071	PASS	PASS	1.1.3	NPX Map	1.1.3	5.1.0	ngs2counts	Illumina NovaSeq X Plus
WK-2025052801555	SAMPLE	C2	Plate_Layout_LC0555_run - (1)	R10001	OID50398	P54252	ATXN3	assay	Reveal	1	2392	-2.569	-2.5013	Plate control	-2.5013	PASS	PASS	1.1.3	NPX Map	1.1.3	5.1.0	ngs2counts	Illumina NovaSeq X Plus
SC3	SAMPLE_CONTROL	C12	Plate_Layout_LC0555_run - (1)	R10001	OID50398	P54252	ATXN3	assay	Reveal	1	5134	-1.9473	-1.8796	Plate control	-1.8796	PASS	PASS	1.1.3	NPX Map	1.1.3	5.1.0	ngs2counts	Illumina NovaSeq X Plus
WK-2025052801553	SAMPLE	D1	Plate_Layout_LC0555_run - (1)	R10001	OID50398	P54252	ATXN3	assay	Reveal	1	2253	-2.8506	-2.7829	Plate control	-2.7829	PASS	PASS	1.1.3	NPX Map	1.1.3	5.1.0	ngs2counts	Illumina NovaSeq X Plus
PC1	PLATE_CONTROL	D12	Plate_Layout_LC0555_run - (1)	R10001	OID50398	P54252	ATXN3	assay	Reveal	1	18669	-0.0601	0.0076	Plate control	0.0076	PASS	PASS	1.1.3	NPX Map	1.1.3	5.1.0	ngs2counts	Illumina NovaSeq X Plus
WK-2025052801547	SAMPLE	E1	Plate_Layout_LC0555_run - (1)	R10001	OID50398	P54252	ATXN3	assay	Reveal	1	2132	-3.2404	-3.1726	Plate control	-3.1726	PASS	PASS	1.1.3	NPX Map	1.1.3	5.1.0	ngs2counts	Illumina NovaSeq X Plus
PC2	PLATE_CONTROL	E12	Plate_Layout_LC0555_run - (1)	R10001	OID50398	P54252	ATXN3	assay	Reveal	1	16919	-0.0677	0	Plate control	0	PASS	PASS	1.1.3	NPX Map	1.1.3	5.1.0	ngs2counts	Illumina NovaSeq X Plus
WK-2025052801551	SAMPLE	F1	Plate_Layout_LC0555_run - (1)	R10001	OID50398	P54252	ATXN3	assay	Reveal	1	3386	-2.6109	-2.5432	Plate control	-2.5432	PASS	PASS	1.1.3	NPX Map	1.1.3	5.1.0	ngs2counts	Illumina NovaSeq X Plus
PC3	PLATE_CONTROL	F12	Plate_Layout_LC0555_run - (1)	R10001	OID50398	P54252	ATXN3	assay	Reveal	1	18364	-0.0573	0.0104	Plate control	0.0104	PASS	PASS	1.1.3	NPX Map	1.1.3	5.1.0	ngs2counts	Illumina NovaSeq X Plus
WK-2025052801548	SAMPLE	G1	Plate_Layout_LC0555_run - (1)	R10001	OID50398	P54252	ATXN3	assay	Reveal	1	2492	-3.1845	-3.1168	Plate control	-3.1168	PASS	PASS	1.1.3	NPX Map	1.1.3	5.1.0	ngs2counts	Illumina NovaSeq X Plus
NC1	NEGATIVE_CONTROL	G11	Plate_Layout_LC0555_run - (1)	R10001	OID50398	P54252	ATXN3	assay	Reveal	1	2706	-3.3784	-3.3107	Plate control	-3.3107	PASS	PASS	1.1.3	NPX Map	1.1.3	5.1.0	ngs2counts	Illumina NovaSeq X Plus
PC4	PLATE_CONTROL	G12	Plate_Layout_LC0555_run - (1)	R10001	OID50398	P54252	ATXN3	assay	Reveal	1	16821	-0.0956	-0.0279	Plate control	-0.0279	PASS	PASS	1.1.3	NPX Map	1.1.3	5.1.0	ngs2counts	Illumina NovaSeq X Plus
WK-2025052801554	SAMPLE	H1	Plate_Layout_LC0555_run - (1)	R10001	OID50398	P54252	ATXN3	assay	Reveal	1	5147	-1.5049	-1.4371	Plate control	-1.4371	PASS	PASS	1.1.3	NPX Map	1.1.3	5.1.0	ngs2counts	Illumina NovaSeq X Plus
NC2	NEGATIVE_CONTROL	H11	Plate_Layout_LC0555_run - (1)	R10001	OID50398	P54252	ATXN3	assay	Reveal	1	2571	-3.4819	-3.4142	Plate control	-3.4142	PASS	PASS	1.1.3	NPX Map	1.1.3	5.1.0	ngs2counts	Illumina NovaSeq X Plus
PC5	PLATE_CONTROL	H12	Plate_Layout_LC0555_run - (1)	R10001	OID50398	P54252	ATXN3	assay	Reveal	1	15885	-0.2037	-0.136	Plate control	-0.136	PASS	PASS	1.1.3	NPX Map	1.1.3	5.1.0	ngs2counts	Illumina NovaSeq X Plus
WK-2025052801545	SAMPLE	A1	Plate_Layout_LC0555_run - (1)	R10001	OID50399	O15169	AXIN1	assay	Reveal	1	1099	-3.7593	-0.6704	Plate control	-0.6704	PASS	PASS	1.1.3	NPX Map	1.1.3	5.1.0	ngs2counts	Illumina NovaSeq X Plus
WK-2025052801552	SAMPLE	A2	Plate_Layout_LC0555_run - (1)	R10001	OID50399	O15169	AXIN1	assay	Reveal	1	1233	-3.8253	-0.7364	Plate control	-0.7364	PASS	PASS	1.1.3	NPX Map	1.1.3	5.1.0	ngs2counts	Illumina NovaSeq X Plus
SC1	SAMPLE_CONTROL	A12	Plate_Layout_LC0555_run - (1)	R10001	OID50399	O15169	AXIN1	assay	Reveal	1	1478	-3.8717	-0.7828	Plate control	-0.7828	PASS	PASS	1.1.3	NPX Map	1.1.3	5.1.0	ngs2counts	Illumina NovaSeq X Plus
WK-2025052801550	SAMPLE	B1	Plate_Layout_LC0555_run - (1)	R10001	OID50399	O15169	AXIN1	assay	Reveal	1	1571	-3.3894	-0.3005	Plate control	-0.3005	PASS	PASS	1.1.3	NPX Map	1.1.3	5.1.0	ngs2counts	Illumina NovaSeq X Plus
WK-2025052801549	SAMPLE	B2	Plate_Layout_LC0555_run - (1)	R10001	OID50399	O15169	AXIN1	assay	Reveal	1	1348	-3.7138	-0.6249	Plate control	-0.6249	PASS	PASS	1.1.3	NPX Map	1.1.3	5.1.0	ngs2counts	Illumina NovaSeq X Plus
SC2	SAMPLE_CONTROL	B12	Plate_Layout_LC0555_run - (1)	R10001	OID50399	O15169	AXIN1	assay	Reveal	1	1671	-3.5698	-0.4809	Plate control	-0.4809	PASS	PASS	1.1.3	NPX Map	1.1.3	5.1.0	ngs2counts	Illumina NovaSeq X Plus
WK-2025052801546	SAMPLE	C1	Plate_Layout_LC0555_run - (1)	R10001	OID50399	O15169	AXIN1	assay	Reveal	1	1544	-3.7844	-0.6955	Plate control	-0.6955	PASS	PASS	1.1.3	NPX Map	1.1.3	5.1.0	ngs2counts	Illumina NovaSeq X Plus
WK-2025052801555	SAMPLE	C2	Plate_Layout_LC0555_run - (1)	R10001	OID50399	O15169	AXIN1	assay	Reveal	1	1111	-3.6754	-0.5864	Plate control	-0.5864	PASS	PASS	1.1.3	NPX Map	1.1.3	5.1.0	ngs2counts	Illumina NovaSeq X Plus
SC3	SAMPLE_CONTROL	C12	Plate_Layout_LC0555_run - (1)	R10001	OID50399	O15169	AXIN1	assay	Reveal	1	1582	-3.6457	-0.5568	Plate control	-0.5568	PASS	PASS	1.1.3	NPX Map	1.1.3	5.1.0	ngs2counts	Illumina NovaSeq X Plus
WK-2025052801553	SAMPLE	D1	Plate_Layout_LC0555_run - (1)	R10001	OID50399	O15169	AXIN1	assay	Reveal	1	1364	-3.5746	-0.4857	Plate control	-0.4857	PASS	PASS	1.1.3	NPX Map	1.1.3	5.1.0	ngs2counts	Illumina NovaSeq X Plus
PC1	PLATE_CONTROL	D12	Plate_Layout_LC0555_run - (1)	R10001	OID50399	O15169	AXIN1	assay	Reveal	1	2352	-3.0488	0.0402	Plate control	0.0402	PASS	PASS	1.1.3	NPX Map	1.1.3	5.1.0	ngs2counts	Illumina NovaSeq X Plus
WK-2025052801547	SAMPLE	E1	Plate_Layout_LC0555_run - (1)	R10001	OID50399	O15169	AXIN1	assay	Reveal	1	1359	-3.89	-0.8011	Plate control	-0.8011	PASS	PASS	1.1.3	NPX Map	1.1.3	5.1.0	ngs2counts	Illumina NovaSeq X Plus
PC2	PLATE_CONTROL	E12	Plate_Layout_LC0555_run - (1)	R10001	OID50399	O15169	AXIN1	assay	Reveal	1	2084	-3.0889	0	Plate control	0	PASS	PASS	1.1.3	NPX Map	1.1.3	5.1.0	ngs2counts	Illumina NovaSeq X Plus
WK-2025052801551	SAMPLE	F1	Plate_Layout_LC0555_run - (1)	R10001	OID50399	O15169	AXIN1	assay	Reveal	1	1450	-3.8345	-0.7455	Plate control	-0.7455	PASS	PASS	1.1.3	NPX Map	1.1.3	5.1.0	ngs2counts	Illumina NovaSeq X Plus
PC3	PLATE_CONTROL	F12	Plate_Layout_LC0555_run - (1)	R10001	OID50399	O15169	AXIN1	assay	Reveal	1	2453	-2.9616	0.1274	Plate control	0.1274	PASS	PASS	1.1.3	NPX Map	1.1.3	5.1.0	ngs2counts	Illumina NovaSeq X Plus
WK-2025052801548	SAMPLE	G1	Plate_Layout_LC0555_run - (1)	R10001	OID50399	O15169	AXIN1	assay	Reveal	1	1626	-3.8005	-0.7116	Plate control	-0.7116	PASS	PASS	1.1.3	NPX Map	1.1.3	5.1.0	ngs2counts	Illumina NovaSeq X Plus
NC1	NEGATIVE_CONTROL	G11	Plate_Layout_LC0555_run - (1)	R10001	OID50399	O15169	AXIN1	assay	Reveal	1	2078	-3.7594	-0.6704	Plate control	-0.6704	PASS	PASS	1.1.3	NPX Map	1.1.3	5.1.0	ngs2counts	Illumina NovaSeq X Plus
PC4	PLATE_CONTROL	G12	Plate_Layout_LC0555_run - (1)	R10001	OID50399	O15169	AXIN1	assay	Reveal	1	1967	-3.1918	-0.1028	Plate control	-0.1028	PASS	PASS	1.1.3	NPX Map	1.1.3	5.1.0	ngs2counts	Illumina NovaSeq X Plus
WK-2025052801554	SAMPLE	H1	Plate_Layout_LC0555_run - (1)	R10001	OID50399	O15169	AXIN1	assay	Reveal	1	1361	-3.4239	-0.335	Plate control	-0.335	PASS	PASS	1.1.3	NPX Map	1.1.3	5.1.0	ngs2counts	Illumina NovaSeq X Plus
NC2	NEGATIVE_CONTROL	H11	Plate_Layout_LC0555_run - (1)	R10001	OID50399	O15169	AXIN1	assay	Reveal	1	2004	-3.8414	-0.7524	Plate control	-0.7524	PASS	PASS	1.1.3	NPX Map	1.1.3	5.1.0	ngs2counts	Illumina NovaSeq X Plus
PC5	PLATE_CONTROL	H12	Plate_Layout_LC0555_run - (1)	R10001	OID50399	O15169	AXIN1	assay	Reveal	1	1876	-3.2856	-0.1967	Plate control	-0.1967	PASS	PASS	1.1.3	NPX Map	1.1.3	5.1.0	ngs2counts	Illumina NovaSeq X Plus
WK-2025052801545	SAMPLE	A1	Plate_Layout_LC0555_run - (1)	R10001	OID50400	Q9H6S1	AZI2	assay	Reveal	1	488	-4.9305	-0.2788	Plate control	-0.2788	PASS	PASS	1.1.3	NPX Map	1.1.3	5.1.0	ngs2counts	Illumina NovaSeq X Plus
WK-2025052801552	SAMPLE	A2	Plate_Layout_LC0555_run - (1)	R10001	OID50400	Q9H6S1	AZI2	assay	Reveal	1	518	-5.0764	-0.4247	Plate control	-0.4247	PASS	PASS	1.1.3	NPX Map	1.1.3	5.1.0	ngs2counts	Illumina NovaSeq X Plus
SC1	SAMPLE_CONTROL	A12	Plate_Layout_LC0555_run - (1)	R10001	OID50400	Q9H6S1	AZI2	assay	Reveal	1	720	-4.9093	-0.2575	Plate control	-0.2575	PASS	PASS	1.1.3	NPX Map	1.1.3	5.1.0	ngs2counts	Illumina NovaSeq X Plus
WK-2025052801550	SAMPLE	B1	Plate_Layout_LC0555_run - (1)	R10001	OID50400	Q9H6S1	AZI2	assay	Reveal	1	447	-5.2027	-0.551	Plate control	-0.551	PASS	PASS	1.1.3	NPX Map	1.1.3	5.1.0	ngs2counts	Illumina NovaSeq X Plus
WK-2025052801549	SAMPLE	B2	Plate_Layout_LC0555_run - (1)	R10001	OID50400	Q9H6S1	AZI2	assay	Reveal	1	470	-5.2339	-0.5821	Plate control	-0.5821	PASS	PASS	1.1.3	NPX Map	1.1.3	5.1.0	ngs2counts	Illumina NovaSeq X Plus
SC2	SAMPLE_CONTROL	B12	Plate_Layout_LC0555_run - (1)	R10001	OID50400	Q9H6S1	AZI2	assay	Reveal	1	675	-4.8776	-0.2259	Plate control	-0.2259	PASS	PASS	1.1.3	NPX Map	1.1.3	5.1.0	ngs2counts	Illumina NovaSeq X Plus
WK-2025052801546	SAMPLE	C1	Plate_Layout_LC0555_run - (1)	R10001	OID50400	Q9H6S1	AZI2	assay	Reveal	1	691	-4.9443	-0.2926	Plate control	-0.2926	PASS	PASS	1.1.3	NPX Map	1.1.3	5.1.0	ngs2counts	Illumina NovaSeq X Plus
WK-2025052801555	SAMPLE	C2	Plate_Layout_LC0555_run - (1)	R10001	OID50400	Q9H6S1	AZI2	assay	Reveal	1	544	-4.7055	-0.0538	Plate control	-0.0538	PASS	PASS	1.1.3	NPX Map	1.1.3	5.1.0	ngs2counts	Illumina NovaSeq X Plus
SC3	SAMPLE_CONTROL	C12	Plate_Layout_LC0555_run - (1)	R10001	OID50400	Q9H6S1	AZI2	assay	Reveal	1	670	-4.8852	-0.2335	Plate control	-0.2335	PASS	PASS	1.1.3	NPX Map	1.1.3	5.1.0	ngs2counts	Illumina NovaSeq X Plus
WK-2025052801553	SAMPLE	D1	Plate_Layout_LC0555_run - (1)	R10001	OID50400	Q9H6S1	AZI2	assay	Reveal	1	394	-5.3662	-0.7144	Plate control	-0.7144	PASS	PASS	1.1.3	NPX Map	1.1.3	5.1.0	ngs2counts	Illumina NovaSeq X Plus
PC1	PLATE_CONTROL	D12	Plate_Layout_LC0555_run - (1)	R10001	OID50400	Q9H6S1	AZI2	assay	Reveal	1	782	-4.6374	0.0143	Plate control	0.0143	PASS	PASS	1.1.3	NPX Map	1.1.3	5.1.0	ngs2counts	Illumina NovaSeq X Plus
WK-2025052801547	SAMPLE	E1	Plate_Layout_LC0555_run - (1)	R10001	OID50400	Q9H6S1	AZI2	assay	Reveal	1	495	-5.3471	-0.6953	Plate control	-0.6953	PASS	PASS	1.1.3	NPX Map	1.1.3	5.1.0	ngs2counts	Illumina NovaSeq X Plus
PC2	PLATE_CONTROL	E12	Plate_Layout_LC0555_run - (1)	R10001	OID50400	Q9H6S1	AZI2	assay	Reveal	1	618	-4.8426	-0.1909	Plate control	-0.1909	PASS	PASS	1.1.3	NPX Map	1.1.3	5.1.0	ngs2counts	Illumina NovaSeq X Plus
WK-2025052801551	SAMPLE	F1	Plate_Layout_LC0555_run - (1)	R10001	OID50400	Q9H6S1	AZI2	assay	Reveal	1	531	-5.2837	-0.632	Plate control	-0.632	PASS	PASS	1.1.3	NPX Map	1.1.3	5.1.0	ngs2counts	Illumina NovaSeq X Plus
PC3	PLATE_CONTROL	F12	Plate_Layout_LC0555_run - (1)	R10001	OID50400	Q9H6S1	AZI2	assay	Reveal	1	751	-4.6692	-0.0175	Plate control	-0.0175	PASS	PASS	1.1.3	NPX Map	1.1.3	5.1.0	ngs2counts	Illumina NovaSeq X Plus
WK-2025052801548	SAMPLE	G1	Plate_Layout_LC0555_run - (1)	R10001	OID50400	Q9H6S1	AZI2	assay	Reveal	1	543	-5.3828	-0.7311	Plate control	-0.7311	PASS	PASS	1.1.3	NPX Map	1.1.3	5.1.0	ngs2counts	Illumina NovaSeq X Plus
NC1	NEGATIVE_CONTROL	G11	Plate_Layout_LC0555_run - (1)	R10001	OID50400	Q9H6S1	AZI2	assay	Reveal	1	609	-5.53	-0.8783	Plate control	-0.8783	PASS	PASS	1.1.3	NPX Map	1.1.3	5.1.0	ngs2counts	Illumina NovaSeq X Plus
PC4	PLATE_CONTROL	G12	Plate_Layout_LC0555_run - (1)	R10001	OID50400	Q9H6S1	AZI2	assay	Reveal	1	715	-4.6517	0	Plate control	0	PASS	PASS	1.1.3	NPX Map	1.1.3	5.1.0	ngs2counts	Illumina NovaSeq X Plus
WK-2025052801554	SAMPLE	H1	Plate_Layout_LC0555_run - (1)	R10001	OID50400	Q9H6S1	AZI2	assay	Reveal	1	1183	-3.6261	1.0256	Plate control	1.0256	PASS	PASS	1.1.3	NPX Map	1.1.3	5.1.0	ngs2counts	Illumina NovaSeq X Plus
NC2	NEGATIVE_CONTROL	H11	Plate_Layout_LC0555_run - (1)	R10001	OID50400	Q9H6S1	AZI2	assay	Reveal	1	753	-5.2535	-0.6018	Plate control	-0.6018	PASS	PASS	1.1.3	NPX Map	1.1.3	5.1.0	ngs2counts	Illumina NovaSeq X Plus
PC5	PLATE_CONTROL	H12	Plate_Layout_LC0555_run - (1)	R10001	OID50400	Q9H6S1	AZI2	assay	Reveal	1	755	-4.5988	0.053	Plate control	0.053	PASS	PASS	1.1.3	NPX Map	1.1.3	5.1.0	ngs2counts	Illumina NovaSeq X Plus
WK-2025052801545	SAMPLE	A1	Plate_Layout_LC0555_run - (1)	R10001	OID50401	Q8NFL0	B3GNT7	assay	Reveal	1	251	-5.8897	-3.6829	Plate control	-3.6829	PASS	PASS	1.1.3	NPX Map	1.1.3	5.1.0	ngs2counts	Illumina NovaSeq X Plus
WK-2025052801552	SAMPLE	A2	Plate_Layout_LC0555_run - (1)	R10001	OID50401	Q8NFL0	B3GNT7	assay	Reveal	1	426	-5.3585	-3.1517	Plate control	-3.1517	PASS	PASS	1.1.3	NPX Map	1.1.3	5.1.0	ngs2counts	Illumina NovaSeq X Plus
SC1	SAMPLE_CONTROL	A12	Plate_Layout_LC0555_run - (1)	R10001	OID50401	Q8NFL0	B3GNT7	assay	Reveal	1	4058	-2.4146	-0.2078	Plate control	-0.2078	PASS	PASS	1.1.3	NPX Map	1.1.3	5.1.0	ngs2counts	Illumina NovaSeq X Plus
WK-2025052801550	SAMPLE	B1	Plate_Layout_LC0555_run - (1)	R10001	OID50401	Q8NFL0	B3GNT7	assay	Reveal	1	194	-6.4069	-4.2001	Plate control	-4.2001	PASS	PASS	1.1.3	NPX Map	1.1.3	5.1.0	ngs2counts	Illumina NovaSeq X Plus
WK-2025052801549	SAMPLE	B2	Plate_Layout_LC0555_run - (1)	R10001	OID50401	Q8NFL0	B3GNT7	assay	Reveal	1	217	-6.3489	-4.142	Plate control	-4.142	PASS	PASS	1.1.3	NPX Map	1.1.3	5.1.0	ngs2counts	Illumina NovaSeq X Plus
SC2	SAMPLE_CONTROL	B12	Plate_Layout_LC0555_run - (1)	R10001	OID50401	Q8NFL0	B3GNT7	assay	Reveal	1	4088	-2.2792	-0.0724	Plate control	-0.0724	PASS	PASS	1.1.3	NPX Map	1.1.3	5.1.0	ngs2counts	Illumina NovaSeq X Plus
WK-2025052801546	SAMPLE	C1	Plate_Layout_LC0555_run - (1)	R10001	OID50401	Q8NFL0	B3GNT7	assay	Reveal	1	285	-6.2221	-4.0153	Plate control	-4.0153	PASS	PASS	1.1.3	NPX Map	1.1.3	5.1.0	ngs2counts	Illumina NovaSeq X Plus
WK-2025052801555	SAMPLE	C2	Plate_Layout_LC0555_run - (1)	R10001	OID50401	Q8NFL0	B3GNT7	assay	Reveal	1	298	-5.5738	-3.367	Plate control	-3.367	PASS	PASS	1.1.3	NPX Map	1.1.3	5.1.0	ngs2counts	Illumina NovaSeq X Plus
SC3	SAMPLE_CONTROL	C12	Plate_Layout_LC0555_run - (1)	R10001	OID50401	Q8NFL0	B3GNT7	assay	Reveal	1	3996	-2.3089	-0.1021	Plate control	-0.1021	PASS	PASS	1.1.3	NPX Map	1.1.3	5.1.0	ngs2counts	Illumina NovaSeq X Plus
WK-2025052801553	SAMPLE	D1	Plate_Layout_LC0555_run - (1)	R10001	OID50401	Q8NFL0	B3GNT7	assay	Reveal	1	169	-6.5874	-4.3806	Plate control	-4.3806	PASS	PASS	1.1.3	NPX Map	1.1.3	5.1.0	ngs2counts	Illumina NovaSeq X Plus
PC1	PLATE_CONTROL	D12	Plate_Layout_LC0555_run - (1)	R10001	OID50401	Q8NFL0	B3GNT7	assay	Reveal	1	4166	-2.224	-0.0172	Plate control	-0.0172	PASS	PASS	1.1.3	NPX Map	1.1.3	5.1.0	ngs2counts	Illumina NovaSeq X Plus
WK-2025052801547	SAMPLE	E1	Plate_Layout_LC0555_run - (1)	R10001	OID50401	Q8NFL0	B3GNT7	assay	Reveal	1	156	-7.0129	-4.8061	Plate control	-4.8061	PASS	PASS	1.1.3	NPX Map	1.1.3	5.1.0	ngs2counts	Illumina NovaSeq X Plus
PC2	PLATE_CONTROL	E12	Plate_Layout_LC0555_run - (1)	R10001	OID50401	Q8NFL0	B3GNT7	assay	Reveal	1	3841	-2.2068	0	Plate control	0	PASS	PASS	1.1.3	NPX Map	1.1.3	5.1.0	ngs2counts	Illumina NovaSeq X Plus
WK-2025052801551	SAMPLE	F1	Plate_Layout_LC0555_run - (1)	R10001	OID50401	Q8NFL0	B3GNT7	assay	Reveal	1	883	-4.55	-2.3432	Plate control	-2.3432	PASS	PASS	1.1.3	NPX Map	1.1.3	5.1.0	ngs2counts	Illumina NovaSeq X Plus
PC3	PLATE_CONTROL	F12	Plate_Layout_LC0555_run - (1)	R10001	OID50401	Q8NFL0	B3GNT7	assay	Reveal	1	4353	-2.1341	0.0727	Plate control	0.0727	PASS	PASS	1.1.3	NPX Map	1.1.3	5.1.0	ngs2counts	Illumina NovaSeq X Plus
WK-2025052801548	SAMPLE	G1	Plate_Layout_LC0555_run - (1)	R10001	OID50401	Q8NFL0	B3GNT7	assay	Reveal	1	191	-6.8902	-4.6834	Plate control	-4.6834	PASS	PASS	1.1.3	NPX Map	1.1.3	5.1.0	ngs2counts	Illumina NovaSeq X Plus
NC1	NEGATIVE_CONTROL	G11	Plate_Layout_LC0555_run - (1)	R10001	OID50401	Q8NFL0	B3GNT7	assay	Reveal	1	164	-7.4228	-5.216	Plate control	-5.216	PASS	PASS	1.1.3	NPX Map	1.1.3	5.1.0	ngs2counts	Illumina NovaSeq X Plus
PC4	PLATE_CONTROL	G12	Plate_Layout_LC0555_run - (1)	R10001	OID50401	Q8NFL0	B3GNT7	assay	Reveal	1	4280	-2.0701	0.1367	Plate control	0.1367	PASS	PASS	1.1.3	NPX Map	1.1.3	5.1.0	ngs2counts	Illumina NovaSeq X Plus
WK-2025052801554	SAMPLE	H1	Plate_Layout_LC0555_run - (1)	R10001	OID50401	Q8NFL0	B3GNT7	assay	Reveal	1	282	-5.6948	-3.488	Plate control	-3.488	PASS	PASS	1.1.3	NPX Map	1.1.3	5.1.0	ngs2counts	Illumina NovaSeq X Plus
NC2	NEGATIVE_CONTROL	H11	Plate_Layout_LC0555_run - (1)	R10001	OID50401	Q8NFL0	B3GNT7	assay	Reveal	1	192	-7.2251	-5.0183	Plate control	-5.0183	PASS	PASS	1.1.3	NPX Map	1.1.3	5.1.0	ngs2counts	Illumina NovaSeq X Plus
PC5	PLATE_CONTROL	H12	Plate_Layout_LC0555_run - (1)	R10001	OID50401	Q8NFL0	B3GNT7	assay	Reveal	1	3892	-2.2328	-0.026	Plate control	-0.026	PASS	PASS	1.1.3	NPX Map	1.1.3	5.1.0	ngs2counts	Illumina NovaSeq X Plus
WK-2025052801545	SAMPLE	A1	Plate_Layout_LC0555_run - (1)	R10001	OID50029	P56817	BACE1	assay	Reveal	1	528	-4.8169	0.6337	Plate control	0.6337	PASS	PASS	1.1.3	NPX Map	1.1.3	5.1.0	ngs2counts	Illumina NovaSeq X Plus
WK-2025052801552	SAMPLE	A2	Plate_Layout_LC0555_run - (1)	R10001	OID50029	P56817	BACE1	assay	Reveal	1	708	-4.6256	0.8249	Plate control	0.8249	PASS	PASS	1.1.3	NPX Map	1.1.3	5.1.0	ngs2counts	Illumina NovaSeq X Plus
SC1	SAMPLE_CONTROL	A12	Plate_Layout_LC0555_run - (1)	R10001	OID50029	P56817	BACE1	assay	Reveal	1	493	-5.4557	-0.0052	Plate control	-0.0052	PASS	PASS	1.1.3	NPX Map	1.1.3	5.1.0	ngs2counts	Illumina NovaSeq X Plus
WK-2025052801550	SAMPLE	B1	Plate_Layout_LC0555_run - (1)	R10001	OID50029	P56817	BACE1	assay	Reveal	1	553	-4.8957	0.5548	Plate control	0.5548	PASS	PASS	1.1.3	NPX Map	1.1.3	5.1.0	ngs2counts	Illumina NovaSeq X Plus
WK-2025052801549	SAMPLE	B2	Plate_Layout_LC0555_run - (1)	R10001	OID50029	P56817	BACE1	assay	Reveal	1	640	-4.7885	0.6621	Plate control	0.6621	PASS	PASS	1.1.3	NPX Map	1.1.3	5.1.0	ngs2counts	Illumina NovaSeq X Plus
SC2	SAMPLE_CONTROL	B12	Plate_Layout_LC0555_run - (1)	R10001	OID50029	P56817	BACE1	assay	Reveal	1	503	-5.3019	0.1486	Plate control	0.1486	PASS	PASS	1.1.3	NPX Map	1.1.3	5.1.0	ngs2counts	Illumina NovaSeq X Plus
WK-2025052801546	SAMPLE	C1	Plate_Layout_LC0555_run - (1)	R10001	OID50029	P56817	BACE1	assay	Reveal	1	560	-5.2476	0.203	Plate control	0.203	PASS	PASS	1.1.3	NPX Map	1.1.3	5.1.0	ngs2counts	Illumina NovaSeq X Plus
WK-2025052801555	SAMPLE	C2	Plate_Layout_LC0555_run - (1)	R10001	OID50029	P56817	BACE1	assay	Reveal	1	1384	-3.3584	2.0922	Plate control	2.0922	PASS	PASS	1.1.3	NPX Map	1.1.3	5.1.0	ngs2counts	Illumina NovaSeq X Plus
SC3	SAMPLE_CONTROL	C12	Plate_Layout_LC0555_run - (1)	R10001	OID50029	P56817	BACE1	assay	Reveal	1	417	-5.5693	-0.1188	Plate control	-0.1188	PASS	PASS	1.1.3	NPX Map	1.1.3	5.1.0	ngs2counts	Illumina NovaSeq X Plus
WK-2025052801553	SAMPLE	D1	Plate_Layout_LC0555_run - (1)	R10001	OID50029	P56817	BACE1	assay	Reveal	1	1101	-3.8836	1.5669	Plate control	1.5669	PASS	PASS	1.1.3	NPX Map	1.1.3	5.1.0	ngs2counts	Illumina NovaSeq X Plus
PC1	PLATE_CONTROL	D12	Plate_Layout_LC0555_run - (1)	R10001	OID50029	P56817	BACE1	assay	Reveal	1	500	-5.2827	0.1679	Plate control	0.1679	PASS	PASS	1.1.3	NPX Map	1.1.3	5.1.0	ngs2counts	Illumina NovaSeq X Plus
WK-2025052801547	SAMPLE	E1	Plate_Layout_LC0555_run - (1)	R10001	OID50029	P56817	BACE1	assay	Reveal	1	331	-5.9277	-0.4771	Plate control	-0.4771	PASS	PASS	1.1.3	NPX Map	1.1.3	5.1.0	ngs2counts	Illumina NovaSeq X Plus
PC2	PLATE_CONTROL	E12	Plate_Layout_LC0555_run - (1)	R10001	OID50029	P56817	BACE1	assay	Reveal	1	331	-5.7434	-0.2928	Plate control	-0.2928	PASS	PASS	1.1.3	NPX Map	1.1.3	5.1.0	ngs2counts	Illumina NovaSeq X Plus
WK-2025052801551	SAMPLE	F1	Plate_Layout_LC0555_run - (1)	R10001	OID50029	P56817	BACE1	assay	Reveal	1	371	-5.801	-0.3505	Plate control	-0.3505	PASS	PASS	1.1.3	NPX Map	1.1.3	5.1.0	ngs2counts	Illumina NovaSeq X Plus
PC3	PLATE_CONTROL	F12	Plate_Layout_LC0555_run - (1)	R10001	OID50029	P56817	BACE1	assay	Reveal	1	491	-5.2823	0.1682	Plate control	0.1682	PASS	PASS	1.1.3	NPX Map	1.1.3	5.1.0	ngs2counts	Illumina NovaSeq X Plus
WK-2025052801548	SAMPLE	G1	Plate_Layout_LC0555_run - (1)	R10001	OID50029	P56817	BACE1	assay	Reveal	1	334	-6.0839	-0.6334	Plate control	-0.6334	PASS	PASS	1.1.3	NPX Map	1.1.3	5.1.0	ngs2counts	Illumina NovaSeq X Plus
NC1	NEGATIVE_CONTROL	G11	Plate_Layout_LC0555_run - (1)	R10001	OID50029	P56817	BACE1	assay	Reveal	1	31	-9.8261	-4.3756	Plate control	-4.3756	PASS	PASS	1.1.3	NPX Map	1.1.3	5.1.0	ngs2counts	Illumina NovaSeq X Plus
PC4	PLATE_CONTROL	G12	Plate_Layout_LC0555_run - (1)	R10001	OID50029	P56817	BACE1	assay	Reveal	1	411	-5.4505	0	Plate control	0	PASS	PASS	1.1.3	NPX Map	1.1.3	5.1.0	ngs2counts	Illumina NovaSeq X Plus
WK-2025052801554	SAMPLE	H1	Plate_Layout_LC0555_run - (1)	R10001	OID50029	P56817	BACE1	assay	Reveal	1	1425	-3.3576	2.0929	Plate control	2.0929	PASS	PASS	1.1.3	NPX Map	1.1.3	5.1.0	ngs2counts	Illumina NovaSeq X Plus
NC2	NEGATIVE_CONTROL	H11	Plate_Layout_LC0555_run - (1)	R10001	OID50029	P56817	BACE1	assay	Reveal	1	14	-11.0027	-5.5521	Plate control	-5.5521	PASS	PASS	1.1.3	NPX Map	1.1.3	5.1.0	ngs2counts	Illumina NovaSeq X Plus
PC5	PLATE_CONTROL	H12	Plate_Layout_LC0555_run - (1)	R10001	OID50029	P56817	BACE1	assay	Reveal	1	388	-5.5592	-0.1086	Plate control	-0.1086	PASS	PASS	1.1.3	NPX Map	1.1.3	5.1.0	ngs2counts	Illumina NovaSeq X Plus
WK-2025052801545	SAMPLE	A1	Plate_Layout_LC0555_run - (1)	R10001	OID50402	O14867	BACH1	assay	Reveal	1	221	-6.0734	-0.9987	Plate control	-0.9987	PASS	PASS	1.1.3	NPX Map	1.1.3	5.1.0	ngs2counts	Illumina NovaSeq X Plus
WK-2025052801552	SAMPLE	A2	Plate_Layout_LC0555_run - (1)	R10001	OID50402	O14867	BACH1	assay	Reveal	1	236	-6.2106	-1.1359	Plate control	-1.1359	PASS	PASS	1.1.3	NPX Map	1.1.3	5.1.0	ngs2counts	Illumina NovaSeq X Plus
SC1	SAMPLE_CONTROL	A12	Plate_Layout_LC0555_run - (1)	R10001	OID50402	O14867	BACH1	assay	Reveal	1	380	-5.8313	-0.7566	Plate control	-0.7566	PASS	PASS	1.1.3	NPX Map	1.1.3	5.1.0	ngs2counts	Illumina NovaSeq X Plus
WK-2025052801550	SAMPLE	B1	Plate_Layout_LC0555_run - (1)	R10001	OID50402	O14867	BACH1	assay	Reveal	1	130	-6.9845	-1.9098	Plate control	-1.9098	PASS	PASS	1.1.3	NPX Map	1.1.3	5.1.0	ngs2counts	Illumina NovaSeq X Plus
WK-2025052801549	SAMPLE	B2	Plate_Layout_LC0555_run - (1)	R10001	OID50402	O14867	BACH1	assay	Reveal	1	198	-6.481	-1.4064	Plate control	-1.4064	PASS	PASS	1.1.3	NPX Map	1.1.3	5.1.0	ngs2counts	Illumina NovaSeq X Plus
SC2	SAMPLE_CONTROL	B12	Plate_Layout_LC0555_run - (1)	R10001	OID50402	O14867	BACH1	assay	Reveal	1	276	-6.1678	-1.0931	Plate control	-1.0931	PASS	PASS	1.1.3	NPX Map	1.1.3	5.1.0	ngs2counts	Illumina NovaSeq X Plus
WK-2025052801546	SAMPLE	C1	Plate_Layout_LC0555_run - (1)	R10001	OID50402	O14867	BACH1	assay	Reveal	1	190	-6.807	-1.7323	Plate control	-1.7323	PASS	PASS	1.1.3	NPX Map	1.1.3	5.1.0	ngs2counts	Illumina NovaSeq X Plus
WK-2025052801555	SAMPLE	C2	Plate_Layout_LC0555_run - (1)	R10001	OID50402	O14867	BACH1	assay	Reveal	1	237	-5.9043	-0.8296	Plate control	-0.8296	PASS	PASS	1.1.3	NPX Map	1.1.3	5.1.0	ngs2counts	Illumina NovaSeq X Plus
SC3	SAMPLE_CONTROL	C12	Plate_Layout_LC0555_run - (1)	R10001	OID50402	O14867	BACH1	assay	Reveal	1	317	-5.9649	-0.8902	Plate control	-0.8902	PASS	PASS	1.1.3	NPX Map	1.1.3	5.1.0	ngs2counts	Illumina NovaSeq X Plus
WK-2025052801553	SAMPLE	D1	Plate_Layout_LC0555_run - (1)	R10001	OID50402	O14867	BACH1	assay	Reveal	1	218	-6.2201	-1.1454	Plate control	-1.1454	PASS	PASS	1.1.3	NPX Map	1.1.3	5.1.0	ngs2counts	Illumina NovaSeq X Plus
PC1	PLATE_CONTROL	D12	Plate_Layout_LC0555_run - (1)	R10001	OID50402	O14867	BACH1	assay	Reveal	1	547	-5.153	-0.0784	Plate control	-0.0784	PASS	PASS	1.1.3	NPX Map	1.1.3	5.1.0	ngs2counts	Illumina NovaSeq X Plus
WK-2025052801547	SAMPLE	E1	Plate_Layout_LC0555_run - (1)	R10001	OID50402	O14867	BACH1	assay	Reveal	1	173	-6.8637	-1.789	Plate control	-1.789	PASS	PASS	1.1.3	NPX Map	1.1.3	5.1.0	ngs2counts	Illumina NovaSeq X Plus
PC2	PLATE_CONTROL	E12	Plate_Layout_LC0555_run - (1)	R10001	OID50402	O14867	BACH1	assay	Reveal	1	484	-5.1952	-0.1205	Plate control	-0.1205	PASS	PASS	1.1.3	NPX Map	1.1.3	5.1.0	ngs2counts	Illumina NovaSeq X Plus
WK-2025052801551	SAMPLE	F1	Plate_Layout_LC0555_run - (1)	R10001	OID50402	O14867	BACH1	assay	Reveal	1	245	-6.3997	-1.325	Plate control	-1.325	PASS	PASS	1.1.3	NPX Map	1.1.3	5.1.0	ngs2counts	Illumina NovaSeq X Plus
PC3	PLATE_CONTROL	F12	Plate_Layout_LC0555_run - (1)	R10001	OID50402	O14867	BACH1	assay	Reveal	1	567	-5.0747	0	Plate control	0	PASS	PASS	1.1.3	NPX Map	1.1.3	5.1.0	ngs2counts	Illumina NovaSeq X Plus
WK-2025052801548	SAMPLE	G1	Plate_Layout_LC0555_run - (1)	R10001	OID50402	O14867	BACH1	assay	Reveal	1	247	-6.5192	-1.4446	Plate control	-1.4446	PASS	PASS	1.1.3	NPX Map	1.1.3	5.1.0	ngs2counts	Illumina NovaSeq X Plus
NC1	NEGATIVE_CONTROL	G11	Plate_Layout_LC0555_run - (1)	R10001	OID50402	O14867	BACH1	assay	Reveal	1	302	-6.5419	-1.4672	Plate control	-1.4672	PASS	PASS	1.1.3	NPX Map	1.1.3	5.1.0	ngs2counts	Illumina NovaSeq X Plus
PC4	PLATE_CONTROL	G12	Plate_Layout_LC0555_run - (1)	R10001	OID50402	O14867	BACH1	assay	Reveal	1	558	-5.0094	0.0653	Plate control	0.0653	PASS	PASS	1.1.3	NPX Map	1.1.3	5.1.0	ngs2counts	Illumina NovaSeq X Plus
WK-2025052801554	SAMPLE	H1	Plate_Layout_LC0555_run - (1)	R10001	OID50402	O14867	BACH1	assay	Reveal	1	614	-4.5723	0.5024	Plate control	0.5024	PASS	PASS	1.1.3	NPX Map	1.1.3	5.1.0	ngs2counts	Illumina NovaSeq X Plus
NC2	NEGATIVE_CONTROL	H11	Plate_Layout_LC0555_run - (1)	R10001	OID50402	O14867	BACH1	assay	Reveal	1	240	-6.9031	-1.8284	Plate control	-1.8284	PASS	PASS	1.1.3	NPX Map	1.1.3	5.1.0	ngs2counts	Illumina NovaSeq X Plus
PC5	PLATE_CONTROL	H12	Plate_Layout_LC0555_run - (1)	R10001	OID50402	O14867	BACH1	assay	Reveal	1	560	-5.0298	0.0449	Plate control	0.0449	PASS	PASS	1.1.3	NPX Map	1.1.3	5.1.0	ngs2counts	Illumina NovaSeq X Plus
WK-2025052801545	SAMPLE	A1	Plate_Layout_LC0555_run - (1)	R10001	OID50103	O95429	BAG4	assay	Reveal	1	1353	-3.4593	-0.9951	Plate control	-0.9951	PASS	PASS	1.1.3	NPX Map	1.1.3	5.1.0	ngs2counts	Illumina NovaSeq X Plus
WK-2025052801552	SAMPLE	A2	Plate_Layout_LC0555_run - (1)	R10001	OID50103	O95429	BAG4	assay	Reveal	1	1287	-3.7635	-1.2992	Plate control	-1.2992	PASS	PASS	1.1.3	NPX Map	1.1.3	5.1.0	ngs2counts	Illumina NovaSeq X Plus
SC1	SAMPLE_CONTROL	A12	Plate_Layout_LC0555_run - (1)	R10001	OID50103	O95429	BAG4	assay	Reveal	1	2205	-3.2946	-0.8304	Plate control	-0.8304	PASS	PASS	1.1.3	NPX Map	1.1.3	5.1.0	ngs2counts	Illumina NovaSeq X Plus
WK-2025052801550	SAMPLE	B1	Plate_Layout_LC0555_run - (1)	R10001	OID50103	O95429	BAG4	assay	Reveal	1	1092	-3.9141	-1.4499	Plate control	-1.4499	PASS	PASS	1.1.3	NPX Map	1.1.3	5.1.0	ngs2counts	Illumina NovaSeq X Plus
WK-2025052801549	SAMPLE	B2	Plate_Layout_LC0555_run - (1)	R10001	OID50103	O95429	BAG4	assay	Reveal	1	1156	-3.9355	-1.4713	Plate control	-1.4713	PASS	PASS	1.1.3	NPX Map	1.1.3	5.1.0	ngs2counts	Illumina NovaSeq X Plus
SC2	SAMPLE_CONTROL	B12	Plate_Layout_LC0555_run - (1)	R10001	OID50103	O95429	BAG4	assay	Reveal	1	2407	-3.0433	-0.5791	Plate control	-0.5791	PASS	PASS	1.1.3	NPX Map	1.1.3	5.1.0	ngs2counts	Illumina NovaSeq X Plus
WK-2025052801546	SAMPLE	C1	Plate_Layout_LC0555_run - (1)	R10001	OID50103	O95429	BAG4	assay	Reveal	1	1217	-4.1278	-1.6635	Plate control	-1.6635	PASS	PASS	1.1.3	NPX Map	1.1.3	5.1.0	ngs2counts	Illumina NovaSeq X Plus
WK-2025052801555	SAMPLE	C2	Plate_Layout_LC0555_run - (1)	R10001	OID50103	O95429	BAG4	assay	Reveal	1	1355	-3.3889	-0.9247	Plate control	-0.9247	PASS	PASS	1.1.3	NPX Map	1.1.3	5.1.0	ngs2counts	Illumina NovaSeq X Plus
SC3	SAMPLE_CONTROL	C12	Plate_Layout_LC0555_run - (1)	R10001	OID50103	O95429	BAG4	assay	Reveal	1	2333	-3.0852	-0.621	Plate control	-0.621	PASS	PASS	1.1.3	NPX Map	1.1.3	5.1.0	ngs2counts	Illumina NovaSeq X Plus
WK-2025052801553	SAMPLE	D1	Plate_Layout_LC0555_run - (1)	R10001	OID50103	O95429	BAG4	assay	Reveal	1	1113	-3.868	-1.4038	Plate control	-1.4038	PASS	PASS	1.1.3	NPX Map	1.1.3	5.1.0	ngs2counts	Illumina NovaSeq X Plus
PC1	PLATE_CONTROL	D12	Plate_Layout_LC0555_run - (1)	R10001	OID50103	O95429	BAG4	assay	Reveal	1	3602	-2.4339	0.0304	Plate control	0.0304	PASS	PASS	1.1.3	NPX Map	1.1.3	5.1.0	ngs2counts	Illumina NovaSeq X Plus
WK-2025052801547	SAMPLE	E1	Plate_Layout_LC0555_run - (1)	R10001	OID50103	O95429	BAG4	assay	Reveal	1	1130	-4.1562	-1.692	Plate control	-1.692	PASS	PASS	1.1.3	NPX Map	1.1.3	5.1.0	ngs2counts	Illumina NovaSeq X Plus
PC2	PLATE_CONTROL	E12	Plate_Layout_LC0555_run - (1)	R10001	OID50103	O95429	BAG4	assay	Reveal	1	3045	-2.5418	-0.0776	Plate control	-0.0776	PASS	PASS	1.1.3	NPX Map	1.1.3	5.1.0	ngs2counts	Illumina NovaSeq X Plus
WK-2025052801551	SAMPLE	F1	Plate_Layout_LC0555_run - (1)	R10001	OID50103	O95429	BAG4	assay	Reveal	1	1363	-3.9237	-1.4595	Plate control	-1.4595	PASS	PASS	1.1.3	NPX Map	1.1.3	5.1.0	ngs2counts	Illumina NovaSeq X Plus
PC3	PLATE_CONTROL	F12	Plate_Layout_LC0555_run - (1)	R10001	OID50103	O95429	BAG4	assay	Reveal	1	3655	-2.3862	0.078	Plate control	0.078	PASS	PASS	1.1.3	NPX Map	1.1.3	5.1.0	ngs2counts	Illumina NovaSeq X Plus
WK-2025052801548	SAMPLE	G1	Plate_Layout_LC0555_run - (1)	R10001	OID50103	O95429	BAG4	assay	Reveal	1	1284	-4.1412	-1.677	Plate control	-1.677	PASS	PASS	1.1.3	NPX Map	1.1.3	5.1.0	ngs2counts	Illumina NovaSeq X Plus
NC1	NEGATIVE_CONTROL	G11	Plate_Layout_LC0555_run - (1)	R10001	OID50103	O95429	BAG4	assay	Reveal	1	1504	-4.2257	-1.7615	Plate control	-1.7615	PASS	PASS	1.1.3	NPX Map	1.1.3	5.1.0	ngs2counts	Illumina NovaSeq X Plus
PC4	PLATE_CONTROL	G12	Plate_Layout_LC0555_run - (1)	R10001	OID50103	O95429	BAG4	assay	Reveal	1	3257	-2.4642	0	Plate control	0	PASS	PASS	1.1.3	NPX Map	1.1.3	5.1.0	ngs2counts	Illumina NovaSeq X Plus
WK-2025052801554	SAMPLE	H1	Plate_Layout_LC0555_run - (1)	R10001	OID50103	O95429	BAG4	assay	Reveal	1	3021	-2.2736	0.1907	Plate control	0.1907	PASS	PASS	1.1.3	NPX Map	1.1.3	5.1.0	ngs2counts	Illumina NovaSeq X Plus
NC2	NEGATIVE_CONTROL	H11	Plate_Layout_LC0555_run - (1)	R10001	OID50103	O95429	BAG4	assay	Reveal	1	1613	-4.1545	-1.6903	Plate control	-1.6903	PASS	PASS	1.1.3	NPX Map	1.1.3	5.1.0	ngs2counts	Illumina NovaSeq X Plus
PC5	PLATE_CONTROL	H12	Plate_Layout_LC0555_run - (1)	R10001	OID50103	O95429	BAG4	assay	Reveal	1	3050	-2.5845	-0.1203	Plate control	-0.1203	PASS	PASS	1.1.3	NPX Map	1.1.3	5.1.0	ngs2counts	Illumina NovaSeq X Plus
WK-2025052801545	SAMPLE	A1	Plate_Layout_LC0555_run - (1)	R10001	OID50404	Q9UL15	BAG5	assay	Reveal	1	185	-6.3299	-2.5332	Plate control	-2.5332	PASS	PASS	1.1.3	NPX Map	1.1.3	5.1.0	ngs2counts	Illumina NovaSeq X Plus
WK-2025052801552	SAMPLE	A2	Plate_Layout_LC0555_run - (1)	R10001	OID50404	Q9UL15	BAG5	assay	Reveal	1	371	-5.558	-1.7613	Plate control	-1.7613	PASS	PASS	1.1.3	NPX Map	1.1.3	5.1.0	ngs2counts	Illumina NovaSeq X Plus
SC1	SAMPLE_CONTROL	A12	Plate_Layout_LC0555_run - (1)	R10001	OID50404	Q9UL15	BAG5	assay	Reveal	1	1032	-4.3899	-0.5932	Plate control	-0.5932	PASS	PASS	1.1.3	NPX Map	1.1.3	5.1.0	ngs2counts	Illumina NovaSeq X Plus
WK-2025052801550	SAMPLE	B1	Plate_Layout_LC0555_run - (1)	R10001	OID50404	Q9UL15	BAG5	assay	Reveal	1	172	-6.5806	-2.7839	Plate control	-2.7839	PASS	PASS	1.1.3	NPX Map	1.1.3	5.1.0	ngs2counts	Illumina NovaSeq X Plus
WK-2025052801549	SAMPLE	B2	Plate_Layout_LC0555_run - (1)	R10001	OID50404	Q9UL15	BAG5	assay	Reveal	1	162	-6.7706	-2.9739	Plate control	-2.9739	PASS	PASS	1.1.3	NPX Map	1.1.3	5.1.0	ngs2counts	Illumina NovaSeq X Plus
SC2	SAMPLE_CONTROL	B12	Plate_Layout_LC0555_run - (1)	R10001	OID50404	Q9UL15	BAG5	assay	Reveal	1	933	-4.4106	-0.6139	Plate control	-0.6139	PASS	PASS	1.1.3	NPX Map	1.1.3	5.1.0	ngs2counts	Illumina NovaSeq X Plus
WK-2025052801546	SAMPLE	C1	Plate_Layout_LC0555_run - (1)	R10001	OID50404	Q9UL15	BAG5	assay	Reveal	1	193	-6.7844	-2.9877	Plate control	-2.9877	PASS	PASS	1.1.3	NPX Map	1.1.3	5.1.0	ngs2counts	Illumina NovaSeq X Plus
WK-2025052801555	SAMPLE	C2	Plate_Layout_LC0555_run - (1)	R10001	OID50404	Q9UL15	BAG5	assay	Reveal	1	236	-5.9104	-2.1137	Plate control	-2.1137	PASS	PASS	1.1.3	NPX Map	1.1.3	5.1.0	ngs2counts	Illumina NovaSeq X Plus
SC3	SAMPLE_CONTROL	C12	Plate_Layout_LC0555_run - (1)	R10001	OID50404	Q9UL15	BAG5	assay	Reveal	1	921	-4.4262	-0.6295	Plate control	-0.6295	PASS	PASS	1.1.3	NPX Map	1.1.3	5.1.0	ngs2counts	Illumina NovaSeq X Plus
WK-2025052801553	SAMPLE	D1	Plate_Layout_LC0555_run - (1)	R10001	OID50404	Q9UL15	BAG5	assay	Reveal	1	173	-6.5536	-2.7569	Plate control	-2.7569	PASS	PASS	1.1.3	NPX Map	1.1.3	5.1.0	ngs2counts	Illumina NovaSeq X Plus
PC1	PLATE_CONTROL	D12	Plate_Layout_LC0555_run - (1)	R10001	OID50404	Q9UL15	BAG5	assay	Reveal	1	1386	-3.8117	-0.0151	Plate control	-0.0151	PASS	PASS	1.1.3	NPX Map	1.1.3	5.1.0	ngs2counts	Illumina NovaSeq X Plus
WK-2025052801547	SAMPLE	E1	Plate_Layout_LC0555_run - (1)	R10001	OID50404	Q9UL15	BAG5	assay	Reveal	1	172	-6.8721	-3.0754	Plate control	-3.0754	PASS	PASS	1.1.3	NPX Map	1.1.3	5.1.0	ngs2counts	Illumina NovaSeq X Plus
PC2	PLATE_CONTROL	E12	Plate_Layout_LC0555_run - (1)	R10001	OID50404	Q9UL15	BAG5	assay	Reveal	1	1391	-3.6722	0.1245	Plate control	0.1245	PASS	PASS	1.1.3	NPX Map	1.1.3	5.1.0	ngs2counts	Illumina NovaSeq X Plus
WK-2025052801551	SAMPLE	F1	Plate_Layout_LC0555_run - (1)	R10001	OID50404	Q9UL15	BAG5	assay	Reveal	1	255	-6.3419	-2.5453	Plate control	-2.5453	PASS	PASS	1.1.3	NPX Map	1.1.3	5.1.0	ngs2counts	Illumina NovaSeq X Plus
PC3	PLATE_CONTROL	F12	Plate_Layout_LC0555_run - (1)	R10001	OID50404	Q9UL15	BAG5	assay	Reveal	1	1375	-3.7967	0	Plate control	0	PASS	PASS	1.1.3	NPX Map	1.1.3	5.1.0	ngs2counts	Illumina NovaSeq X Plus
WK-2025052801548	SAMPLE	G1	Plate_Layout_LC0555_run - (1)	R10001	OID50404	Q9UL15	BAG5	assay	Reveal	1	202	-6.8094	-3.0127	Plate control	-3.0127	PASS	PASS	1.1.3	NPX Map	1.1.3	5.1.0	ngs2counts	Illumina NovaSeq X Plus
NC1	NEGATIVE_CONTROL	G11	Plate_Layout_LC0555_run - (1)	R10001	OID50404	Q9UL15	BAG5	assay	Reveal	1	208	-7.0799	-3.2832	Plate control	-3.2832	PASS	PASS	1.1.3	NPX Map	1.1.3	5.1.0	ngs2counts	Illumina NovaSeq X Plus
PC4	PLATE_CONTROL	G12	Plate_Layout_LC0555_run - (1)	R10001	OID50404	Q9UL15	BAG5	assay	Reveal	1	1326	-3.7607	0.036	Plate control	0.036	PASS	PASS	1.1.3	NPX Map	1.1.3	5.1.0	ngs2counts	Illumina NovaSeq X Plus
WK-2025052801554	SAMPLE	H1	Plate_Layout_LC0555_run - (1)	R10001	OID50404	Q9UL15	BAG5	assay	Reveal	1	709	-4.3647	-0.5681	Plate control	-0.5681	PASS	PASS	1.1.3	NPX Map	1.1.3	5.1.0	ngs2counts	Illumina NovaSeq X Plus
NC2	NEGATIVE_CONTROL	H11	Plate_Layout_LC0555_run - (1)	R10001	OID50404	Q9UL15	BAG5	assay	Reveal	1	147	-7.6103	-3.8137	Plate control	-3.8137	PASS	PASS	1.1.3	NPX Map	1.1.3	5.1.0	ngs2counts	Illumina NovaSeq X Plus
PC5	PLATE_CONTROL	H12	Plate_Layout_LC0555_run - (1)	R10001	OID50404	Q9UL15	BAG5	assay	Reveal	1	1296	-3.8192	-0.0226	Plate control	-0.0226	PASS	PASS	1.1.3	NPX Map	1.1.3	5.1.0	ngs2counts	Illumina NovaSeq X Plus
WK-2025052801545	SAMPLE	A1	Plate_Layout_LC0555_run - (1)	R10001	OID50405	P46379	BAG6	assay	Reveal	1	605	-4.6205	-2.8804	Plate control	-2.8804	PASS	PASS	1.1.3	NPX Map	1.1.3	5.1.0	ngs2counts	Illumina NovaSeq X Plus
WK-2025052801552	SAMPLE	A2	Plate_Layout_LC0555_run - (1)	R10001	OID50405	P46379	BAG6	assay	Reveal	1	715	-4.6115	-2.8713	Plate control	-2.8713	PASS	PASS	1.1.3	NPX Map	1.1.3	5.1.0	ngs2counts	Illumina NovaSeq X Plus
SC1	SAMPLE_CONTROL	A12	Plate_Layout_LC0555_run - (1)	R10001	OID50405	P46379	BAG6	assay	Reveal	1	5389	-2.0053	-0.2652	Plate control	-0.2652	PASS	PASS	1.1.3	NPX Map	1.1.3	5.1.0	ngs2counts	Illumina NovaSeq X Plus
WK-2025052801550	SAMPLE	B1	Plate_Layout_LC0555_run - (1)	R10001	OID50405	P46379	BAG6	assay	Reveal	1	551	-4.9009	-3.1608	Plate control	-3.1608	PASS	PASS	1.1.3	NPX Map	1.1.3	5.1.0	ngs2counts	Illumina NovaSeq X Plus
WK-2025052801549	SAMPLE	B2	Plate_Layout_LC0555_run - (1)	R10001	OID50405	P46379	BAG6	assay	Reveal	1	657	-4.7507	-3.0105	Plate control	-3.0105	PASS	PASS	1.1.3	NPX Map	1.1.3	5.1.0	ngs2counts	Illumina NovaSeq X Plus
SC2	SAMPLE_CONTROL	B12	Plate_Layout_LC0555_run - (1)	R10001	OID50405	P46379	BAG6	assay	Reveal	1	5524	-1.8448	-0.1047	Plate control	-0.1047	PASS	PASS	1.1.3	NPX Map	1.1.3	5.1.0	ngs2counts	Illumina NovaSeq X Plus
WK-2025052801546	SAMPLE	C1	Plate_Layout_LC0555_run - (1)	R10001	OID50405	P46379	BAG6	assay	Reveal	1	779	-4.7714	-3.0313	Plate control	-3.0313	PASS	PASS	1.1.3	NPX Map	1.1.3	5.1.0	ngs2counts	Illumina NovaSeq X Plus
WK-2025052801555	SAMPLE	C2	Plate_Layout_LC0555_run - (1)	R10001	OID50405	P46379	BAG6	assay	Reveal	1	530	-4.7431	-3.003	Plate control	-3.003	PASS	PASS	1.1.3	NPX Map	1.1.3	5.1.0	ngs2counts	Illumina NovaSeq X Plus
SC3	SAMPLE_CONTROL	C12	Plate_Layout_LC0555_run - (1)	R10001	OID50405	P46379	BAG6	assay	Reveal	1	5559	-1.8326	-0.0925	Plate control	-0.0925	PASS	PASS	1.1.3	NPX Map	1.1.3	5.1.0	ngs2counts	Illumina NovaSeq X Plus
WK-2025052801553	SAMPLE	D1	Plate_Layout_LC0555_run - (1)	R10001	OID50405	P46379	BAG6	assay	Reveal	1	726	-4.4844	-2.7443	Plate control	-2.7443	PASS	PASS	1.1.3	NPX Map	1.1.3	5.1.0	ngs2counts	Illumina NovaSeq X Plus
PC1	PLATE_CONTROL	D12	Plate_Layout_LC0555_run - (1)	R10001	OID50405	P46379	BAG6	assay	Reveal	1	5886	-1.7254	0.0147	Plate control	0.0147	PASS	PASS	1.1.3	NPX Map	1.1.3	5.1.0	ngs2counts	Illumina NovaSeq X Plus
WK-2025052801547	SAMPLE	E1	Plate_Layout_LC0555_run - (1)	R10001	OID50405	P46379	BAG6	assay	Reveal	1	610	-5.0457	-3.3056	Plate control	-3.3056	PASS	PASS	1.1.3	NPX Map	1.1.3	5.1.0	ngs2counts	Illumina NovaSeq X Plus
PC2	PLATE_CONTROL	E12	Plate_Layout_LC0555_run - (1)	R10001	OID50405	P46379	BAG6	assay	Reveal	1	5308	-1.7401	0	Plate control	0	PASS	PASS	1.1.3	NPX Map	1.1.3	5.1.0	ngs2counts	Illumina NovaSeq X Plus
WK-2025052801551	SAMPLE	F1	Plate_Layout_LC0555_run - (1)	R10001	OID50405	P46379	BAG6	assay	Reveal	1	848	-4.6084	-2.8683	Plate control	-2.8683	PASS	PASS	1.1.3	NPX Map	1.1.3	5.1.0	ngs2counts	Illumina NovaSeq X Plus
PC3	PLATE_CONTROL	F12	Plate_Layout_LC0555_run - (1)	R10001	OID50405	P46379	BAG6	assay	Reveal	1	5629	-1.7632	-0.0231	Plate control	-0.0231	PASS	PASS	1.1.3	NPX Map	1.1.3	5.1.0	ngs2counts	Illumina NovaSeq X Plus
WK-2025052801548	SAMPLE	G1	Plate_Layout_LC0555_run - (1)	R10001	OID50405	P46379	BAG6	assay	Reveal	1	737	-4.9421	-3.202	Plate control	-3.202	PASS	PASS	1.1.3	NPX Map	1.1.3	5.1.0	ngs2counts	Illumina NovaSeq X Plus
NC1	NEGATIVE_CONTROL	G11	Plate_Layout_LC0555_run - (1)	R10001	OID50405	P46379	BAG6	assay	Reveal	1	766	-5.1991	-3.459	Plate control	-3.459	PASS	PASS	1.1.3	NPX Map	1.1.3	5.1.0	ngs2counts	Illumina NovaSeq X Plus
PC4	PLATE_CONTROL	G12	Plate_Layout_LC0555_run - (1)	R10001	OID50405	P46379	BAG6	assay	Reveal	1	5602	-1.6818	0.0583	Plate control	0.0583	PASS	PASS	1.1.3	NPX Map	1.1.3	5.1.0	ngs2counts	Illumina NovaSeq X Plus
WK-2025052801554	SAMPLE	H1	Plate_Layout_LC0555_run - (1)	R10001	OID50405	P46379	BAG6	assay	Reveal	1	1089	-3.7456	-2.0055	Plate control	-2.0055	PASS	PASS	1.1.3	NPX Map	1.1.3	5.1.0	ngs2counts	Illumina NovaSeq X Plus
NC2	NEGATIVE_CONTROL	H11	Plate_Layout_LC0555_run - (1)	R10001	OID50405	P46379	BAG6	assay	Reveal	1	1001	-4.8428	-3.1027	Plate control	-3.1027	PASS	PASS	1.1.3	NPX Map	1.1.3	5.1.0	ngs2counts	Illumina NovaSeq X Plus
PC5	PLATE_CONTROL	H12	Plate_Layout_LC0555_run - (1)	R10001	OID50405	P46379	BAG6	assay	Reveal	1	5000	-1.8714	-0.1313	Plate control	-0.1313	PASS	PASS	1.1.3	NPX Map	1.1.3	5.1.0	ngs2counts	Illumina NovaSeq X Plus
WK-2025052801545	SAMPLE	A1	Plate_Layout_LC0555_run - (1)	R10001	OID50104	Q9UQB8	BAIAP2	assay	Reveal	1	472	-4.9786	-3.015	Plate control	-3.015	PASS	PASS	1.1.3	NPX Map	1.1.3	5.1.0	ngs2counts	Illumina NovaSeq X Plus
WK-2025052801552	SAMPLE	A2	Plate_Layout_LC0555_run - (1)	R10001	OID50104	Q9UQB8	BAIAP2	assay	Reveal	1	454	-5.2667	-3.303	Plate control	-3.303	PASS	PASS	1.1.3	NPX Map	1.1.3	5.1.0	ngs2counts	Illumina NovaSeq X Plus
SC1	SAMPLE_CONTROL	A12	Plate_Layout_LC0555_run - (1)	R10001	OID50104	Q9UQB8	BAIAP2	assay	Reveal	1	3488	-2.633	-0.6693	Plate control	-0.6693	PASS	PASS	1.1.3	NPX Map	1.1.3	5.1.0	ngs2counts	Illumina NovaSeq X Plus
WK-2025052801550	SAMPLE	B1	Plate_Layout_LC0555_run - (1)	R10001	OID50104	Q9UQB8	BAIAP2	assay	Reveal	1	590	-4.8023	-2.8386	Plate control	-2.8386	PASS	PASS	1.1.3	NPX Map	1.1.3	5.1.0	ngs2counts	Illumina NovaSeq X Plus
WK-2025052801549	SAMPLE	B2	Plate_Layout_LC0555_run - (1)	R10001	OID50104	Q9UQB8	BAIAP2	assay	Reveal	1	808	-4.4522	-2.4885	Plate control	-2.4885	PASS	PASS	1.1.3	NPX Map	1.1.3	5.1.0	ngs2counts	Illumina NovaSeq X Plus
SC2	SAMPLE_CONTROL	B12	Plate_Layout_LC0555_run - (1)	R10001	OID50104	Q9UQB8	BAIAP2	assay	Reveal	1	3277	-2.5982	-0.6345	Plate control	-0.6345	PASS	PASS	1.1.3	NPX Map	1.1.3	5.1.0	ngs2counts	Illumina NovaSeq X Plus
WK-2025052801546	SAMPLE	C1	Plate_Layout_LC0555_run - (1)	R10001	OID50104	Q9UQB8	BAIAP2	assay	Reveal	1	732	-4.8612	-2.8975	Plate control	-2.8975	PASS	PASS	1.1.3	NPX Map	1.1.3	5.1.0	ngs2counts	Illumina NovaSeq X Plus
WK-2025052801555	SAMPLE	C2	Plate_Layout_LC0555_run - (1)	R10001	OID50104	Q9UQB8	BAIAP2	assay	Reveal	1	550	-4.6897	-2.726	Plate control	-2.726	PASS	PASS	1.1.3	NPX Map	1.1.3	5.1.0	ngs2counts	Illumina NovaSeq X Plus
SC3	SAMPLE_CONTROL	C12	Plate_Layout_LC0555_run - (1)	R10001	OID50104	Q9UQB8	BAIAP2	assay	Reveal	1	3154	-2.6502	-0.6866	Plate control	-0.6866	PASS	PASS	1.1.3	NPX Map	1.1.3	5.1.0	ngs2counts	Illumina NovaSeq X Plus
WK-2025052801553	SAMPLE	D1	Plate_Layout_LC0555_run - (1)	R10001	OID50104	Q9UQB8	BAIAP2	assay	Reveal	1	477	-5.0904	-3.1267	Plate control	-3.1267	PASS	PASS	1.1.3	NPX Map	1.1.3	5.1.0	ngs2counts	Illumina NovaSeq X Plus
PC1	PLATE_CONTROL	D12	Plate_Layout_LC0555_run - (1)	R10001	OID50104	Q9UQB8	BAIAP2	assay	Reveal	1	5161	-1.915	0.0487	Plate control	0.0487	PASS	PASS	1.1.3	NPX Map	1.1.3	5.1.0	ngs2counts	Illumina NovaSeq X Plus
WK-2025052801547	SAMPLE	E1	Plate_Layout_LC0555_run - (1)	R10001	OID50104	Q9UQB8	BAIAP2	assay	Reveal	1	677	-4.8953	-2.9317	Plate control	-2.9317	PASS	PASS	1.1.3	NPX Map	1.1.3	5.1.0	ngs2counts	Illumina NovaSeq X Plus
PC2	PLATE_CONTROL	E12	Plate_Layout_LC0555_run - (1)	R10001	OID50104	Q9UQB8	BAIAP2	assay	Reveal	1	4546	-1.9637	0	Plate control	0	PASS	PASS	1.1.3	NPX Map	1.1.3	5.1.0	ngs2counts	Illumina NovaSeq X Plus
WK-2025052801551	SAMPLE	F1	Plate_Layout_LC0555_run - (1)	R10001	OID50104	Q9UQB8	BAIAP2	assay	Reveal	1	17175	-0.2683	1.6954	Plate control	1.6954	PASS	PASS	1.1.3	NPX Map	1.1.3	5.1.0	ngs2counts	Illumina NovaSeq X Plus
PC3	PLATE_CONTROL	F12	Plate_Layout_LC0555_run - (1)	R10001	OID50104	Q9UQB8	BAIAP2	assay	Reveal	1	5037	-1.9235	0.0401	Plate control	0.0401	PASS	PASS	1.1.3	NPX Map	1.1.3	5.1.0	ngs2counts	Illumina NovaSeq X Plus
WK-2025052801548	SAMPLE	G1	Plate_Layout_LC0555_run - (1)	R10001	OID50104	Q9UQB8	BAIAP2	assay	Reveal	1	877	-4.6912	-2.7275	Plate control	-2.7275	PASS	PASS	1.1.3	NPX Map	1.1.3	5.1.0	ngs2counts	Illumina NovaSeq X Plus
NC1	NEGATIVE_CONTROL	G11	Plate_Layout_LC0555_run - (1)	R10001	OID50104	Q9UQB8	BAIAP2	assay	Reveal	1	460	-5.9348	-3.9712	Plate control	-3.9712	PASS	PASS	1.1.3	NPX Map	1.1.3	5.1.0	ngs2counts	Illumina NovaSeq X Plus
PC4	PLATE_CONTROL	G12	Plate_Layout_LC0555_run - (1)	R10001	OID50104	Q9UQB8	BAIAP2	assay	Reveal	1	4335	-2.0517	-0.088	Plate control	-0.088	PASS	PASS	1.1.3	NPX Map	1.1.3	5.1.0	ngs2counts	Illumina NovaSeq X Plus
WK-2025052801554	SAMPLE	H1	Plate_Layout_LC0555_run - (1)	R10001	OID50104	Q9UQB8	BAIAP2	assay	Reveal	1	694	-4.3956	-2.4319	Plate control	-2.4319	PASS	PASS	1.1.3	NPX Map	1.1.3	5.1.0	ngs2counts	Illumina NovaSeq X Plus
NC2	NEGATIVE_CONTROL	H11	Plate_Layout_LC0555_run - (1)	R10001	OID50104	Q9UQB8	BAIAP2	assay	Reveal	1	565	-5.6679	-3.7042	Plate control	-3.7042	PASS	PASS	1.1.3	NPX Map	1.1.3	5.1.0	ngs2counts	Illumina NovaSeq X Plus
PC5	PLATE_CONTROL	H12	Plate_Layout_LC0555_run - (1)	R10001	OID50104	Q9UQB8	BAIAP2	assay	Reveal	1	4571	-2.0008	-0.0371	Plate control	-0.0371	PASS	PASS	1.1.3	NPX Map	1.1.3	5.1.0	ngs2counts	Illumina NovaSeq X Plus
WK-2025052801545	SAMPLE	A1	Plate_Layout_LC0555_run - (1)	R10001	OID50406	Q8NDB2	BANK1	assay	Reveal	1	249	-5.9013	-4.0289	Plate control	-4.0289	PASS	PASS	1.1.3	NPX Map	1.1.3	5.1.0	ngs2counts	Illumina NovaSeq X Plus
WK-2025052801552	SAMPLE	A2	Plate_Layout_LC0555_run - (1)	R10001	OID50406	Q8NDB2	BANK1	assay	Reveal	1	408	-5.4208	-3.5485	Plate control	-3.5485	PASS	PASS	1.1.3	NPX Map	1.1.3	5.1.0	ngs2counts	Illumina NovaSeq X Plus
SC1	SAMPLE_CONTROL	A12	Plate_Layout_LC0555_run - (1)	R10001	OID50406	Q8NDB2	BANK1	assay	Reveal	1	1953	-3.4697	-1.5973	Plate control	-1.5973	PASS	PASS	1.1.3	NPX Map	1.1.3	5.1.0	ngs2counts	Illumina NovaSeq X Plus
WK-2025052801550	SAMPLE	B1	Plate_Layout_LC0555_run - (1)	R10001	OID50406	Q8NDB2	BANK1	assay	Reveal	1	260	-5.9845	-4.1122	Plate control	-4.1122	PASS	PASS	1.1.3	NPX Map	1.1.3	5.1.0	ngs2counts	Illumina NovaSeq X Plus
WK-2025052801549	SAMPLE	B2	Plate_Layout_LC0555_run - (1)	R10001	OID50406	Q8NDB2	BANK1	assay	Reveal	1	348	-5.6675	-3.7951	Plate control	-3.7951	PASS	PASS	1.1.3	NPX Map	1.1.3	5.1.0	ngs2counts	Illumina NovaSeq X Plus
SC2	SAMPLE_CONTROL	B12	Plate_Layout_LC0555_run - (1)	R10001	OID50406	Q8NDB2	BANK1	assay	Reveal	1	2450	-3.0178	-1.1454	Plate control	-1.1454	PASS	PASS	1.1.3	NPX Map	1.1.3	5.1.0	ngs2counts	Illumina NovaSeq X Plus
WK-2025052801546	SAMPLE	C1	Plate_Layout_LC0555_run - (1)	R10001	OID50406	Q8NDB2	BANK1	assay	Reveal	1	593	-5.165	-3.2927	Plate control	-3.2927	PASS	PASS	1.1.3	NPX Map	1.1.3	5.1.0	ngs2counts	Illumina NovaSeq X Plus
WK-2025052801555	SAMPLE	C2	Plate_Layout_LC0555_run - (1)	R10001	OID50406	Q8NDB2	BANK1	assay	Reveal	1	384	-5.208	-3.3357	Plate control	-3.3357	PASS	PASS	1.1.3	NPX Map	1.1.3	5.1.0	ngs2counts	Illumina NovaSeq X Plus
SC3	SAMPLE_CONTROL	C12	Plate_Layout_LC0555_run - (1)	R10001	OID50406	Q8NDB2	BANK1	assay	Reveal	1	2263	-3.1292	-1.2569	Plate control	-1.2569	PASS	PASS	1.1.3	NPX Map	1.1.3	5.1.0	ngs2counts	Illumina NovaSeq X Plus
WK-2025052801553	SAMPLE	D1	Plate_Layout_LC0555_run - (1)	R10001	OID50406	Q8NDB2	BANK1	assay	Reveal	1	341	-5.5746	-3.7023	Plate control	-3.7023	PASS	PASS	1.1.3	NPX Map	1.1.3	5.1.0	ngs2counts	Illumina NovaSeq X Plus
PC1	PLATE_CONTROL	D12	Plate_Layout_LC0555_run - (1)	R10001	OID50406	Q8NDB2	BANK1	assay	Reveal	1	5580	-1.8024	0.0699	Plate control	0.0699	PASS	PASS	1.1.3	NPX Map	1.1.3	5.1.0	ngs2counts	Illumina NovaSeq X Plus
WK-2025052801547	SAMPLE	E1	Plate_Layout_LC0555_run - (1)	R10001	OID50406	Q8NDB2	BANK1	assay	Reveal	1	411	-5.6154	-3.743	Plate control	-3.743	PASS	PASS	1.1.3	NPX Map	1.1.3	5.1.0	ngs2counts	Illumina NovaSeq X Plus
PC2	PLATE_CONTROL	E12	Plate_Layout_LC0555_run - (1)	R10001	OID50406	Q8NDB2	BANK1	assay	Reveal	1	4889	-1.8587	0.0136	Plate control	0.0136	PASS	PASS	1.1.3	NPX Map	1.1.3	5.1.0	ngs2counts	Illumina NovaSeq X Plus
WK-2025052801551	SAMPLE	F1	Plate_Layout_LC0555_run - (1)	R10001	OID50406	Q8NDB2	BANK1	assay	Reveal	1	358	-5.8525	-3.9802	Plate control	-3.9802	PASS	PASS	1.1.3	NPX Map	1.1.3	5.1.0	ngs2counts	Illumina NovaSeq X Plus
PC3	PLATE_CONTROL	F12	Plate_Layout_LC0555_run - (1)	R10001	OID50406	Q8NDB2	BANK1	assay	Reveal	1	5219	-1.8723	0	Plate control	0	PASS	PASS	1.1.3	NPX Map	1.1.3	5.1.0	ngs2counts	Illumina NovaSeq X Plus
WK-2025052801548	SAMPLE	G1	Plate_Layout_LC0555_run - (1)	R10001	OID50406	Q8NDB2	BANK1	assay	Reveal	1	422	-5.7465	-3.8742	Plate control	-3.8742	PASS	PASS	1.1.3	NPX Map	1.1.3	5.1.0	ngs2counts	Illumina NovaSeq X Plus
NC1	NEGATIVE_CONTROL	G11	Plate_Layout_LC0555_run - (1)	R10001	OID50406	Q8NDB2	BANK1	assay	Reveal	1	451	-5.9634	-4.091	Plate control	-4.091	PASS	PASS	1.1.3	NPX Map	1.1.3	5.1.0	ngs2counts	Illumina NovaSeq X Plus
PC4	PLATE_CONTROL	G12	Plate_Layout_LC0555_run - (1)	R10001	OID50406	Q8NDB2	BANK1	assay	Reveal	1	4298	-2.0641	-0.1918	Plate control	-0.1918	PASS	PASS	1.1.3	NPX Map	1.1.3	5.1.0	ngs2counts	Illumina NovaSeq X Plus
WK-2025052801554	SAMPLE	H1	Plate_Layout_LC0555_run - (1)	R10001	OID50406	Q8NDB2	BANK1	assay	Reveal	1	335	-5.4464	-3.574	Plate control	-3.574	PASS	PASS	1.1.3	NPX Map	1.1.3	5.1.0	ngs2counts	Illumina NovaSeq X Plus
NC2	NEGATIVE_CONTROL	H11	Plate_Layout_LC0555_run - (1)	R10001	OID50406	Q8NDB2	BANK1	assay	Reveal	1	558	-5.6859	-3.8136	Plate control	-3.8136	PASS	PASS	1.1.3	NPX Map	1.1.3	5.1.0	ngs2counts	Illumina NovaSeq X Plus
PC5	PLATE_CONTROL	H12	Plate_Layout_LC0555_run - (1)	R10001	OID50406	Q8NDB2	BANK1	assay	Reveal	1	4317	-2.0833	-0.2109	Plate control	-0.2109	PASS	PASS	1.1.3	NPX Map	1.1.3	5.1.0	ngs2counts	Illumina NovaSeq X Plus
WK-2025052801545	SAMPLE	A1	Plate_Layout_LC0555_run - (1)	R10001	OID50105	Q07812	BAX	assay	Reveal	1	2391	-2.6379	-0.9547	Plate control	-0.9547	PASS	PASS	1.1.3	NPX Map	1.1.3	5.1.0	ngs2counts	Illumina NovaSeq X Plus
WK-2025052801552	SAMPLE	A2	Plate_Layout_LC0555_run - (1)	R10001	OID50105	Q07812	BAX	assay	Reveal	1	1167	-3.9047	-2.2214	Plate control	-2.2214	PASS	PASS	1.1.3	NPX Map	1.1.3	5.1.0	ngs2counts	Illumina NovaSeq X Plus
SC1	SAMPLE_CONTROL	A12	Plate_Layout_LC0555_run - (1)	R10001	OID50105	Q07812	BAX	assay	Reveal	1	2284	-3.2438	-1.5606	Plate control	-1.5606	PASS	PASS	1.1.3	NPX Map	1.1.3	5.1.0	ngs2counts	Illumina NovaSeq X Plus
WK-2025052801550	SAMPLE	B1	Plate_Layout_LC0555_run - (1)	R10001	OID50105	Q07812	BAX	assay	Reveal	1	918	-4.1645	-2.4813	Plate control	-2.4813	PASS	PASS	1.1.3	NPX Map	1.1.3	5.1.0	ngs2counts	Illumina NovaSeq X Plus
WK-2025052801549	SAMPLE	B2	Plate_Layout_LC0555_run - (1)	R10001	OID50105	Q07812	BAX	assay	Reveal	1	1034	-4.0964	-2.4132	Plate control	-2.4132	PASS	PASS	1.1.3	NPX Map	1.1.3	5.1.0	ngs2counts	Illumina NovaSeq X Plus
SC2	SAMPLE_CONTROL	B12	Plate_Layout_LC0555_run - (1)	R10001	OID50105	Q07812	BAX	assay	Reveal	1	2131	-3.219	-1.5358	Plate control	-1.5358	PASS	PASS	1.1.3	NPX Map	1.1.3	5.1.0	ngs2counts	Illumina NovaSeq X Plus
WK-2025052801546	SAMPLE	C1	Plate_Layout_LC0555_run - (1)	R10001	OID50105	Q07812	BAX	assay	Reveal	1	1231	-4.1113	-2.428	Plate control	-2.428	PASS	PASS	1.1.3	NPX Map	1.1.3	5.1.0	ngs2counts	Illumina NovaSeq X Plus
WK-2025052801555	SAMPLE	C2	Plate_Layout_LC0555_run - (1)	R10001	OID50105	Q07812	BAX	assay	Reveal	1	926	-3.9381	-2.2549	Plate control	-2.2549	PASS	PASS	1.1.3	NPX Map	1.1.3	5.1.0	ngs2counts	Illumina NovaSeq X Plus
SC3	SAMPLE_CONTROL	C12	Plate_Layout_LC0555_run - (1)	R10001	OID50105	Q07812	BAX	assay	Reveal	1	2362	-3.0674	-1.3842	Plate control	-1.3842	PASS	PASS	1.1.3	NPX Map	1.1.3	5.1.0	ngs2counts	Illumina NovaSeq X Plus
WK-2025052801553	SAMPLE	D1	Plate_Layout_LC0555_run - (1)	R10001	OID50105	Q07812	BAX	assay	Reveal	1	903	-4.1697	-2.4864	Plate control	-2.4864	PASS	PASS	1.1.3	NPX Map	1.1.3	5.1.0	ngs2counts	Illumina NovaSeq X Plus
PC1	PLATE_CONTROL	D12	Plate_Layout_LC0555_run - (1)	R10001	OID50105	Q07812	BAX	assay	Reveal	1	5800	-1.7466	-0.0634	Plate control	-0.0634	PASS	PASS	1.1.3	NPX Map	1.1.3	5.1.0	ngs2counts	Illumina NovaSeq X Plus
WK-2025052801547	SAMPLE	E1	Plate_Layout_LC0555_run - (1)	R10001	OID50105	Q07812	BAX	assay	Reveal	1	1158	-4.1209	-2.4377	Plate control	-2.4377	PASS	PASS	1.1.3	NPX Map	1.1.3	5.1.0	ngs2counts	Illumina NovaSeq X Plus
PC2	PLATE_CONTROL	E12	Plate_Layout_LC0555_run - (1)	R10001	OID50105	Q07812	BAX	assay	Reveal	1	5590	-1.6654	0.0178	Plate control	0.0178	PASS	PASS	1.1.3	NPX Map	1.1.3	5.1.0	ngs2counts	Illumina NovaSeq X Plus
WK-2025052801551	SAMPLE	F1	Plate_Layout_LC0555_run - (1)	R10001	OID50105	Q07812	BAX	assay	Reveal	1	1449	-3.8355	-2.1522	Plate control	-2.1522	PASS	PASS	1.1.3	NPX Map	1.1.3	5.1.0	ngs2counts	Illumina NovaSeq X Plus
PC3	PLATE_CONTROL	F12	Plate_Layout_LC0555_run - (1)	R10001	OID50105	Q07812	BAX	assay	Reveal	1	5950	-1.6832	0	Plate control	0	PASS	PASS	1.1.3	NPX Map	1.1.3	5.1.0	ngs2counts	Illumina NovaSeq X Plus
WK-2025052801548	SAMPLE	G1	Plate_Layout_LC0555_run - (1)	R10001	OID50105	Q07812	BAX	assay	Reveal	1	1243	-4.188	-2.5048	Plate control	-2.5048	PASS	PASS	1.1.3	NPX Map	1.1.3	5.1.0	ngs2counts	Illumina NovaSeq X Plus
NC1	NEGATIVE_CONTROL	G11	Plate_Layout_LC0555_run - (1)	R10001	OID50105	Q07812	BAX	assay	Reveal	1	1448	-4.2805	-2.5973	Plate control	-2.5973	PASS	PASS	1.1.3	NPX Map	1.1.3	5.1.0	ngs2counts	Illumina NovaSeq X Plus
PC4	PLATE_CONTROL	G12	Plate_Layout_LC0555_run - (1)	R10001	OID50105	Q07812	BAX	assay	Reveal	1	5261	-1.7724	-0.0892	Plate control	-0.0892	PASS	PASS	1.1.3	NPX Map	1.1.3	5.1.0	ngs2counts	Illumina NovaSeq X Plus
WK-2025052801554	SAMPLE	H1	Plate_Layout_LC0555_run - (1)	R10001	OID50105	Q07812	BAX	assay	Reveal	1	1162	-3.652	-1.9688	Plate control	-1.9688	PASS	PASS	1.1.3	NPX Map	1.1.3	5.1.0	ngs2counts	Illumina NovaSeq X Plus
[truncated: 19,910 more rows]
