# Supplementary material for: Cerebrospinal fluid proteomics identifies calcyphosine and follistatin-like 1 as exploratory candidate proteins of interest in hydrocephalus
Source: Front Neurol. 2026 May 29;17:1826512. doi: 10.3389/fneur.2026.1826512 (PMC13260795; doi:10.3389/fneur.2026.1826512)
Supplement: Supplementary Table 1 — ELISA validation data for CAPS and FSTL1. [file Table_1.xlsx]

## Sheet: Formatted_EN
Supplementary Table. Raw ELISA absorbance readings for candidate protein validation
A. PHH versus HC assay
Well category	Concentration (ng/mL)	OD replicate 1	OD replicate 2	OD replicate 3
Standard	10	1.127	1.102	1.122
Standard	5	0.505	0.512	0.527
Standard	2.5	0.268	0.255	0.26
Standard	1.25	0.147	0.143	0.141
Standard	0.625	0.074	0.079	0.077
Standard	0.375	0.05	0.05	0.049
Zero standard	0	0.048	0.046	0.049
Blank well	N/A	0.047	0.04	0.045
Group	Sample ID	Dilution	OD replicate 1	OD replicate 2	OD replicate 3
PHH	PHH_01	1:2	0.865	0.987	0.892
PHH	PHH_02	1:2	0.728	0.673	0.722
PHH	PHH_03	1:2	1.034	1.122	0.998
PHH	PHH_04	1:2	0.588	0.582	0.598
PHH	PHH_05	1:2	0.642	0.632	0.621
PHH	PHH_06	1:2	0.79	0.776	0.766
PHH	PHH_07	1:2	0.774	0.764	0.782
PHH	PHH_08	1:2	0.514	0.545	0.543
PHH	PHH_09	1:2	0.264	0.268	0.261
PHH	PHH_10	1:2	0.589	0.578	0.612
PHH	PHH_11	1:2	0.492	0.493	0.499
PHH	PHH_12	1:2	0.654	0.652	0.633
HC	HC_01	Undiluted	0.386	0.366	0.382
HC	HC_02	Undiluted	0.368	0.362	0.377
HC	HC_03	Undiluted	0.211	0.222	0.218
B. iNPH versus HC assay
Well category	Concentration (ng/mL)	OD replicate 1	OD replicate 2	OD replicate 3
Standard	100	2.924	2.989	2.89
Standard	50	1.659	1.635	1.648
Standard	25	0.887	0.892	0.881
Standard	12.5	0.412	0.414	0.421
Standard	6.25	0.143	0.15	0.149
Standard	3.125	0.081	0.087	0.081
Zero standard	0	0.05	0.049	0.048
Blank well	N/A	0.043	0.046	0.045
Group	Sample ID	Dilution	OD replicate 1	OD replicate 2	OD replicate 3
iNPH	iNPH_01	1:2	0.688	0.629	0.712
iNPH	iNPH_02	1:2	0.836	0.812	0.833
iNPH	iNPH_03	1:2	1.788	1.782	1.788
iNPH	iNPH_04	1:2	0.999	1.012	0.998
iNPH	iNPH_05	1:2	0.834	0.855	0.833
iNPH	iNPH_06	1:2	1.633	1.645	1.632
iNPH	iNPH_07	1:2	1.612	1.623	1.598
iNPH	iNPH_08	1:2	0.522	0.513	0.523
iNPH	iNPH_09	1:2	0.963	0.961	0.967
iNPH	iNPH_10	1:2	1.441	1.545	1.438
HC	HC_01	Undiluted	0.293	0.298	0.277
HC	HC_02	Undiluted	0.616	0.602	0.623
HC	HC_03	Undiluted	0.589	0.562	0.571
Abbreviations: PHH, post-hemorrhagic hydrocephalus; iNPH, idiopathic normal pressure hydrocephalus; HC, healthy control; OD, optical density.
