# Supplementary material for: Cerebrospinal fluid proteomics identifies calcyphosine and follistatin-like 1 as exploratory candidate proteins of interest in hydrocephalus
Source: Front Neurol. 2026 May 29;17:1826512. doi: 10.3389/fneur.2026.1826512 (PMC13260795; doi:10.3389/fneur.2026.1826512)
Supplement: Supplementary Table 2 — Clinical information. [file Table_2.xlsx]

## Sheet: Clinical summary
Subject ID	Sex	Age, years	Educational level	Clinical presentation	Level of consciousness	Clinical diagnosis	Surgical procedure	Postoperative outcome	Neuroimaging	Evans index	Group
HC-1	Female	59	Junior high school	Right-sided involuntary facial twitching for more than 10 years, aggravated for approximately 3 years; spasms initially involved the eyelid and gradually extended to the perioral region, and were readily triggered by emotional excitement or psychological stress.	Alert	Hemifacial spasm	Microvascular decompression of the facial nerve	Facial twitching resolved.		0.2253	Healthy control
HC-2	Female	70	Primary school	Left-sided facial pain for 10 years; intermittent electric shock-like pain radiating toward the head, most prominent around the left lip; episodes were inducible by physical activity and exposure to low temperature.	Alert	Trigeminal neuralgia	Microvascular decompression of the trigeminal nerve	Facial pain decreased.		0.2622	Healthy control
HC-3	Male	45	Junior high school	Left-sided facial twitching for more than 10 years, aggravated for more than 3 years; spasms initially involved the eyelid and gradually extended to the perioral region, predominantly on the left side; occasional dizziness was reported.	Alert	Hemifacial spasm	Microvascular decompression for hemifacial spasm	Facial twitching resolved.		0.2564	Healthy control
iNPH-1	Female	46	Primary school	Gait instability for 18 months; urinary incontinence for 1 year; cognitive impairment for more than 7 months, mainly characterized by memory decline; left-sided limb weakness.	Alert	Hydrocephalus; sequelae of cerebral infarction	Ventriculoperitoneal shunt placement	Stable gait, normal urination, and improved memory.		0.3922	Idiopathic normal-pressure hydrocephalus (iNPH)
iNPH-2	Male	69	Primary school	Memory decline and dizziness for more than 1 month, with recent symptom aggravation and poor mental status.	Alert	Hydrocephalus; hypertension; type 2 diabetes mellitus	Ventriculoperitoneal shunt placement	Memory and dizziness improved.		0.3476	Idiopathic normal-pressure hydrocephalus (iNPH)
iNPH-3	Female	59	Junior high school	Memory decline for more than 20 days; somnolence; aggravation of memory decline and gait instability during the preceding month.	Alert	Hydrocephalus; recovery phase after cerebral infarction	Ventriculoperitoneal shunt placement	Stable gait and marked improvement in memory.		0.3509	Idiopathic normal-pressure hydrocephalus (iNPH)
THH-1	Female	69	Primary school	Memory decline for 1 month, intermittent urinary incontinence, and gait instability; status post intracranial aneurysm embolization more than 1 month earlier.	Alert	Hydrocephalus; status post intracranial aneurysm embolization	Ventriculoperitoneal shunt placement	Normal urination, mild improvement in memory, and marked improvement in gait compared with baseline, although assisted ambulation was still required.		0.3663	Post-hemorrhagic hydrocephalus (PHH)
THH-2	Female	77	No formal education	Impaired consciousness and reduced movement of all four limbs for more than 2 months after traumatic brain injury; persistent impaired consciousness and urinary and fecal incontinence; concomitant dysphagia and speech disorder.	Comatose	Hydrocephalus; postoperative skull defect; speech disorder; dysphagia; recovery phase after traumatic brain injury; hypertension	Ventriculoperitoneal shunt placement	No obvious improvement was observed.		0.4261	Post-hemorrhagic hydrocephalus (PHH)
THH-3	Male	48	Senior high school	Right frontal and parietal skull defect for 2 months after decompressive craniectomy; headache; decreased left-sided muscle strength with ability to stand with assistance; sensory disturbance; hemiparetic gait.	Alert	Hydrocephalus; postoperative skull defect; hypertension	Ventriculoperitoneal shunt placement	Headache was alleviated.		0.3729	Post-hemorrhagic hydrocephalus (PHH)
THH-4	Female	64	Primary school	Three months after surgery for traumatic brain injury; cognitive decline; aphasia; inability to walk; urinary incontinence.	Confused	Hydrocephalus; postoperative skull defect; aphasia; cognitive impairment	Ventriculoperitoneal shunt placement	Mild improvement in cognitive function and normal urination.		0.4083	Post-hemorrhagic hydrocephalus (PHH)
THH-5	Female	44	Senior high school	Two months after intracranial aneurysm embolization for subarachnoid hemorrhage; reduced muscle strength in all four limbs; urinary and fecal incontinence.	Alert	Hydrocephalus; status post aneurysm embolization; hypertension	Ventriculoperitoneal shunt placement	Urinary and fecal continence normalized.		0.4064	Post-hemorrhagic hydrocephalus (PHH)

## Sheet: Group summary
Group	Number of participants
Healthy control	3
Idiopathic normal-pressure hydrocephalus (iNPH)	3
Post-hemorrhagic hydrocephalus (PHH)	5
Total	11
